# Supplementary material for: Phylogenetic Distribution of Secondary Metabolites in the Bacillus subtilis Species Complex
Source: mSystems. 2021 Mar 9;6(2):e00057-21. doi: 10.1128/mSystems.00057-21 (PMC8546965; doi:10.1128/mSystems.00057-21)
Supplement: DATA SET S1 [file msystems.00057-21-sd001.xlsx]

## Sheet: Genomes
Species	Strain	Genomes	assembly level	contigs
B. xiamenensis	B. xiamenensis VV3	NZ_CP017786.1	complete	0
Bacillus sp.	Bacillus sp. JS	NC_017743.1	complete	0
B. pumilus	B. pumilus SAFR-032	NC_009848.4	complete	0
	B. pumilus SH-B9	CP011007.1	complete	0
	B. pumilus MTCC B6033	NZ_CP007436.1	complete	0
	B. pumilus TUAT1	NZ_AP014928.1	complete	0
	B. pumilus SH-B11	NZ_CP010997.1	complete	0
	B. pumilus PDSLzg-1	NZ_CP016784.1	complete	0
	B. pumilus 150a	NZ_CP027034.1	complete	0
	B. pumilus ZB201701	NZ_CP029464.1	complete	0
	B. pumilus NCTC10337	NZ_LT906438.1	complete	0
	B. pumilus C4	NZ_CP011109.1	chromosome	1
B. licheniformis	B. licheniformis DSM 13 = ATCC 14580	NC_006270.3	complete	0
	B. licheniformis HRBL-15TDI7	NZ_CP014781.1	complete	0
	B. licheniformis BL1202	NZ_CP017247.1	complete	0
	B. licheniformis SCK B11	NZ_CP014795.1	complete	0
	B. licheniformis SCDB 14	NZ_CP014842.1	complete	0
	B. licheniformis SCDB 34	NZ_CP014793.1	complete	0
	B. licheniformis SCCB 37	NZ_CP014794.1	complete	0
	B. licheniformis SRCM100141	NZ_CP021669.1	complete	0
	B. licheniformis SRCM100027	NZ_CP021677.1	complete	0
	B. licheniformis BL-010	NZ_CP022477.1	complete	0
	B. licheniformis ATCC 9789	NZ_CP023729.1	complete	0
	B. licheniformis 14ADL4	NZ_CP026673.1	complete	0
	B. licheniformis CBA7132	NZ_CP021970.1	complete	0
	B. licheniformis 0DA23-1	NZ_CP031126.1	complete	0
	B. licheniformis TAB7	NZ_CP027789.1	complete	0
	B. licheniformis MT-B06	NZ_CP032538.1	complete	0
	B. licheniformis PB3	NZ_CP025226.1	complete	0
	B. licheniformis SRCM103914	NZ_CP035188.1	complete	0
	B. licheniformis SRCM103529	NZ_CP035228.1	complete	0
	B. licheniformis SRCM103583	NZ_CP035404.1	complete	0
	B. licheniformis SRCM103608	NZ_CP035405.1	complete	0
	B. licheniformis MCC 2514	NZ_CP038186.1	complete	0
	B. licheniformis CSL2	CP041154.1	complete	0
	B. licheniformis NCTC8721	NZ_LR134165.1	complete	0
	B. licheniformis NCTC10341	NZ_LR134392.1	complete	0
	B. licheniformis WX-02	NZ_CP012110.1	chromosome	1
	B. licheniformis MBGJa67	CP026522.1	chromosome	1
	B. licheniformis YNP1-TSU	NZ_CM007615.1	chromosome	10
B. paralicheniformis	B. paralicheniformis ATCC 9945a	NC_021362.1	complete	0
	B. paralicheniformis BL-09	NZ_CP010524.1	complete	0
	B. paralicheniformis MDJK30	NZ_CP020352.1	complete	0
	B. paralicheniformis 14DA11	NZ_CP023168.1	complete	0
	B. paralicheniformis Bac84	NZ_CP023665.1	complete	0
	B. paralicheniformis Bac48	NZ_CP023666.1	complete	0
	B. paralicheniformis CBMAI 1303	NZ_CP033389.1	complete	0
B. subtilis	B. subtilis subsp. subtilis str. 168	NC_000964.3	complete	0
	Bacillus subtilis subsp. spizizenii str. W23	NC_014479.1	complete	0
	Bacillus subtilis BSn5	NC_014976.1	complete	0
	Bacillus subtilis subsp. natto BEST195	NC_017196.2	complete	0
	Bacillus subtilis subsp. spizizenii TU-B-10	NC_016047.1	complete	0
	Bacillus subtilis subsp. subtilis str. RO-NN-1	NC_017195.1	complete	0
	Bacillus subtilis subsp. subtilis str. BSP1	NC_019896.1	complete	0
	Bacillus subtilis XF-1	NC_020244.1	complete	0
	Bacillus subtilis subsp. subtilis 6051-HGW	NC_020507.1	complete	0
	Bacillus subtilis subsp. subtilis str. BAB-1	NC_020832.1	complete	0
	Bacillus subtilis PY79	NC_022898.1	complete	0
	Bacillus subtilis subsp. subtilis str. JH642 substr. AG174	NZ_CP007800.1	complete	0
	Bacillus subtilis subsp. subtilis str. AG1839	NZ_CP008698.1	complete	0
	Bacillus subtilis subsp. subtilis str. OH 131.1	NZ_CP007409.1	complete	0
	Bacillus subtilis TO-A	NZ_CP005997.1	complete	0
	Bacillus subtilis ATCC 13952	NZ_CP009748.1	complete	0
	Bacillus subtilis ATCC 19217	NZ_CP009749.1	complete	0
	Bacillus subtilis Bs-916	NZ_CP009611.1	complete	0
	Bacillus subtilis SG6	NZ_CP009796.1	complete	0
	Bacillus subtilis PS832	NZ_CP010053.1	complete	0
	Bacillus subtilis subsp. subtilis 3NA	NZ_CP010314.1	complete	0
	Bacillus subtilis BS49	NZ_LN649259.1	complete	0
	Bacillus subtilis KCTC 1028 KCTC 1028	NZ_CP011115.1	complete	0
	Bacillus subtilis HJ5 HJ5	NZ_CP007173.1	complete	0
	Bacillus subtilis UD1022	NZ_CP011534.1	complete	0
	Bacillus subtilis TO-A JPC	NZ_CP011882.1	complete	0
	Bacillus subtilis subsp. subtilis BSD-2	NZ_CP013654.1	complete	0
	Bacillus subtilis subsp. inaquosorum DE111	NZ_CP013984.1	complete	0
	Bacillus subtilis subsp. subtilis CU1050	NZ_CP014166.1	complete	0
	Bacillus subtilis subsp. natto CGMCC 2108	NZ_CP014471.1	complete	0
	Bacillus subtilis subsp. subtilis D12-5	NZ_CP014858.1	complete	0
	Bacillus subtilis subsp. globigii ATCC 49760	NZ_CP014840.1	complete	0
	Bacillus subtilis SZMC 6179J	NZ_CP015004.1	complete	0
	Bacillus subtilis subsp. subtilis KCTC 3135	NZ_CP015375.1	complete	0
	Bacillus subtilis subsp. subtilis 168G	NZ_CP016852.1	complete	0
	Bacillus subtilis HJ0-6	NZ_CP016894.1	complete	0
	Bacillus subtilis BS16045	NZ_CP017112.1	complete	0
	Bacillus subtilis BS38	NZ_CP017314.1	complete	0
	Bacillus subtilis HRBS-10TDI13	NZ_CP015222.1	complete	0
	Bacillus subtilis VV2	NZ_CP017676.1	complete	0
	Bacillus subtilis J-5	NZ_CP018295.1	complete	0
	Bacillus subtilis MJ01	NZ_CP018173.1	complete	0
	Bacillus subtilis KH2	NZ_CP018184.1	complete	0
	Bacillus subtilis 29R7-12	NZ_CP017763.1	complete	0
	Bacillus subtilis NCIB 3610	NZ_CP020102.1	complete	0
	Bacillus subtilis GQJK2	NZ_CP020367.1	complete	0
	Bacillus subtilis Bs-115	NZ_CP020722.1	complete	0
	Bacillus subtilis TLO3	NZ_CP021169.1	complete	0
	Bacillus subtilis CW14	NZ_CP016767.1	complete	0
	Bacillus subtilis subsp. subtilis SRCM101441	NZ_CP021507.1	complete	0
	Bacillus subtilis subsp. subtilis SRCM101444	NZ_CP021498.1	complete	0
	Bacillus subtilis subsp. subtilis SRCM100757	NZ_CP021499.1	complete	0
	Bacillus subtilis subsp. subtilis SRCM100761	NZ_CP021889.1	complete	0
	Bacillus subtilis subsp. subtilis SRCM100333	NZ_CP021892.1	complete	0
	Bacillus subtilis subsp. subtilis SRCM101392	NZ_CP021921.1	complete	0
	Bacillus subtilis ge28	NZ_CP021903.1	complete	0
	Bacillus subtilis SX01705	NZ_CP022287.1	complete	0
	Bacillus subtilis DKU_NT_02	NZ_CP022890.1	complete	0
	Bacillus subtilis DKU_NT_03	NZ_CP022891.1	complete	0
	Bacillus subtilis BJ3-2	NZ_CP025941.1	complete	0
	Bacillus subtilis ATCC 21228	NZ_CP020023.1	complete	0
	Bacillus subtilis QB61	NZ_CP029461.1	complete	0
	Bacillus subtilis subsp. inaquosorum KCTC 13429	NZ_CP029465.1	complete	0
	Bacillus subtilis 50-1	NZ_CP020915.1	complete	0
	Bacillus subtilis MZK05	NZ_CP032315.1	complete	0
	Bacillus subtilis subsp. subtilis GFR-12	NZ_CP032852.1	complete	0
	Bacillus subtilis subsp. subtilis PJ-7	NZ_CP032855.1	complete	0
	Bacillus subtilis subsp. subtilis MH-1	NZ_CP032853.1	complete	0
	Bacillus subtilis subsp. subtilis SSJ-1	NZ_CP032860.1	complete	0
	Bacillus subtilis subsp. subtilis 2RL2-3	NZ_CP032857.1	complete	0
	Bacillus subtilis subsp. subtilis N4-2	NZ_CP032867.1	complete	0
	Bacillus subtilis subsp. subtilis N2-2	NZ_CP032863.1	complete	0
	Bacillus subtilis subsp. subtilis N1-1	NZ_CP032861.1	complete	0
	Bacillus subtilis subsp. subtilis N3-1	NZ_CP032865.1	complete	0
	Bacillus subtilis subsp. subtilis 2KL1	NZ_CP032872.1	complete	0
	Bacillus subtilis SRCM103862	NZ_CP035161.1	complete	0
	Bacillus subtilis SRCM103886	NZ_CP035162.1	complete	0
	Bacillus subtilis SRCM103923	NZ_CP035163.1	complete	0
	Bacillus subtilis SRCM104005	NZ_CP035164.1	complete	0
	Bacillus subtilis SRCM103881	NZ_CP035165.1	complete	0
	Bacillus subtilis SRCM103971	NZ_CP035166.1	complete	0
	Bacillus subtilis SRCM104008	NZ_CP035167.1	complete	0
	Bacillus subtilis SRCM104011	NZ_CP035191.1	complete	0
	Bacillus subtilis ATCC 11774	NZ_CP026010.1	complete	0
	Bacillus subtilis SRCM103517	NZ_CP035226.1	complete	0
	Bacillus subtilis SRCM103551	NZ_CP035230.1	complete	0
	Bacillus subtilis SRCM103571	NZ_CP035231.1	complete	0
	Bacillus subtilis SRCM103689	NZ_CP035391.1	complete	0
	Bacillus subtilis SRCM103641	NZ_CP035390.1	complete	0
	Bacillus subtilis SRCM103696	NZ_CP035394.1	complete	0
	Bacillus subtilis SRCM103576	NZ_CP035402.1	complete	0
	Bacillus subtilis SRCM103697	NZ_CP035395.1	complete	0
	Bacillus subtilis SRCM103581	NZ_CP035403.1	complete	0
	Bacillus subtilis SRCM103773	NZ_CP035397.1	complete	0
	Bacillus subtilis SRCM103837	NZ_CP035401.1	complete	0
	Bacillus subtilis SRCM103835	NZ_CP035400.1	complete	0
	Bacillus subtilis SRCM103612	NZ_CP035406.1	complete	0
	Bacillus subtilis SRCM103629	NZ_CP035413.1	complete	0
	Bacillus subtilis SRCM103622	NZ_CP035411.1	complete	0
	Bacillus subtilis SRCM103637	NZ_CP035414.1	complete	0
	Bacillus subtilis subsp. subtilis G7	NZ_CP029609.1	complete	0
	Bacillus subtilis MBI 600	NZ_CP033205.1	complete	0
	Bacillus subtilis H19	NZ_CP039935.1	complete	0
	Bacillus subtilis PR10	NZ_CP040528.1	complete	0
	Bacillus subtilis subsp. subtilis str. NCIB 3610 = ATCC 6051	NZ_CP034484.1	complete	0
	Bacillus subtilis subsp. spizizenii ATCC 6633	NZ_CP034943.1	complete	0
	Bacillus subtilis SEM-9	NZ_CP021123.1	complete	0
	Bacillus subtilis FDAARGOS_606	CP041015.1	complete	0
	Bacillus subtilis B-1	NZ_CP009684.1	chromosome	1
	Bacillus subtilis SR1	NZ_CP021985.1	chromosome	1
	Bacillus subtilis GS 188	NZ_CP022391.1	chromosome	1
	Bacillus subtilis subsp. spizizenii SW83	CP030925.1	chromosome	1
	Bacillus subtilis subsp. subtilis IITK SM1	NZ_CP031675.1	chromosome	1
	Bacillus subtilis NRS 231	NZ_CP039755.1	chromosome	2
	Bacillus subtilis subsp. subtilis str. JH642 JH642	NZ_CM000489.1	chromosome	1
	Bacillus subtilis subsp. subtilis str. SMY SMY	NZ_CM000490.1	chromosome	1
	Bacillus subtilis subsp. subtilis NCD-2	CP023755.1	complete	0
	Bacillus subtilis FB6-3	CP032089.1	chromosome	1
	Bacillus subtilis subsp. Subtilis BS155	CP029052.1	complete	0
B. atrophaeus	B. atrophaeus SRCM101359	NZ_CP021500.1	complete	0
	B. atrophaeus 1942	NC_014639.1	complete	0
	B. atrophaeus GQJK17	NZ_CP022653.1	complete	0
	B. atrophaeus BA59	CP024051.1	complete	0
	B. atrophaeus UCMB-5137	NZ_CP011802.1	chromosome	1
	B. atrophaeus subsp. globigii BSS	NZ_CP007640.1	chromosome	1
B. velezensis	Bacillus velezensis FZB42	NC_009725.1	complete	0
	Bacillus velezensis CAU B946	NC_016784.1	complete	0
	Bacillus velezensis YAU B9601-Y2	NC_017061.1	complete	0
	Bacillus velezensis AS43.3	NC_019842.1	complete	0
	Bacillus velezensis UCMB5036	NC_020410.1	complete	0
	Bacillus velezensis UCMB5033	NC_022075.1	complete	0
	Bacillus velezensis UCMB5113	NC_022081.1	complete	0
	Bacillus velezensis NAU-B3	NC_022530.1	complete	0
	Bacillus velezensis TrigoCor1448	NZ_CP007244.1	complete	0
	Bacillus velezensis SQR9	NZ_CP006890.1	complete	0
	Bacillus velezensis JS25R	NZ_CP009679.1	complete	0
	Bacillus velezensis LPL-K103	NZ_CP039380.1	complete	0
	Bacillus velezensis L-H15	NZ_CP010556.1	complete	0
	Bacillus velezensis L-S60	NZ_CP011278.1	complete	0
	Bacillus velezensis NJN-6 NJN-6	NZ_CP007165.1	complete	0
	Bacillus velezensis JJ-D34	NZ_CP011346.1	complete	0
	Bacillus velezensis YJ11-1-4	NZ_CP011347.1	complete	0
	Bacillus velezensis G341	NZ_CP011686.1	complete	0
	Bacillus velezensis B25	NZ_LN999829.1	complete	0
	Bacillus velezensis CC09	NZ_CP015443.1	complete	0
	Bacillus velezensis S3-1	NZ_CP016371.1	complete	0
	Bacillus velezensis LS69	NZ_CP015911.1	complete	0
	Bacillus velezensis M75	NZ_CP016395.1	complete	0
	Bacillus velezensis KD1	NZ_CP014990.2	complete	0
	Bacillus velezensis SYBC H47	NZ_CP017747.1	complete	0
	Bacillus velezensis 9912D	NZ_CP017775.1	complete	0
	Bacillus velezensis GH1-13	NZ_CP019040.1	complete	0
	Bacillus velezensis sx01604	NZ_CP018007.1	complete	0
	Bacillus velezensis JTYP2	NZ_CP020375.1	complete	0
	Bacillus velezensis 9D-6	NZ_CP020805.1	complete	0
	Bacillus velezensis ZL918	NZ_CP021338.1	complete	0
	Bacillus velezensis GQJK49	NZ_CP021495.1	complete	0
	Bacillus velezensis SRCM100072	NZ_CP021888.1	complete	0
	Bacillus velezensis SRCM101413	NZ_CP021890.1	complete	0
	Bacillus velezensis T20E-257	NZ_CP021976.1	complete	0
	Bacillus velezensis 157	NZ_CP022341.1	complete	0
	Bacillus velezensis TB1501	NZ_CP022531.1	complete	0
	Bacillus velezensis NJAU-Z9	NZ_CP022556.1	complete	0
	Bacillus velezensis SCDB 291	NZ_CP022654.2	complete	0
	Bacillus velezensis SCGB 1	NZ_CP023320.1	complete	0
	Bacillus velezensis SCGB 574	NZ_CP023431.1	complete	0
	Bacillus velezensis LABIM40	NZ_CP023748.1	complete	0
	Bacillus velezensis L-1	NZ_CP023859.1	complete	0
	Bacillus velezensis NKG-1	NZ_CP024203.1	complete	0
	Bacillus velezensis ATR2	NZ_CP018133.1	complete	0
	Bacillus velezensis TJ02	NZ_CP024797.1	complete	0
	Bacillus velezensis CN026	NZ_CP024897.1	complete	0
	Bacillus velezensis Lzh-a42	NZ_CP025308.1	complete	0
	Bacillus velezensis CMT-6	NZ_CP025341.1	complete	0
	Bacillus velezensis GFP-2	NZ_CP021011.1	complete	0
	Bacillus velezensis 10075	NZ_CP025939.1	complete	0
	Bacillus velezensis DKU_NT_04	NZ_CP026533.1	complete	0
	Bacillus velezensis CGMCC 11640	NZ_CP026610.1	complete	0
	Bacillus velezensis DR-08	NZ_CP028437.1	complete	0
	Bacillus velezensis J7-1	NZ_CP028440.1	complete	0
	Bacillus velezensis 8-2	NZ_CP028439.1	complete	0
	Bacillus velezensis 131-4	NZ_CP028441.1	complete	0
	Bacillus velezensis GYL4	NZ_CP020874.1	complete	0
	Bacillus velezensis QST713	NZ_CP025079.1	complete	0
	Bacillus velezensis LDO2	NZ_CP029034.1	complete	0
	Bacillus velezensis BS-37	NZ_CP023414.1	complete	0
	Bacillus velezensis W1	NZ_CP028375.1	complete	0
	Bacillus velezensis DSYZ	NZ_CP030150.1	complete	0
	Bacillus velezensis CBMB205	NZ_CP014838.1	complete	0
	Bacillus velezensis K26	NZ_CP023075.1	complete	0
	Bacillus velezensis BIM B-439D	NZ_CP032144.1	complete	0
	Bacillus velezensis ZF2	NZ_CP032154.1	complete	0
	Bacillus velezensis S141	NZ_AP018402.1	complete	0
	Bacillus velezensis JT3-1	NZ_CP032506.1	complete	0
	Bacillus velezensis Bac57	NZ_CP033054.1	complete	0
	Bacillus velezensis NY12-2	NZ_CP033576.1	complete	0
	Bacillus velezensis 1B-23	NZ_CP033967.1	complete	0
	Bacillus velezensis BCSo1	NZ_CP034037.1	complete	0
	Bacillus velezensis MH25	NZ_CP034176.1	complete	0
	Bacillus velezensis 83	NZ_CP034203.1	complete	0
	Bacillus velezensis SRCM103691	NZ_CP035393.1	complete	0
	Bacillus velezensis SRCM103788	NZ_CP035399.1	complete	0
	Bacillus velezensis SRCM103616	NZ_CP035410.1	complete	0
	Bacillus velezensis ANSB01E	NZ_CP036518.1	complete	0
	Bacillus velezensis LB002	NZ_CP037417.1	complete	0
	Bacillus velezensis UFLA258	NZ_CP039297.1	complete	0
	Bacillus velezensis UCMB5044	CP041144.1	complete	0
	Bacillus velezensis UCMB5007	CP041143.1	complete	0
	Bacillus velezensis At1	CP041145.1	complete	0
	Bacillus velezensis AP183	NZ_CP029296.1	chromosome	1
	Bacillus velezensis J01	NZ_CP023133.1	chromosome	1
	Bacillus velezensis VCC-2003	NZ_CP027429.1	chromosome	1
	Bacillus velezensis SGAir0473	NZ_CP027868.1	chromosome	1
	Bacillus velezensis OSY-GA1	NZ_CP031880.1	chromosome	1
	Bacillus velezensis UTB96	NZ_CP036527.1	chromosome	1
	Bacillus velezensis P34	NZ_CP040378.1	chromosome	1
	Bacillus velezensis SB1216	CP015417.1	complete	0
	Bacillus velezensis OSY-S3	CP024706.1	complete	0
	Bacillus velezensis AGVL-005	CP024922.1	complete	0
B. amyloliquefaciens	B. amyloliquefaciens DSM 7	NC_014551.1	complete	0
	B. amyloliquefaciens TA208	NC_017188.1	complete	0
	B. amyloliquefaciens LL3	NC_017190.1	complete	0
	B. amyloliquefaciens XH7	NC_017191.1	complete	0
	B. amyloliquefaciens IT-45	NC_020272.1	complete	0
	B. amyloliquefaciens Y2	NC_017912.1	complete	0
	B. amyloliquefaciens CC178	NC_022653.1	complete	0
	B. amyloliquefaciens LFB112	NC_023073.1	complete	0
	B. amyloliquefaciens KHG19	NZ_CP007242.1	complete	0
	B. amyloliquefaciens MBE1283	NZ_CP013727.1	complete	0
	B. amyloliquefaciens S499	NZ_CP014700.1	complete	0
	B. amyloliquefaciens UMAF6639	NZ_CP006058.1	complete	0
	B. amyloliquefaciens UMAF6614	NZ_CP006960.1	complete	0
	B. amyloliquefaciens B15	NZ_CP014783.1	complete	0
	B. amyloliquefaciens RD7-7	NZ_CP016913.1	complete	0
	B. amyloliquefaciens Y14	NZ_CP017953.1	complete	0
	B. amyloliquefaciens LM2303	NZ_CP018152.1	complete	0
	B. amyloliquefaciens WS-8	NZ_CP018200.1	complete	0
	B. amyloliquefaciens SRCM101267	NZ_CP021505.1	complete	0
	B. amyloliquefaciens MT45	NZ_CP011252.1	complete	0
	B. amyloliquefaciens ALB69	NZ_CP029070.1	complete	0
	B. amyloliquefaciens ALB65	NZ_CP029069.1	complete	0
	B. amyloliquefaciens ALB79	NZ_CP029071.1	complete	0
	B. amyloliquefaciens SH-B74	NZ_CP030097.1	complete	0
	B. amyloliquefaciens B-4	NZ_CP031424.1	complete	0
	B. amyloliquefaciens YP6	NZ_CP032146.1	complete	0
	B. amyloliquefaciens HK1	NZ_CP018902.1	complete	0
	B. amyloliquefaciens FS1092	NZ_CP038028.1	complete	0
B. cereus	Bacillus cereus ATCC 14579	NC_004722.1	complete	0
B. megaterium	Bacillus megaterium NBRC 15308 = ATCC 14581	NZ_CP009920.1	complete	0
DTU genomes	B. subtilis 73	CP045826.1	complete	0
	B. subtilis 75	CP045825.1	complete	0
	B. subtilis MB8_B1	CP045823.1	complete	0
	B. subtilis MB8_B7	CP045821.1	complete	0
	B. subtilis MB8_B10	CP045824.1	complete	0
	B. subtilis MB9_B1	CP045820.1	complete	0
	B. subtilis MB9_B4	CP045819.1	complete	0
	B. subtilis MB9_B6	CP045818.1	complete	0
	B. subtilis P5_B1	CP045817.1	complete	0
	B. subtilis P5_B2	CP045816.1	complete	0
	B. subtilis P8_B1	CP045922.1	complete	0
	B. subtilis P8_B3	CP045812.1	complete	0
	B. subtilis P9_B1	CP045811.1	complete	0
	B. licheniformis P8_B2	CP045814.1	complete	0

## Sheet: GTDB_phylogeny
Strain	NCBI	GTDB
B. subtilis subsp. spizizenii SW83	d__Bacteria; p__Firmicutes; c__Bacilli; o__Bacillales; f__Bacillaceae; g__Bacillus; s__Bacillus subtilis	d__Bacteria; p__Firmicutes; c__Bacilli; o__Bacillales; f__Bacillaceae; g__Bacillus; s__Bacillus subtilis
B. subtilis subsp. inaquosorum KCTC 13429	d__Bacteria; p__Firmicutes; c__Bacilli; o__Bacillales; f__Bacillaceae; g__Bacillus; s__Bacillus subtilis	d__Bacteria; p__Firmicutes; c__Bacilli; o__Bacillales; f__Bacillaceae; g__Bacillus; s__Bacillus inaquosorum
B. subtilis subsp. inaquosorum DE111	d__Bacteria; p__Firmicutes; c__Bacilli; o__Bacillales; f__Bacillaceae; g__Bacillus; s__Bacillus subtilis	d__Bacteria; p__Firmicutes; c__Bacilli; o__Bacillales; f__Bacillaceae; g__Bacillus; s__Bacillus inaquosorum
B. subtilis CW14	d__Bacteria; p__Firmicutes; c__Bacilli; o__Bacillales; f__Bacillaceae; g__Bacillus; s__Bacillus subtilis	d__Bacteria; p__Firmicutes; c__Bacilli; o__Bacillales; f__Bacillaceae; g__Bacillus; s__Bacillus inaquosorum
B. subtilis subsp. spizizenii ATCC 6633	d__Bacteria; p__Firmicutes; c__Bacilli; o__Bacillales; f__Bacillaceae; g__Bacillus; s__Bacillus subtilis	d__Bacteria; p__Firmicutes; c__Bacilli; o__Bacillales; f__Bacillaceae; g__Bacillus; s__Bacillus marinus
B. subtilis subsp. spizizenii W23	d__Bacteria; p__Firmicutes; c__Bacilli; o__Bacillales; f__Bacillaceae; g__Bacillus; s__Bacillus subtilis	d__Bacteria; p__Firmicutes; c__Bacilli; o__Bacillales; f__Bacillaceae; g__Bacillus; s__Bacillus marinus
B. subtilis FDAARGOS_606	d__Bacteria; p__Firmicutes; c__Bacilli; o__Bacillales; f__Bacillaceae; g__Bacillus; s__Bacillus subtilis	d__Bacteria; p__Firmicutes; c__Bacilli; o__Bacillales; f__Bacillaceae; g__Bacillus; s__Bacillus marinus
B. subtilis NRS 231	d__Bacteria; p__Firmicutes; c__Bacilli; o__Bacillales; f__Bacillaceae; g__Bacillus; s__Bacillus subtilis	d__Bacteria; p__Firmicutes; c__Bacilli; o__Bacillales; f__Bacillaceae; g__Bacillus; s__Bacillus marinus
B. subtilis MJ01	d__Bacteria; p__Firmicutes; c__Bacilli; o__Bacillales; f__Bacillaceae; g__Bacillus; s__Bacillus subtilis	d__Bacteria; p__Firmicutes; c__Bacilli; o__Bacillales; f__Bacillaceae; g__Bacillus; s__Bacillus marinus
B. subtilis subsp. spizizenii TU-B-10	d__Bacteria; p__Firmicutes; c__Bacilli; o__Bacillales; f__Bacillaceae; g__Bacillus; s__Bacillus subtilis	d__Bacteria; p__Firmicutes; c__Bacilli; o__Bacillales; f__Bacillaceae; g__Bacillus; s__Bacillus marinus
B. subtilis J-5	d__Bacteria; p__Firmicutes; c__Bacilli; o__Bacillales; f__Bacillaceae; g__Bacillus; s__Bacillus subtilis	d__Bacteria; p__Firmicutes; c__Bacilli; o__Bacillales; f__Bacillaceae; g__Bacillus; s__Bacillus velezensis
B. subtilis Bs-916	d__Bacteria; p__Firmicutes; c__Bacilli; o__Bacillales; f__Bacillaceae; g__Bacillus; s__Bacillus subtilis	d__Bacteria; p__Firmicutes; c__Bacilli; o__Bacillales; f__Bacillaceae; g__Bacillus; s__Bacillus velezensis
B. amyloliquefaciens KHG19	d__Bacteria; p__Firmicutes; c__Bacilli; o__Bacillales; f__Bacillaceae; g__Bacillus; s__Bacillus amyloliquefaciens	d__Bacteria; p__Firmicutes; c__Bacilli; o__Bacillales; f__Bacillaceae; g__Bacillus; s__Bacillus velezensis
B. amyloliquefaciens SH-B74	d__Bacteria; p__Firmicutes; c__Bacilli; o__Bacillales; f__Bacillaceae; g__Bacillus; s__Bacillus amyloliquefaciens	d__Bacteria; p__Firmicutes; c__Bacilli; o__Bacillales; f__Bacillaceae; g__Bacillus; s__Bacillus velezensis
B. amyloliquefaciens CC178	d__Bacteria; p__Firmicutes; c__Bacilli; o__Bacillales; f__Bacillaceae; g__Bacillus; s__Bacillus amyloliquefaciens	d__Bacteria; p__Firmicutes; c__Bacilli; o__Bacillales; f__Bacillaceae; g__Bacillus; s__Bacillus velezensis
B. amyloliquefaciens ALB79	d__Bacteria; p__Firmicutes; c__Bacilli; o__Bacillales; f__Bacillaceae; g__Bacillus; s__Bacillus amyloliquefaciens	d__Bacteria; p__Firmicutes; c__Bacilli; o__Bacillales; f__Bacillaceae; g__Bacillus; s__Bacillus velezensis
B. amyloliquefaciens FS1092	d__Bacteria; p__Firmicutes; c__Bacilli; o__Bacillales; f__Bacillaceae; g__Bacillus; s__Bacillus amyloliquefaciens	d__Bacteria; p__Firmicutes; c__Bacilli; o__Bacillales; f__Bacillaceae; g__Bacillus; s__Bacillus velezensis
B. amyloliquefaciens B15	d__Bacteria; p__Firmicutes; c__Bacilli; o__Bacillales; f__Bacillaceae; g__Bacillus; s__Bacillus amyloliquefaciens	d__Bacteria; p__Firmicutes; c__Bacilli; o__Bacillales; f__Bacillaceae; g__Bacillus; s__Bacillus velezensis
B. amyloliquefaciens UMAF6639	d__Bacteria; p__Firmicutes; c__Bacilli; o__Bacillales; f__Bacillaceae; g__Bacillus; s__Bacillus amyloliquefaciens	d__Bacteria; p__Firmicutes; c__Bacilli; o__Bacillales; f__Bacillaceae; g__Bacillus; s__Bacillus velezensis
B. amyloliquefaciens Y2	d__Bacteria; p__Firmicutes; c__Bacilli; o__Bacillales; f__Bacillaceae; g__Bacillus; s__Bacillus amyloliquefaciens	d__Bacteria; p__Firmicutes; c__Bacilli; o__Bacillales; f__Bacillaceae; g__Bacillus; s__Bacillus velezensis
B. amyloliquefaciens ALB65	d__Bacteria; p__Firmicutes; c__Bacilli; o__Bacillales; f__Bacillaceae; g__Bacillus; s__Bacillus amyloliquefaciens	d__Bacteria; p__Firmicutes; c__Bacilli; o__Bacillales; f__Bacillaceae; g__Bacillus; s__Bacillus velezensis
B. amyloliquefaciens ALB69	d__Bacteria; p__Firmicutes; c__Bacilli; o__Bacillales; f__Bacillaceae; g__Bacillus; s__Bacillus amyloliquefaciens	d__Bacteria; p__Firmicutes; c__Bacilli; o__Bacillales; f__Bacillaceae; g__Bacillus; s__Bacillus velezensis
B. amyloliquefaciens UMAF6614	d__Bacteria; p__Firmicutes; c__Bacilli; o__Bacillales; f__Bacillaceae; g__Bacillus; s__Bacillus amyloliquefaciens	d__Bacteria; p__Firmicutes; c__Bacilli; o__Bacillales; f__Bacillaceae; g__Bacillus; s__Bacillus velezensis
B. amyloliquefaciens WS-8	d__Bacteria; p__Firmicutes; c__Bacilli; o__Bacillales; f__Bacillaceae; g__Bacillus; s__Bacillus amyloliquefaciens	d__Bacteria; p__Firmicutes; c__Bacilli; o__Bacillales; f__Bacillaceae; g__Bacillus; s__Bacillus velezensis
B. subtilis ATCC 19217	d__Bacteria; p__Firmicutes; c__Bacilli; o__Bacillales; f__Bacillaceae; g__Bacillus; s__Bacillus subtilis	d__Bacteria; p__Firmicutes; c__Bacilli; o__Bacillales; f__Bacillaceae; g__Bacillus; s__Bacillus velezensis
B. subtilis B-1	d__Bacteria; p__Firmicutes; c__Bacilli; o__Bacillales; f__Bacillaceae; g__Bacillus; s__Bacillus subtilis	d__Bacteria; p__Firmicutes; c__Bacilli; o__Bacillales; f__Bacillaceae; g__Bacillus; s__Bacillus velezensis
B. amyloliquefaciens LFB112	d__Bacteria; p__Firmicutes; c__Bacilli; o__Bacillales; f__Bacillaceae; g__Bacillus; s__Bacillus amyloliquefaciens	d__Bacteria; p__Firmicutes; c__Bacilli; o__Bacillales; f__Bacillaceae; g__Bacillus; s__Bacillus velezensis
B. amyloliquefaciens LM2303	d__Bacteria; p__Firmicutes; c__Bacilli; o__Bacillales; f__Bacillaceae; g__Bacillus; s__Bacillus amyloliquefaciens	d__Bacteria; p__Firmicutes; c__Bacilli; o__Bacillales; f__Bacillaceae; g__Bacillus; s__Bacillus velezensis
B. amyloliquefaciens MBE1283	d__Bacteria; p__Firmicutes; c__Bacilli; o__Bacillales; f__Bacillaceae; g__Bacillus; s__Bacillus amyloliquefaciens	d__Bacteria; p__Firmicutes; c__Bacilli; o__Bacillales; f__Bacillaceae; g__Bacillus; s__Bacillus velezensis
B. amyloliquefaciens Y14	d__Bacteria; p__Firmicutes; c__Bacilli; o__Bacillales; f__Bacillaceae; g__Bacillus; s__Bacillus amyloliquefaciens	d__Bacteria; p__Firmicutes; c__Bacilli; o__Bacillales; f__Bacillaceae; g__Bacillus; s__Bacillus velezensis
B. amyloliquefaciens B-4	d__Bacteria; p__Firmicutes; c__Bacilli; o__Bacillales; f__Bacillaceae; g__Bacillus; s__Bacillus amyloliquefaciens	d__Bacteria; p__Firmicutes; c__Bacilli; o__Bacillales; f__Bacillaceae; g__Bacillus; s__Bacillus velezensis
B. subtilis ATCC 13952	d__Bacteria; p__Firmicutes; c__Bacilli; o__Bacillales; f__Bacillaceae; g__Bacillus; s__Bacillus subtilis	d__Bacteria; p__Firmicutes; c__Bacilli; o__Bacillales; f__Bacillaceae; g__Bacillus; s__Bacillus amyloliquefaciens

## Sheet: Metadata_Genomes
This table contains metadata on location and isolation of the strains. The genomes were mapped to PATRIC genome IDs based on NCBI accessions. The metadata is extracted from PATRIC database, which has further metadata available online
The genomes in this table are ordered according to the phylogenetic tree generated using autoMLST.
NCBI Accn	Organism	assembly level	contigs	PATRIC	Location	Isolation	Isolation Comments	Comments
NZ_CP014795.1	B. licheniformis SCK B11	complete	0	1402.135	South Korea: Sunchang County	Korean soybean paste		Microbial screening for the production of soybean paste
NC_023073.1	B. amyloliquefaciens LFB112	complete	0	1415165.3				genome analysis of bacillus amyloliquefaciens
NZ_CP007165.1	Bacillus velezensis NJN-6 NJN-6	complete	0	1458206.3				Highlight of the genes that might involved in plant-associated lifestyle, biocontrol, and plant growth promotion
NZ_CP037417.1	Bacillus velezensis LB002	complete	0	492670.404	China:Nanjing	fertilizer		To find the relevent genes for weathering of Bacillus velezensis-LB002 and study the evolutionary relationships among Bacillus subtilis sp.
NC_020272.1	B. amyloliquefaciens IT-45	complete	0	1091041.4				Bacillus amyloliquefaciens IT-45 (also known as CNCM I-3800) is a commercially available bacteria widely used to promote plant growth and to help protect plants from a variety of pathogens. The aim of this project is to obtain a complete genome sequence and to compare to other strains of the same species.
NZ_CP014700.1	B. amyloliquefaciens S499	complete	0	1390.174	Democratic Republic of the Congo: Iturie province	soil		Genome Sequence Of Bacillus Amyloliquefaciens S499 Highlightes Presence Of Genes Involved In Rhizosphere Interactions
NZ_CP023133.1	Bacillus velezensis J01	chromosome	1	492670.212	Brazil	Shrimp feed		Source strain J01 is storaged at the Departamento de Biotecnologia, Centro de Desenvolvimento Tecnologico, Capao do Leao, Brazil and maintained by professor Dr Odir Antonio Dellagostin.
NZ_CP036527.1	Bacillus velezensis UTB96	chromosome	1	492670.403	Iran	soil		Strain UTB96 is a soil isolate originating from Iran. Strain UTB96 is able to produce different lipopeptides, such as surfactin. The antifungal activity of this strain has so far been studied. Genome sequencing of strain UTB96 revelaed that this strain is Bacillus velezensis.
NZ_LN999829.1	Bacillus velezensis B25	complete	0	492670.18		common plane tree	isolated from common plane tree and is a member of free-living soil bacteria able to colonize the rhizosphere	Bacillus methylotrophicus strain B25 (formerly B. amyloliquefaciens subsp. Plantarum) was isolated from common plane tree and is a member of free-living soil bacteria able to colonize the rhizosphere. This Gram-positive bacteria belongs to an important group known to have beneficial effects on plant such as plant growth promotion. The genome sequence will give insight in the specific properties o…
NZ_CP016395.1	Bacillus velezensis M75	complete	0	492670.85	Korea: cotton waste cultivated with mushroom in agricultural sites	environment sample from cotton waste for mushroom cultivation	isolated from cotton waste for mushroom cultivation	Bacillus species were considered as one of the promising biocontrol agents due to their potential to have antagonistic activities against plant pathogenic fungi. However, there is little information on comparing genome sequences. Bacillus strain was isolated from cotton waste for mushroom cultivation. The whole genome was completely sequenced by Pacific Biosciences to understand functional genes …
NC_016784.1	Bacillus velezensis CAU B946	complete	0	1114958.9				-
NZ_CP021976.1	Bacillus velezensis T20E-257	complete	0	492670.183	South Korea: Yecheon	Root endosphere		Whole genome sequence of Bacillus velezensis T20E-257 isolated from tomato root endosphere
NZ_CP028439.1	Bacillus velezensis 8-2	complete	0	492670.286	Korea: Daejeon	soil		Gene analysis of antibiotic metabolites from four Bacillus strains
NZ_CP028440.1	Bacillus velezensis J7-1	complete	0	492670.287	Korea: Daejeon	soil		Gene analysis of antibiotic metabolites from four Bacillus strains
NZ_CP028441.1	Bacillus velezensis 131-4	complete	0	492670.285	Korea: Daejeon	soil		Gene analysis of antibiotic metabolites from four Bacillus strains
NZ_CP022556.1	Bacillus velezensis NJAU-Z9	complete	0	492670.218	China	field soil		Microbiological Research
NZ_CP021338.1	Bacillus velezensis ZL918	complete	0	492670.177	China:Hubei	infected bulbs		Pathogenic effect of Bacillus strains on potato tubers is due to amylase activity
NZ_CP011346.1	Bacillus velezensis JJ-D34	complete	0	492670.11	South Korea: Gyeonggi-Do, Yongin-Si, Beagam-myeon	Fermented soybean product		Genomic analysis of Bacillus methylotrophicus JJ-D34
NZ_CP017953.1	B. amyloliquefaciens Y14	complete	0	1390.304	China: Linyi, Shandong	rhizosphere of peanut		to study the mechansims of promoting the plant growth and biocontrol
NZ_CP018152.1	B. amyloliquefaciens LM2303	complete	0	1390.309	China: Qinghai-Tibetan Plateau	wild yak dung		Complete genome sequence of Bacillus amyloliquefaciens LM2303, a potential biocontrol strain isolated from wild yak dung
NZ_CP031880.1	Bacillus velezensis OSY-GA1	chromosome	1	492670.318	United States	soil	isolated from soil to unravel the biosynthetic gene clusters for secondary metabolites that act as antimicrobial agents, for example bacteriocins and nonribosomal antimicrobial peptides	The project aimed for genome mining-based characterization of Bacilli isolated from soil to unravel the biosynthetic gene clusters for secondary metabolites that act as antimicrobial agents, for example bacteriocins and nonribosomal antimicrobial peptides.
NZ_CP009684.1	Bacillus subtilis B-1	chromosome	1	1423.135				Some strains of Bacillus subtilis or other bacteria are able to form biofilm. Once the exopolymeric substances are fully formed, the resistances against mechanical or chemical means of removal pose a big problem in e.g. healthcare. In order to be able to prevent biofilm formation in the first place, the underlying mechanisms have to be understood. Therefore, to know which matrix components are th…
NZ_CP025341.1	Bacillus velezensis CMT-6	complete	0	492670.251	China: Guangdong	Chinese traditional food Douchi		To reveal lipopeptide diversity in different bacillus species and enrich the genomic resources available for B. velezensis and provide fundamental information for future studies to construct strains that can produce specific lipopeptides for industrial applications.
NZ_CP010556.1	Bacillus velezensis L-H15	complete	0	1390.112	China	Cucumber seedling substrate		Bacillus amyloliquefaciens L-H15 Genome sequencing
NZ_CP011278.1	Bacillus velezensis L-S60	complete	0	1390.151	China	soil		Bacillus amyloliquefaciens L-S60 genome sequencing and assembly
NZ_CP031424.1	B. amyloliquefaciens B-4	complete	0	1390.464	China			For the promotion of various studies, we perform genome sequencing of Bacillus amyloliquefaciens B-4, provide a better understanding of the genome of Bacillus amyloliquefaciens strains for their application as biocontrol strains against plant pathogens in agricultural fields.
NZ_CP013727.1	B. amyloliquefaciens MBE1283	complete	0	1390.165	South Korea	Korean traditional alcoholic beverage		To acquire information about B. amyloliqeufaciens MBE1283 having antipathogenic activity
NZ_CP014990.2	Bacillus velezensis KD1	complete	0	492670.86	South Korea: Yangju-si, Gyeonggi-do			complete genome sequence of Bacillus velezensis isolated from doenjang, korean traditional fermented soybean food
NZ_CP019040.1	Bacillus velezensis GH1-13	complete	0	492670.92	Korea: Goheung	rice paddy soil	isolated from rice paddy field . The whole genome was completely sequenced by Pacific Biosciences to understand functional genes which are responsible for biosynthesis of biocontrol metabolites	Bacillus species were considered as one of the promising biocontrol agents due to their potential to have antagonistic activities against plant pathogenic fungi. However, there is little information on comparing genome sequences. Bacillus strain was isolated from rice paddy field . The whole genome was completely sequenced by Pacific Biosciences to understand functional genes which are responsibl…
NZ_CP017747.1	Bacillus velezensis SYBC H47	complete	0	492670.88	China	honey	isolated and identified on the basis of its physiological and biochemical characteristics and its 16S rRNA and gyrB gene sequences	Bacillus amyloliquefaciens SYBC H47 was isolated and identified on the basis of its physiological and biochemical characteristics and its 16S rRNA and gyrB gene sequences. The cell suspension and the cell-free supernatant of its culture showed significant antifungal activity against Aspergillus niger, Mucor racemosus, Fusarium oxysporum, Penicillium citrinum, and Candida albicans by agar-diffusio…
NZ_CP021011.1	Bacillus velezensis GFP-2	complete	0	492670.270	China	gut		Antibacterim research
NZ_CP023320.1	Bacillus velezensis SCGB 1	complete	0	492670.213	South Korea	traditional fermented soybean products	isolated from traditional fermented soybean paste	Complete genome sequence of Bacillus velezensis strain SCGB 1, an isolated from traditional fermented soybean paste.
NZ_CP022654.2	Bacillus velezensis SCDB 291	complete	0	492670.203	South Korea	Traditional fermented soybean paste(Doenjang)		Complete genome sequence of Bacillus subtilis strain SCDB 291, an isolatated from traditinal fermented soybean paste
NZ_CP033967.1	Bacillus velezensis 1B-23	complete	0	492670.345	Canada:Delhi	potato rhizosphere	isolated from a potato rhizosphere in Delhi, Ontario	To sequence and assemble the DNA genome of a strain of Bacillus methylotrophicus isolated from a potato rhizosphere in Delhi, Ontario. This bacteria has the potential to serve as a biocontrol due to its ability to kill plant pathogens and produce antimicrobial metabolites.
NC_019842.1	Bacillus velezensis AS43.3	complete	0	1225788.3				Sequence, assemble and annotate the genome of this biocontrol antagonist.
NZ_CP018295.1	Bacillus subtilis J-5	complete	0	1423.335	China:Hebei:Shijiazhuang	soil		in order to further research
NZ_CP007244.1	Bacillus velezensis TrigoCor1448	complete	0	1449088.3	Brazil	plant		Bacillus amyloliquefaciens TrigoCor 1448 Genome sequencing
NZ_CP039297.1	Bacillus velezensis UFLA258	complete	0	492670.407	Brazil: Mato Grosso	soil		Bacillus species have been widely used as biological control agents in agricultural fields because of their ability to suppress plant pathogens. Our results will provide a better understanding of the B. velezensis strain genome to verify the profile of secondary metabolites produced by the isolate and its application as biocontrol agents against plant pathogens in agricultural fields.
NZ_CP024203.1	Bacillus velezensis NKG-1	complete	0	492670.229	China: Changbai Mountain in Jilin Province	rare dormant volcanic soils		To illuminate the mechanism of plant promotion and the biocontrol against fungal diseases and obtain the biomolecular compound which play an important role in plant promotion and the biocontrol of this strain.
NZ_CP040378.1	Bacillus velezensis P34	chromosome	1	492670.410	Brazil: Amazon region near Manaus	gut		Bacteria with bioactive molecules production, antimicrobial activity.
CP024922.1	Bacillus velezensis AGVL-005	complete	0	492670.246	Brazil	soybean seeds	isolated from soybean seeds in Brazil and used for phytopathogen biocontrol	We report the substantial complete closed genome sequence and annotation of Bacillus velezensis AGVL-005 strain, a bacteria isolated from soybean seeds in Brazil and used for phytopathogen biocontrol.;many frameshifted proteins
NZ_CP029296.1	Bacillus velezensis AP183	chromosome	1	492670.8	United States	Cotton Plant Rhizosphere		Whole genome sequencing of Bacillus amyloliquefaciens subsp. plantarum AP183
NC_022653.1	B. amyloliquefaciens CC178	complete	0	1412898.4	Korea: Suwon	soil		Bacillus amyloliquefaciens strain CC178 is a biocontrol agent with antagonistic activities against a wide range of fungal pathogens. Here we present the 3.92Mb complete genome sequence of the bacterium with the aims of providing insights into the genomic basis of its antifungal mechanism and facilitating its application in the biocontrol of plant diseases.
NC_009725.1	Bacillus velezensis FZB42	complete	0	326423.5		soil	isolated from soil, and is a member of a group of free-living soil bacteria known to promote plant growth and suppress plant pathogens	Bacillus amyloliquefaciensstrain FZB42. Bacillus amyloliquefaciens strain FZB42 was isolated from soil, and is a member of a group of free-living soil bacteria known to promote plant growth and suppress plant pathogens. The genome sequence of this organism will allow analysis of the production and regulation of these and other potentially useful compounds.
NZ_CP023748.1	Bacillus velezensis LABIM40	complete	0	492670.224	Brazil	Fusarium culture contamination in plate		Bacillus amyloliquefaciens LABIM40 produce bioactive compounds with fungicidal activity showing its biotechnological interest.
NZ_AP018402.1	Bacillus velezensis S141	complete	0	492670.321	Thailand	soybean (Glycine max) rhizosphere that can enhance soybean growth, nodulation and N2-fixation efficiency of soybean	isolated from soybean (Glycine max) rhizosphere that can enhance soybean growth, nodulation and N2-fixation efficiency of soybean by co-inoculation with Bradyrhizobium diazoefficiens USDA110	Bacillus velezensis strain S141 is a plant growth-promoting rhizobacterium (PGPR) isolated from soybean (Glycine max) rhizosphere that can enhance soybean growth, nodulation and N2-fixation efficiency of soybean by co-inoculation with Bradyrhizobium diazoefficiens USDA110. The genome of S141 was identified to comprise a 3,974,582-bp long circular DNA encoding at least 3,817 proteins.
NZ_CP020805.1	Bacillus velezensis 9D-6	complete	0	492670.174	Canada: Delhi	rhizosphere		Bacillus velezensis 9D-6 demonstrates potential as a novel biocontrol agent. This project sequences its draft genome using Illumina MiSeq NGS and completes the assembly using Sanger Sequencing.
CP024706.1	Bacillus velezensis OSY-S3	complete	0	492670.227	United States	Silage	isolated from silage which produces many bioactive compounds	Bacilli produce many antimicrobials from lipopeptides to antibiotic to bacteriocins. A Bacillus velezensis strain was isolated from silage which produces many bioactive compounds. This BioProject aimed to genetically characterize this isolate.;many frameshifted proteins;missing tRNA genes
NZ_CP023414.1	Bacillus velezensis BS-37	complete	0	492670.280	China: shandong	oil from Sheng Li Oil Field		A bacteria isolated from Shengli Oil Field producing a large amount of surfatin
NZ_CP032144.1	Bacillus velezensis BIM B-439D	complete	0	492670.319	Belarus: Vileyka District	soil		Genome sequence of Bacillus velezensis BIM B-439D - a strain with broad antimicrobial activity
NZ_CP030097.1	B. amyloliquefaciens SH-B74	complete	0	1390.453	China	Marine-sediment		The strain Bacillus sp. SH-B74 is a potent cyclic lipopeptides producer and a biopesticide, to gain more insights on the genome information of the strain, a complete genome sequence of the strain Bacillus sp. SH-B74 was provided and released in a public database.
NZ_CP007242.1	B. amyloliquefaciens KHG19	complete	0	1292358.3				Bacillus amyloliquefaciens is one of important food fermentation bacterium and it produces alpha amylase for starch hydrolysis. The complete genome sequence analysis of this strain would provide a general features of this bacterium for agricultural studies.
NZ_CP034037.1	Bacillus velezensis BCSo1	complete	0	492670.346	Turkey	Gastrointestinal tract	isolated from the gastrointestinal tract of zebrafish	This is the whole genome sequence of a Bacillus methylotrophicus strain (BCS01) isolated from the gastrointestinal tract of zebrafish.
NZ_CP009611.1	Bacillus subtilis Bs-916	complete	0	1423.138	China: Jurong county, Nanjing	paddy soil		Identification of Four NRPSs Gene Clusters in B. subtilis 916 for Four Family Lipopeptides Biosynthesis and Evaluation of Their Intricate Functions to the Typical Phenotypic Features
NC_022075.1	Bacillus velezensis UCMB5033	complete	0	1338518.10		the soil	isolated from the soil	Bacillus amyloliquefaciens strain UCMB5033 was isolated from the soil. UCMB5033 is a member of a group of free-living soil bacteria known to promote plant growth and suppress plant pathogens. Its genome sequence will allow analysis of genetic mechanisms involved in plant-bacteria associated activities and stress tolerance.
CP015417.1	Bacillus velezensis SB1216	complete	0	492670.42	United States	soil		Bacteria able to sustain the harsh environment of greater salt plains. Has anti-tumor activity.;missing tRNA genes
NC_022081.1	Bacillus velezensis UCMB5113	complete	0	1150476.3	Ukraine: Karpaty mountains	the soil of Karpaty mountains, Ukraine	isolated from the soil of Karpaty mountains, Ukraine	Bacillus amyloliquefaciens strain UCMB5113 was isolated from the soil of Karpaty mountains, Ukraine. UCMB5113 is a member of a group of free-living soil bacteria known to promote plant growth and suppress plant pathogens. Its genome sequence will allow analysis of genetic mechanisms involved in plant-bacteria associated activities.
CP041145.1	Bacillus velezensis At1	complete	0	492670.440	Sweden:Uppsala	Arabidopsis thaliana seedling from surface sterilized seed		Red pigmented endophytic microorganism from seedlings of Arabidopsis thaliana.This strain shows strong antagonistic activity against a broad spectrum of phytopathogenic bacteria and fungi. May be used as a biopesticide.
NZ_CP039380.1	Bacillus velezensis LPL-K103	complete	0	1390.111	China	lemon samples		Bacillus amyloliquefaciens Genome sequencing
NZ_CP011686.1	Bacillus velezensis G341	complete	0	1390.152	South Korea: Cheongju	4-year-old roots of Korean ginseng	isolated from 4-year-old roots of Korean ginseng with rot symptoms	Bacillus velezensis G341 was isolated from 4-year-old roots of Korean ginseng with rot symptoms. B. velezensis G341 can suppress plant pathogens by producing antagonistic active compounds. Whole genome sequence information of B. velezensis and comparative analysis will help establish a foundation for the prevention of detrimental diseases.
NZ_CP022531.1	Bacillus velezensis TB1501	complete	0	492670.219	China: Xiqing district of Tianjin city	soil		the Bacillus velezensis strianTB1501 is excellent biocontrol candidate for the controling some plant dieases. For instance, powdery mildew and fusarium wilt of cucurbits ,
NZ_CP023859.1	Bacillus velezensis L-1	complete	0	492670.225	China: pear germplasm repository of the Institute of Pomology, Chinese Academy of Agricultural Sciences, Xingcheng	soil	isolated from pear rhizosphere, is an effective biocontrol agent against pear diseases, but its biocontrol mechanism are currently unclear	Bacillus velezensis L-1, isolated from pear rhizosphere, is an effective biocontrol agent against pear diseases, but its biocontrol mechanism are currently unclear. Whole genome sequence of L-1 furthers our capability to understand its biocontrol mechanism, and facilitates its application.
NZ_CP034176.1	Bacillus velezensis MH25	complete	0	492670.347	China	rhizosphere soil		Complete Genome Sequence of Bacillus velezensis MH25??∩┐╜ a Plant Growth Promoting Rhizobacterium for biocontrolling
NZ_CP024797.1	Bacillus velezensis TJ02	complete	0	492670.228	China: tianjin	soil		Public The strain is isolated from the soil
NZ_CP015443.1	Bacillus velezensis CC09	complete	0	492670.21	China:Campus of NanJing University, Gu Lou	Cinnamomum camphora leaves	isolated from Cinnamomum camphora, showed a broad-spectrum antifungal activity against many phytopathogen sand produced LPs of IturinA and Surfactin	Endophytic bacterial strain of Bacillus methylotrophicus CC09 was isolated from Cinnamomum camphora, showed a broad-spectrum antifungal activity against many phytopathogen sand produced LPs of IturinA and Surfactin.
NZ_CP030150.1	Bacillus velezensis DSYZ	complete	0	492670.301	China	rhizosphere soil		Complete Genome Sequence of Bacillus velezensis DSYZ ??∩┐╜ a Plant Growth Promoting Rhizobacterium for biocontrolling
NZ_CP026610.1	Bacillus velezensis CGMCC 11640	complete	0	492670.276	China:Tianmu Mountain	bamboo forest soil		Bacillus amyloliquefaciens subsp. plantarum CGMCC 11640 against Botryosphaeriadothidea, the pathogen of canker disease of Carya cathayensis
NZ_CP038028.1	B. amyloliquefaciens FS1092	complete	0	1390.534	USA:MD	Food processing environment		Draft and complete genome sequences of foodborne bacterial pathogens collected for research purposes at the FDA's Center for Food Safety and Applied Nutrition.
NZ_CP029071.1	B. amyloliquefaciens ALB79	complete	0	1390.461	USA: Berkeley, California	grape		Genome sequence of Bacillus amyloliquefaciens str. ALB79 isolated from grape
NZ_CP025079.1	Bacillus velezensis QST713	complete	0	492670.282	France	Commercial product Serenade (Bayer)		Bacillus velezensis QST713 is a biological control agent used as biofungicide (Serenade, Bayer) in agricultural fields. Is a part of soil bacteria known to stimulate plant defenses, promote plant growth and suppress pathogens. The genome sequence will bring new elements to understanding biocontrol mechanisms during interactions in crops.
NZ_CP014783.1	B. amyloliquefaciens B15	complete	0	1390.234	China:Xinjiang	grape skin		planting industry
NC_020410.1	Bacillus velezensis UCMB5036	complete	0	1150475.3	Ukraine	cotton plant		Plants are essential for both human and animal life, several agricultural practices have been adopted or are being developed in order to improve crop production by preventing or mitigating effects of biotic and abiotic stresses faced by plants. Biocontrol is a promising technique being cost effective, environment friendly and able to target pathogens difficult to control through traditional means…
NZ_CP006058.1	B. amyloliquefaciens UMAF6639	complete	0	1333538.6				Bacillus amyloliquefaciens UMAF6639. Biological control strain.
CP041144.1	Bacillus velezensis UCMB5044	complete	0	492670.438	Tajikistan: Dushanbe	surface sterilized stem of cotton plant	isolated from surface sterilized stem of cotton plant (Gossypium sp	Culture was isolated from surface sterilized stem of cotton plant (Gossypium sp.). Plant growth promoting and plant protective bacterium. Specific isolate for arid regions.
CP041143.1	Bacillus velezensis UCMB5007	complete	0	492670.439	Ukraine:Kyiv	bull calf intestinal microflora		This bacterium suppresses growth of a broad range of bacterial and fungal pathogens. It was used in the probiotic Bacterin-SL for a peroral administration for prophylaxis of gastro-intestinal diseases in newborn calves. The probiotic was developed in the Institute of Microbiology and Virology, Kiev, Ukraine by Dr Reznik S.R and Prof. Smirnov V.V. Other names of this strain were Bacillus subtilis …
NZ_CP027429.1	Bacillus velezensis VCC-2003	chromosome	1	492670.289	Turkey: Canakkale, Troia antique city	river mud		Cattle gut homeostatic bacterium
NZ_CP018200.1	B. amyloliquefaciens WS-8	complete	0	1390.310	China: Baoding	soil		Complete genome sequence of Bacillus amyloliquefaciens WS-8, a plant growth-promoting bacterium and microbial germicide
NZ_CP018007.1	Bacillus velezensis sx01604	complete	0	492670.165	China:Beijing	soil		For the promotion of various studies,we perform genome sequencing of B.velezensis sx016014,and through comparision with its closely related species,highlight genes that may contribute to plant growing-promoting traits and they may have great potential uses in agriculture and horticulture as PGPR
NZ_CP032154.1	Bacillus velezensis ZF2	complete	0	492670.320	China:Beijing	cucumber plants		Bacillus velezensis ZF2 is a biocontrol bacteria with excellent characteristics and has tremondous potential application in biocontrol.
NZ_CP021495.1	Bacillus velezensis GQJK49	complete	0	492670.179	China: Zhongning, Ningxia	Lycium barbarum L. rhizosphere	isolated from the soil of Lycium barbarum L. rhizosphere in Ningxia, China, and it has shown antimicrobial activity against pathogens of soilborne plant diseases such as F.solani, F.oxysporum, F.concolor and F. moniliforme	Bacillus velezensis GQJK49 was isolated from the soil of Lycium barbarum L. rhizosphere in Ningxia, China, and it has shown antimicrobial activity against pathogens of soilborne plant diseases such as F.solani, F.oxysporum, F.concolor and F. moniliforme.
NZ_CP014838.1	Bacillus velezensis CBMB205	complete	0	492670.316	South Korea: Cheongwon	rhizosphere soil of field-grown rice		Bacillus methylotrophicus CBMB205 is squenced for comparative genomic studies.
NZ_CP029034.1	Bacillus velezensis LDO2	complete	0	492670.281	China: Zhumadian	peanut root		biocontrol strain for Aspergillus flavus
NZ_CP028437.1	Bacillus velezensis DR-08	complete	0	492670.288	South Korea: Daejeon	soil		Gene analysis of antibiotic metabolites from four Bacillus strains
NZ_CP015911.1	Bacillus velezensis LS69	complete	0	492670.74	China:Lichuan,field at the foot of the hill	isolated from the rice field		Genome sequencing was performed to explore the genetic basis underlying the biocontrol activity
NZ_CP032506.1	Bacillus velezensis JT3-1	complete	0	492670.326	China:Gansu	feces		Bacillus velezensis JT3-1, which has some probiotic properties in performance and inhibiting pathogens
NZ_CP016371.1	Bacillus velezensis S3-1	complete	0	492670.76	China: Tangshan city, Hebei province	Cucumber rhizosphere soil		Bacillus velezensis S3-1 is composed of a single circular chromosomeof 3,929,772 bp in length with an average GC content of 46.50% and no plasmid is detected. The genome includes 86 tRNA genes and 27 rRNA genes.
NZ_CP020375.1	Bacillus velezensis JTYP2	complete	0	492670.167	China: Shandong	leaf surface		to study the mechanisms of plant growth-promoting and biocontrol
NZ_CP036518.1	Bacillus velezensis ANSB01E	complete	0	492670.401	China: Beijing	intestine		search for novel zearalenone degrading enzymes
NZ_CP006890.1	Bacillus velezensis SQR9	complete	0	1423138.3				Highlight of the genes that might involved in plant-associated lifestyle, biocontrol, and plant growth promotion
NZ_CP011347.1	Bacillus velezensis YJ11-1-4	complete	0	492670.12	South Korea: Gyeonggi-do, Yangju-Si	doenjang, Korean traditional fermented soybean paste	isolated from doenjang, Korean traditional fermented soybean paste	Complete genome sequence of Bacillus methylotrophicus YJ11-1-4 isolated from doenjang, Korean traditional fermented soybean paste.
NZ_CP009749.1	Bacillus subtilis ATCC 19217	complete	0	1423.137				Bacillus subtilis ATCC 19217 is used to produce 5'-guanylic acid 5'-GMP, guanosine-5'-monophosphate, guanylic acids and guanosine in industry.
NZ_CP020874.1	Bacillus velezensis GYL4	complete	0	492670.283	Korea: Gwangyang Province	Pepper plant		Complete genome sequencing of Bacillus velezensis strain GYL4
NZ_CP035410.1	Bacillus velezensis SRCM103616	complete	0	492670.398	South Korea	food		Genome sequence of Bacillus velezensis SRCM103616
NZ_CP035399.1	Bacillus velezensis SRCM103788	complete	0	492670.397	South Korea	food		Genome sequence of Bacillus velezensis SRCM103788
NZ_CP035393.1	Bacillus velezensis SRCM103691	complete	0	492670.396	South Korea	food		Genome sequence of Bacillus velezensis SRCM103691
NZ_CP021890.1	Bacillus velezensis SRCM101413	complete	0	492670.181	South Korea	food		Genome sequence of Bacillus velezensis strain SRCM101413
NZ_CP023075.1	Bacillus velezensis K26	complete	0	492670.317	South Korea: Bundang	Korean fermented food	isolated from Korean fermented food	K26 strain was isolated from Korean fermented food.
NZ_CP017775.1	Bacillus velezensis 9912D	complete	0	492670.89	China	sediment sample from the Liaodong Bay of the Bohai Sea		To shed light on the molecular mechanism of biological control of plant diseases, and to provide the basis for good utilization in the field of this strain, we describe herein the complete genome sequence of Bacillus methylotrophicus 9912D.
NZ_CP033576.1	Bacillus velezensis NY12-2	complete	0	492670.330	South Korea	Fermented foods		Study of typing in fermented microbes
NZ_CP021888.1	Bacillus velezensis SRCM100072	complete	0	492670.180	South Korea	food		Genome sequence of Bacillus velezensis strain SRCM100072;many frameshifted proteins
NZ_CP026533.1	Bacillus velezensis DKU_NT_04	complete	0	492670.275	South Korea: chung-nam	fermented food		Whole genome sequencing of Bacillus subtilis for high-efficiency natto production with Comparative Study
NZ_CP006960.1	B. amyloliquefaciens UMAF6614	complete	0	1434324.5				Bacillus amyloliquefaciens UMAF6614. Biological control strain
NZ_CP029070.1	B. amyloliquefaciens ALB69	complete	0	1390.451	USA: Chico, California	Almond drupe		Genome sequence of Bacillus amyloliquefaciens str. ALB69 isolated from almond drupe
NZ_CP018133.1	Bacillus velezensis ATR2	complete	0	1423.465	China: Shandong	soil		A bacteria against bacillus pumilus , a novel ginger rhizome rot disease pathogen in China
NZ_CP025939.1	Bacillus velezensis 10075	complete	0	492670.271	China	Chinese food lobster sauce		whole genome sequencing of bacteria Bacillus velezensis 10075.
NC_017912.1	B. amyloliquefaciens Y2	complete	0	1126211.3		wheat rhizosphere, shows a broad suppression spectrum of pathogens and promotion of rooting and growth	isolated from wheat rhizosphere, shows a broad suppression spectrum of pathogens and promotion of rooting and growth in many staple crops, vegetables and horticultural plants	Bacillus amyloliquefaciens Y2 is a plant growth-promoting rhizobacteria. Bacillus amyloliquefaciens Y2, isolated from wheat rhizosphere, shows a broad suppression spectrum of pathogens and promotion of rooting and growth in many staple crops, vegetables and horticultural plants.
NC_017061.1	Bacillus velezensis YAU B9601-Y2	complete	0	1155777.3	North China	isolated from the wheat rhizosphere in North China	isolated from the wheat rhizosphere in North China	-
NZ_CP028375.1	Bacillus velezensis W1	complete	0	492670.298	China: Yunnan			genome sequence of the Bacillus velezensis W1
NZ_CP025308.1	Bacillus velezensis Lzh-a42	complete	0	492670.250	China: Dezhou	soil		Bacillus velezensis Lzh-a42
NZ_CP033054.1	Bacillus velezensis Bac57	complete	0	492670.328	Saudi Arabia:Rabigh harbor lagoon	Red Sea lagoons-Mangrove Mud	isolated from the Red Sea, specifically three types of sediments: mangrove mud (MN), microbial mat (MM), and barren soil (BS) collected from Rabigh harbor lagoon (39??0?∩┐╜?35	We sequenced genomes isolated from the Red Sea, specifically three types of sediments: mangrove mud (MN), microbial mat (MM), and barren soil (BS) collected from Rabigh harbor lagoon (39??0?∩┐╜?35.762?∩┐╜??∩┐╜? E, 22??45?∩┐╜?5.582?∩┐╜??∩┐╜? N) and Al-Kharrar lagoon (38??54?∩┐╜?39.638?∩┐╜??∩┐╜? E, 22??54?∩┐╜?50.251?∩┐╜??∩┐╜? N) in Saudi Arabia. MN mud was sampled from the coastal lagoon of the Red…
NZ_CP024897.1	Bacillus velezensis CN026	complete	0	492670.247	Belgium: Sorinnes	feces		We report the complete genome sequence of Bacillus velezensis strain CN026, within the Bacillus subtilis group. The genome contains 3.995.812 bp and it does not contain any plasmid.
NC_022530.1	Bacillus velezensis NAU-B3	complete	0	1385727.3				Bacillus amyloliquefaciens subsp. plantarum whole genome sequencing project
NZ_CP009679.1	Bacillus velezensis JS25R	complete	0	492670.3				To provide insights into the genomic basis of its effects and facilitating its application in pathogenic fungi control.
NZ_CP023431.1	Bacillus velezensis SCGB 574	complete	0	492670.214	South Korea	Traditional fermented soybean pastes	isolated from traditional fermented soybean paste	Complete genome sequence of Bacillus velezensis strain SCGB 574, an isolated from traditional fermented soybean paste.
NZ_CP022341.1	Bacillus velezensis 157	complete	0	492670.184				Complete genome sequence of endophytic Bacillus velezensis 157
NZ_CP027868.1	Bacillus velezensis SGAir0473	chromosome	1	492670.297	Singapore	air		Investigating the diverse microbial communities of unknown composition and function harboured by air
NZ_CP034203.1	Bacillus velezensis 83	complete	0	492670.392	Mexico: Sinaloa	Mango Ochard		Bacillus velezensis 83. Biological Control Agent and Plant Growth Promoting Bacteria.
NZ_CP029069.1	B. amyloliquefaciens ALB65	complete	0	1390.452	USA: Davis, California	Alfalfa silage		Genome sequence of Bacillus amyloliquefaciens str. ALB65 isolated from alfalfa silage
NZ_CP016913.1	B. amyloliquefaciens RD7-7	complete	0	1390.281	South Korea	fermented soybean paste	isolated from fermented soybean paste	Genome sequencing of Bacillus amyloliquefaciens RD7-7, isolated from fermented soybean paste.
NC_017188.1	B. amyloliquefaciens TA208	complete	0	999891.3				No description available.
NC_017191.1	B. amyloliquefaciens XH7	complete	0	1034836.4				-
NC_017190.1	B. amyloliquefaciens LL3	complete	0	1001582.3				Project description not provided.
NZ_CP009748.1	Bacillus subtilis ATCC 13952	complete	0	1423.136				Bacillus subtilis ATCC 13952 is used to produce inosine in industry.
NZ_CP021505.1	B. amyloliquefaciens SRCM101267	complete	0	1390.398	South Korea	food		Genome sequence of Bacillus amyloliquefaciens strain SRCM101267
NC_014551.1	B. amyloliquefaciens DSM 7	complete	0	692420.6				Bacillus amyloliquefaciens DSM7. Project description not provided.
NZ_CP018902.1	B. amyloliquefaciens HK1	complete	0	1390.498	China	Corn stalk residue compost		Bacillus amyloliquefaciens HK1 Genome sequencing and assembly
NZ_CP032146.1	B. amyloliquefaciens YP6	complete	0	1390.497	China: Guizhou	rhizosphere of Lolium perenne L. on a rock phosphorus mine		unpubulished
NZ_CP011252.1	B. amyloliquefaciens MT45	complete	0	1390.399	China: Maotai, Renhuai	daqu		Complete Genome sequence of Bacillus amyloliquefaciens mt45
NZ_CP032872.1	Bacillus subtilis subsp. subtilis 2KL1	complete	0	135461.80	South Korea: Jeonju	Cheonggukjang		Genome sequencing of Bacillus subtilis subsp. subtilis
NZ_CP032857.1	Bacillus subtilis subsp. subtilis 2RL2-3	complete	0	135461.74	South Korea: Gyeonggi	Cheonggukjang		Genome sequencing of Bacillus subtilis subsp. subtilis
NZ_CP022891.1	Bacillus subtilis DKU_NT_03	complete	0	1423.445	South Korea: Choongnam, Cheonan	Traditional fermented food in Korea		Whole genome sequencing of Bacillus subtilis for high-efficiency natto production with Comparative Study
NZ_CP035162.1	Bacillus subtilis SRCM103886	complete	0	1423.734	South Korea	food		genome sequence of Bacillus subtilis SRCM103886
NZ_CP015222.1	Bacillus subtilis HRBS-10TDI13	complete	0	1423.323	South Korea: Sunchang	Doenjang	isolated from Doenjang, Korean traditional fermented soybean paste	Bacillus licheniformis is one of the Gram-positive endospore-forming bacterium and an important starter culture for Asian fermented soybean food. It was isolated from Doenjang, Korean traditional fermented soybean paste.
NZ_CP021507.1	Bacillus subtilis subsp. subtilis SRCM101441	complete	0	1402.140	South Korea	food		Genome sequence of Bacillus licheniformis strain SRCM101441
NZ_CP032852.1	Bacillus subtilis subsp. subtilis GFR-12	complete	0	135461.71	South Korea: Gyeonggi	Cheonggukjang		Genome sequencing of Bacillus subtilis subsp. subtilis
NZ_CP022890.1	Bacillus subtilis DKU_NT_02	complete	0	1423.444	South Korea: Choongnam, Cheonan	Traditional fermented food in Korea		Whole genome sequencing of Bacillus subtilis for high-efficiency natto production with Comparative Study
NZ_CP032853.1	Bacillus subtilis subsp. subtilis MH-1	complete	0	135461.73	South Korea: Chungcheongbuk-do	Cheonggukjang		Genome sequencing of Bacillus subtilis subsp. subtilis
NZ_CP021892.1	Bacillus subtilis subsp. subtilis SRCM100333	complete	0	135461.50	South Korea	food		Genome sequence of Bacillus subtilis subsp. subtilis strain SRCM100333
NZ_CP035402.1	Bacillus subtilis SRCM103576	complete	0	1423.750	South Korea	food		Genome sequence of Bacillus subtilis SRCM103576
NZ_CP020722.1	Bacillus subtilis Bs-115	complete	0	1423.416				Complete Genome Sequence of Bacillus subtilis Bs-115
NC_017196.2	Bacillus subtilis subsp. natto BEST195	complete	0	645657.3		fermented soybeans	isolated from fermented soybeans	Bacillus subtilis subsp. natto BEST195. i&gt;Bacillus subtilis subsp. natto BEST195 was isolated from fermented soybeans and will be used for comparative genome analysis.
NZ_CP014471.1	Bacillus subtilis subsp. natto CGMCC 2108	complete	0	86029.6		soil		missing
NZ_CP032861.1	Bacillus subtilis subsp. subtilis N1-1	complete	0	135461.78	Japan	Natto		Genome sequencing of Bacillus subtilis subsp. subtilis
NZ_CP032863.1	Bacillus subtilis subsp. subtilis N2-2	complete	0	135461.77	Japan	Natto		Genome sequencing of Bacillus subtilis subsp. subtilis
NZ_CP017763.1	Bacillus subtilis 29R7-12	complete	0	1423.339	Japan: Shimokita Peninsula	Coal Bed		High pressure bacterium
NZ_CP032867.1	Bacillus subtilis subsp. subtilis N4-2	complete	0	135461.76	Japan	Natto		Genome sequencing of Bacillus subtilis subsp. subtilis
NZ_CP020023.1	Bacillus subtilis ATCC 21228	complete	0	1423.540	United States	soybeans		Whole genome sequencing and assembly of Bacillus subtilis ATCC 21228T
NZ_CP032865.1	Bacillus subtilis subsp. subtilis N3-1	complete	0	135461.79	Japan	Natto		Genome sequencing of Bacillus subtilis subsp. subtilis
NZ_CP018184.1	Bacillus subtilis KH2	complete	0	1423.337	China: Tianjin	soil		Genome sequence of a poly-glutamic acid producer, Bacillus subtilis KH2
NZ_CP035395.1	Bacillus subtilis SRCM103697	complete	0	1423.751	South Korea	food		Genome sequence of Bacillus subtilis SRCM103697
NZ_CP017314.1	Bacillus subtilis BS38	complete	0	1423.322	South Korea	soybean paste		Genome sequencing of Bacillus subtilis strain BS38, isolated from Korean soybean paste
NZ_CP017676.1	Bacillus subtilis VV2	complete	0	1423.324	India: Rajakkamangalam, Kanyakumari	fermented rice	isolated from the fermented rice	The Bacillus subtilis strain VV2 is a rod shaped gram-positive bacteria which isolated from the fermented rice. To study the molecular activities including fibrinolytic enzymes in VV2 strain, we sequenced the complete genome sequence and annotated the protein coding genes. This strain was also positive for the production of protease, amylase and cellulases. It is a cell factory for the production…
CP045817.1	B. subtilis P5_B1	complete	0	1423.881	Denmark:Dyrehave			Bacillus subtilis is a plant benefiting soil-dwelling Gram-positive bacterium with secondary metabolite production potential. Here, we report the complete genomes of 14 B. subtilis strains isolated from different soil samples in Germany and Denmark
NZ_CP035165.1	Bacillus subtilis SRCM103881	complete	0	1423.737	South Korea	food		Genome sequence of Bacillus subtilis SRCM103881
NZ_CP035163.1	Bacillus subtilis SRCM103923	complete	0	1423.735	South Korea	food		Genome sequence of Bacillus subtilis SRCM103923
NZ_CP021903.1	Bacillus subtilis ge28	complete	0	1423.434	China: Jilin province			This work provides a comprehensive analysis of the genome of Bacillus subtilis ge25 and an evaluation of its potential application as a biocontrol agent.
NZ_CP035411.1	Bacillus subtilis SRCM103622	complete	0	1423.758	South Korea	food		Genome sequence of Bacillus subtilis SRCM103622
NZ_CP035167.1	Bacillus subtilis SRCM104008	complete	0	1423.739	South Korea	food		Genome sequence of Bacillus subtilis SRCM104008
NZ_CP035191.1	Bacillus subtilis SRCM104011	complete	0	1423.740	South Korea	food		Genome sequence of Bacillus subtilis SRCM104011
NZ_CP035226.1	Bacillus subtilis SRCM103517	complete	0	1423.742	South Korea	food		Genome sequence of Bacillus subtilis SRCM103517
CP030925.1	Bacillus subtilis subsp. spizizenii SW83	chromosome	1	96241.11	India	Rameshwaram		Whole Genome Sequencing of Seaweed associated bacteria for exploring their roles in production of potential bioactive secondary metabolites
NZ_CP021499.1	Bacillus subtilis subsp. subtilis SRCM100757	complete	0	135461.48	South Korea	food		Genome sequence of Bacillus subtilis subsp. subtilis strain SRCM100757
NZ_CP021498.1	Bacillus subtilis subsp. subtilis SRCM101444	complete	0	135461.47	South Korea	food		Genome sequence of Bacillus subtilis subsp. subtilis strain SRCM101444
NZ_CP021889.1	Bacillus subtilis subsp. subtilis SRCM100761	complete	0	135461.49	South Korea	food		Genome sequence of Bacillus subtilis subsp. subtilis strain SRCM100761
NZ_CP035414.1	Bacillus subtilis SRCM103637	complete	0	1423.759	South Korea	food		Genome sequence of Lactobacillus fermentum SRCM103285
NZ_CP035390.1	Bacillus subtilis SRCM103641	complete	0	1423.748	South Korea	food		Genome sequence of Bacillus subtilis SRCM103641
CP045816.1	B. subtilis P5_B2	complete	0	1423.880	Denmark:Dyrehave			Bacillus subtilis is a plant benefiting soil-dwelling Gram-positive bacterium with secondary metabolite production potential. Here, we report the complete genomes of 14 B. subtilis strains isolated from different soil samples in Germany and Denmark
NZ_CP035397.1	Bacillus subtilis SRCM103773	complete	0	1423.753	South Korea	food		Genome sequence of Bacillus subtilis SRCM103773
NZ_CP035401.1	Bacillus subtilis SRCM103837	complete	0	1423.754	South Korea	food		Genome sequence of Bacillus subtilis SRCM103837
NZ_CP035400.1	Bacillus subtilis SRCM103835	complete	0	1423.755	South Korea	food		Genome sequence of Bacillus subtilis SRCM103835
NC_019896.1	Bacillus subtilis subsp. subtilis str. BSP1	complete	0	1192196.3				Elucidate at the genome level differences between present strain and archetype Bacillus subtilis strain 168, mainly in term of:- domestication: present strain has never been cultured in lab- niche adaptation (gut-association): present strain has been isolated from broilers fecal material
CP045825.1	B. subtilis 75	complete	0	1423.877	Germany:Heida			Bacillus subtilis is a plant benefiting soil-dwelling Gram-positive bacterium with secondary metabolite production potential. Here, we report the complete genomes of 14 B. subtilis strains isolated from different soil samples in Germany and Denmark
NZ_CP014858.1	Bacillus subtilis subsp. subtilis D12-5	complete	0	135461.18	South Korea: Yangpyung region, Gyeonggi-do Province	Doenjang		Bacillus subtilis is one of the Gram-positive endospore-forming bacterium and an important starter culture for Asian fermented soybean food. It was isolated from Doenjang, Korean traditional fermented soybean paste;many frameshifted proteins
NZ_CP035230.1	Bacillus subtilis SRCM103551	complete	0	1423.743	South Korea	food		Genome sequence of Bacillus subtilis SRCM103551
NZ_CP035166.1	Bacillus subtilis SRCM103971	complete	0	1423.738	South Korea	food		Genome sequence of Bacillus subtilis SRCM103971
NZ_CP035394.1	Bacillus subtilis SRCM103696	complete	0	1423.749	South Korea	food		Genome sequence of Bacillus subtilis SRCM103696
NZ_CP020915.1	Bacillus subtilis 50-1	complete	0	1423.557	China:Jilin	air		we found that Bacillus subtilis iplayed important roles in Alleviating Panax ginseng Replanting Problem
NZ_CP017112.1	Bacillus subtilis BS16045	complete	0	1423.318	South Korea	soybean paste		Genome sequencing of Bacillus subtilis strain BS16045, isolated from Korean soybean paste
NC_000964.3	B. subtilis subsp. subtilis str. 168	complete	0	224308.43		X-ray irradiated strain, Marburg	derived in 1947 from an X-ray irradiated strain, Marburg	Bacillus subtilis subsp. subtilis str. 168. This strain was derived in 1947 from an X-ray irradiated strain, Marburg.
NZ_CP033205.1	Bacillus subtilis MBI 600	complete	0	1423.768				A new biocontrol agent, is a plant growth promoting rhizobacteria (PGPR) belongs to Bacillus subtilis family, the goal of the study is to identify the genes of the new strain B.subtilis MBI 600 that involved in plant protection.
NZ_CP015004.1	Bacillus subtilis SZMC 6179J	complete	0	1423.271	Hungary: Bekes County	tomato rhisosphere		Characterisation of the Bacillus subtilis SZMC 6179J strain, which shows antagonism against phytopathogenic bacteria and fungi.
NZ_CP010053.1	Bacillus subtilis PS832	complete	0	1423.140				Spores produced by different wild-type Bacillus subtilis 168 strains show different germination properties in response to some germinants. The goal of the project was to associate observed phenotype with changes on the level of genome sequences.
NZ_CP008698.1	Bacillus subtilis subsp. subtilis str. AG1839	complete	0	1221328.3				AG1839 is a laboratory strain that contains a temperature-sensitive allele of dnaB linked to a tn917 insertion in ytpD in a JH642 (AG174 isolate) background. It contains two additional point mutations (in thrS and yntA) relative to AG174.
NZ_CP011115.1	Bacillus subtilis KCTC 1028 KCTC 1028	complete	0	1136873.6				Bacillus subtilis KCTC 1028 is a superb microorganism for the production of industrial enzymes.
NZ_CP034484.1	Bacillus subtilis subsp. subtilis str. NCIB 3610 = ATCC 6051	complete	0	535026.25				Bacillus subtilis Genome sequencing and assembly
NZ_LN649259.1	Bacillus subtilis BS49	complete	0	1423.176				Bacillus strain BS49 carries multiple copies of Tn916, an extremely common and mobile element capable of transfer to and from a broad range of microorganisms. Here we report the draft genome sequence of BS34A. Here, we report the complete genome sequence of BS49.
NZ_CP010314.1	Bacillus subtilis subsp. subtilis 3NA	complete	0	135461.9	France			The strain is used for heterologous gene expression and high cell density fermentation. Due to mutations the strain produces no spores, no antibiotics and low amounts of extracellular proteases. Dispite the fact that the strain was characterized as non-transfomable we found comparable transfomation frequencies to Bacillus subtilis 168. The strain reaches high cell densities during fed-batch ferme…
CP045811.1	B. subtilis P9_B1	complete	0	1423.885	Denmark:Dyrehave			Bacillus subtilis is a plant benefiting soil-dwelling Gram-positive bacterium with secondary metabolite production potential. Here, we report the complete genomes of 14 B. subtilis strains isolated from different soil samples in Germany and Denmark
NZ_CP015375.1	Bacillus subtilis subsp. subtilis KCTC 3135	complete	0	135461.32				Complete genome sequencing of B. subtilis type strain KCTC 3135
CP045821.1	B. subtilis MB8_B7	complete	0	1423.876	Denmark:Birkeroed			Bacillus subtilis is a plant benefiting soil-dwelling Gram-positive bacterium with secondary metabolite production potential. Here, we report the complete genomes of 14 B. subtilis strains isolated from different soil samples in Germany and Denmark
CP045922.1	B. subtilis P8_B1	complete	0	1423.884	Denmark:Dyrehave			Bacillus subtilis is a plant benefiting soil-dwelling Gram-positive bacterium with secondary metabolite production potential. Here, we report the complete genomes of 14 B. subtilis strains isolated from different soil samples in Germany and Denmark
NZ_CP016852.1	Bacillus subtilis subsp. subtilis 168G	complete	0	135461.27	Germany	laboratory strain		Spores produced by different wild-type Bacillus subtilis 168 strains show different germination properties in response to some germinants. The goal of the project was to associate observed phenotype with changes on the level of genome sequences.
CP045812.1	B. subtilis P8_B3	complete	0	1423.883	Denmark:Dyrehave			Bacillus subtilis is a plant benefiting soil-dwelling Gram-positive bacterium with secondary metabolite production potential. Here, we report the complete genomes of 14 B. subtilis strains isolated from different soil samples in Germany and Denmark
NZ_CP014166.1	Bacillus subtilis subsp. subtilis CU1050	complete	0	135461.17		Laboratory strain		CU1050 is sensitive to the temperate bacteriophage SP???.
NZ_CP020102.1	Bacillus subtilis NCIB 3610	complete	0	1423.413				Bacillus subtilis str. NCIB 3610 (abbreviated as 3610) is a derivative of Marburg showing genomic similarity to B. subtilis 168
NZ_CP007800.1	Bacillus subtilis subsp. subtilis str. JH642 substr. AG174	complete	0	1232554.3				AG174 is an isolate of the common lab strain JH642.
NC_020507.1	Bacillus subtilis subsp. subtilis 6051-HGW	complete	0	1147161.3				Bacillus subtilis undomesticated wild type strain from American TypeCulture Collection deposited as Bacillus subtilis (Ehrenberg) Cohn.
NC_022898.1	Bacillus subtilis PY79	complete	0	1415167.3				PY79 is a widely used laboratory strain of Bacillus subtilis. We sequenced the PY79 genome to high coverage with both the PacBio RSII and Illumina HiSeq2000 platforms. Initial assembly was performed using HGAP in smrtanalysis 2.0.1, and the original PacBio data was used to twice refine the assembly, followed by a final correction with Illumina paired end reads.
NZ_CM000490.1	Bacillus subtilis subsp. subtilis str. SMY SMY	chromosome	1	535024.3				Bacillus subtilis subsp. subtilis str. SMY. This strain,also known as BGSC 1A775 is one of the most commonly used strains of B. subtilis and will be used for comparative analysis.
NZ_CM000489.1	Bacillus subtilis subsp. subtilis str. JH642 JH642	chromosome	1	535025.4				Bacillus subtilis subsp. subtilis str. JH642. Bacillus subtilis subsp. subtilis str. JH642, also known as BGSC 1A96, is one of the most commonly used laboratory strains and will be used for comparative analysis.
NZ_CP005997.1	Bacillus subtilis TO-A	complete	0	1340494.3				Complete genome sequencing of Bacillus subtilis TOA.
NZ_CP011882.1	Bacillus subtilis TO-A JPC	complete	0	1423.180		GyraseB gene tree has been classified as B	derived from GyraseB gene tree has been classified as B. subtilis	The organism Bacillus subtilis strain TO-A JPC is a probiotic strain that has been marketed in Vibact capsules. The organism is named as Bacillus mesentericus TO-A JPC on the Vibact capsules which according to its taxonomically closer species derived from GyraseB gene tree has been classified as B. subtilis.
NZ_CP022391.1	Bacillus subtilis GS 188	chromosome	1	1423.453	India: Khaagipur	wheat sourdough	isolate from wheat sourdough exhibiting potential guten hydrolyzing potentiality	Bacillus subtilis GS 188 is an indigenous isolate from wheat sourdough exhibiting potential guten hydrolyzing potentiality.
NZ_CP021921.1	Bacillus subtilis subsp. subtilis SRCM101392	complete	0	135461.51	South Korea	food		Genome sequence of Bacillus subtilis subsp. subtilis strain SRCM101392
NZ_CP021985.1	Bacillus subtilis SR1	chromosome	1	1423.435	India: Assam, Sivasagar	soil		Isolated from petroleum contaminated sites
CP032089.1	Bacillus subtilis FB6-3	chromosome	1	1423.589	India: Manipur	Fermented bamboo shoot	isolated from fermented bamboo shoot	The project describes the genome sequence of a bacterium isolated from fermented bamboo shoot. The bacteria was found to have excellent fermentative attributes, and therefore was optimized for lab scale fermentation process. It is useful to rationalize the fermentative process of bamboo shoots in controlled conditions.;missing tRNA genes
NZ_CP029609.1	Bacillus subtilis subsp. subtilis G7	complete	0	135461.97	China: East China Sea	seawater samples were obtained by a Remotely Operated Vehicle (ROV) equipped on the KEXUE vessel during the cruise of April 2014; sample derived site was high hydrostatic pressure, low temperature, darkness, and close to hydrothermal vent field.	isolated from the deep-sea hydrothermal field	We present here the first complete genome of one potential pathogen Bacillus subtilis subsp. subtilis G7, isolated from the deep-sea hydrothermal field. The availability of the genome sequence forms an important basis for further studies that will lead to a deeper understanding of the molecular mechanisms of the potential deep-sea Bacillus pathogenesis.
NZ_CP032855.1	Bacillus subtilis subsp. subtilis PJ-7	complete	0	135461.72	South Korea: Gyeonggi	Cheonggukjang		Genome sequencing of Bacillus subtilis subsp. subtilis
NZ_CP035403.1	Bacillus subtilis SRCM103581	complete	0	1423.752	South Korea	food		Genome sequence of Bacillus subtilis SRCM103581
NZ_CP035406.1	Bacillus subtilis SRCM103612	complete	0	1423.756	South Korea	food		Genome sequence of Bacillus subtilis SRCM103612
NC_014976.1	Bacillus subtilis BSn5	complete	0	936156.3		Amorphophallus konjac calli tissue culture	isolated from Amorphophallus konjac calli tissue culture by Professor Sun and stored in Bacillus molecular biology lab, State Key Laboratory of Agricultural Microbiology	Bacillus subtilis BSn5 was isolated from Amorphophallus konjac calli tissue culture by Professor Sun and stored in Bacillus molecular biology lab, State Key Laboratory of Agricultural Microbiology.Bacilllus subtilis BSn5 could inhibit Erwinia carotovora subsp. carotovora strain SCG1, which causes Amorphophallus soft rot disease and affects Amorphophallus industry development.
NZ_CP040528.1	Bacillus subtilis PR10	complete	0	1423.771	China:Hunan Province	Tobacco rhizosphere soil		Bacillus subtilis PR10 was isolated from tobacco rhizosphere soil,and it can promote the growth of tobacco
NZ_CP020367.1	Bacillus subtilis GQJK2	complete	0	1423.414	China:Zhongning,Ningxia	Rhizosphere		To study the mechanisms of biocontrol and plant growth-promotion
NZ_CP016894.1	Bacillus subtilis HJ0-6	complete	0	1423.292	South Korea	fermented soybean paste	isolated from fermented soybean paste	Genome sequencing of Bacillus subtilis HJ0-6, isolated from fermented soybean paste.
NZ_CP007409.1	Bacillus subtilis subsp. subtilis str. OH 131.1	complete	0	1404258.3	USA: Ohio	wheat head	Isolated from a wheat head	Sequence, assembly and annotate the genome of this strain. Isolated from a wheat head.
NZ_CP032860.1	Bacillus subtilis subsp. subtilis SSJ-1	complete	0	135461.75	South Korea: Jeollanam-do	Cheonggukjang		Genome sequencing of Bacillus subtilis subsp. subtilis
NZ_CP029461.1	Bacillus subtilis QB61	complete	0	1423.555	China: Hainan province	soil		plant growth promotion and disease control
NZ_CP026010.1	Bacillus subtilis ATCC 11774	complete	0	1423.741	France	soil		The whole genome sequencing and assembly of Bacillus subtilis ATCC 11774
CP045826.1	B. subtilis 73	complete	0	1423.879	Germany:Heida			Bacillus subtilis is a plant benefiting soil-dwelling Gram-positive bacterium with secondary metabolite production potential. Here, we report the complete genomes of 14 B. subtilis strains isolated from different soil samples in Germany and Denmark
NZ_CP035164.1	Bacillus subtilis SRCM104005	complete	0	1423.736	South Korea	food		Genome sequence of Bacillus subtilis SRCM104005
CP045819.1	B. subtilis MB9_B4	complete	0	1423.873	Denmark:Birkeroed			Bacillus subtilis is a plant benefiting soil-dwelling Gram-positive bacterium with secondary metabolite production potential. Here, we report the complete genomes of 14 B. subtilis strains isolated from different soil samples in Germany and Denmark
CP045818.1	B. subtilis MB9_B6	complete	0	1423.882	Denmark:Birkeroed			Bacillus subtilis is a plant benefiting soil-dwelling Gram-positive bacterium with secondary metabolite production potential. Here, we report the complete genomes of 14 B. subtilis strains isolated from different soil samples in Germany and Denmark
CP045823.1	B. subtilis MB8_B1	complete	0	1423.878	Denmark:Birkeroed			Bacillus subtilis is a plant benefiting soil-dwelling Gram-positive bacterium with secondary metabolite production potential. Here, we report the complete genomes of 14 B. subtilis strains isolated from different soil samples in Germany and Denmark
CP045820.1	B. subtilis MB9_B1	complete	0	1423.874	Denmark:Birkeroed			Bacillus subtilis is a plant benefiting soil-dwelling Gram-positive bacterium with secondary metabolite production potential. Here, we report the complete genomes of 14 B. subtilis strains isolated from different soil samples in Germany and Denmark
CP045824.1	B. subtilis MB8_B10	complete	0	1423.875	Denmark:Birkeroed			Bacillus subtilis is a plant benefiting soil-dwelling Gram-positive bacterium with secondary metabolite production potential. Here, we report the complete genomes of 14 B. subtilis strains isolated from different soil samples in Germany and Denmark
NZ_CP031675.1	Bacillus subtilis subsp. subtilis IITK SM1	chromosome	1	135461.70	India: Kanpur	Food waste compost	isolated from the food waste with increased composting property	Identification and Characterization of Mucilaginous Bio-film forming novel- Bacillus subtilis strain IITK SM1 isolated from the food waste with increased composting property.
NZ_CP035161.1	Bacillus subtilis SRCM103862	complete	0	1423.733	South Korea	food		Genome sequence of Bacillus subtilis SRCM103862
NZ_CP032315.1	Bacillus subtilis MZK05	complete	0	1423.620	Bangladesh	soil		Bacillus subtilis is an industrially important bacteria that are used for the large-scale production of enzymes and peptide antibiotic. B. subtilis MZK05 is an efficient producer of serine alkaline protease, keratinase, ??-amylase and bacteriocins
NZ_CP039935.1	Bacillus subtilis H19	complete	0	1423.770	China: Shanghai, The East China Sea	seawater	isolated from the East China Sea for the production of inhibitory substances against Aquatic pathogens, whose antimicrobial peptides exhibited antibacterial activity not only against Gram-positive bacteria but also against Gram-negative bacteria, especially Vibrio parahaemolyticus	We have screened a B. subtilis strain H19 isolated from the East China Sea for the production of inhibitory substances against Aquatic pathogens, whose antimicrobial peptides exhibited antibacterial activity not only against Gram-positive bacteria but also against Gram-negative bacteria, especially Vibrio parahaemolyticus.However, in order to predict gene sequences encoding antimicrobial peptides…
NZ_CP021169.1	Bacillus subtilis TLO3	complete	0	1423.418	Algeria: Tlemcen	rhizospheric soil		This is a part of a research work dealing with isolating and identifying Bacillus strain and the production of amylolytic enzymes
NZ_CP035391.1	Bacillus subtilis SRCM103689	complete	0	1423.747	South Korea	food		Genome sequence of Bacillus subtilis SRCM103689
NZ_CP035231.1	Bacillus subtilis SRCM103571	complete	0	1423.744	South Korea	food		Genome sequence of Bacillus subtilis SRCM103571
NZ_CP009796.1	Bacillus subtilis SG6	complete	0	1423.139	China: Haidian, Beijing			Complete genome sequence of Bacillus subtilis SG6 antagonistic against Fusarium graminearum
NZ_CP021123.1	Bacillus subtilis SEM-9	complete	0	1423.772	China	silkworm excrement	isolated from the silkworm excrement obtained from an aerobic compost	Silkworm excrement is the main organic waste in silkworm production, and it is rich in nutrients and microbial flora. Bacillus subtilis SEM-9 Strain was isolated from the silkworm excrement obtained from an aerobic compost. The study showed that SEM-9 has a good function on antagonizing Fusarium. it will be play an important role in the prevention and cure of crop fusarium wilt.
NZ_CP035413.1	Bacillus subtilis SRCM103629	complete	0	1423.757	South Korea	food		Genome sequence of Bacillus subtilis SRCM103629
NZ_CP013654.1	Bacillus subtilis subsp. subtilis BSD-2	complete	0	135461.13	China:Hebie:Handan	cotton (Gossypium spp	isolated from cotton (Gossypium spp	Bacillus subtilis BSD-2, isolated from cotton (Gossypium spp.), had strong antagonistic activity to Verticillium dahlia Kleb and Botrytis cinerea. We sequenced and annotated the BSD-2 complete genome to help us the better use of this strain.
NZ_CP007173.1	Bacillus subtilis HJ5 HJ5	complete	0	1453990.4				Highlight of the genes that might involved in plant-associated lifestyle, biocontrol, and plant growth promotion
NZ_CP022287.1	Bacillus subtilis SX01705	complete	0	1423.437	China:Beijing	mushroom substrate		For the promotion of various studies,we perform genome sequencing of B.subtilis SX01705,and through comparision with its closely related species,highligt genes that may contribute to plant growing-promoting traits and they may have great potential uses in agriculture and horticulture as PGPR.
NC_020832.1	Bacillus subtilis subsp. subtilis str. BAB-1	complete	0	1302650.3				To identity the function genes associated with the biocontrol ability of biocontrol agent Bacillus subtilis BAB-1.
NC_020244.1	Bacillus subtilis XF-1	complete	0	1233100.3		the rhizosphere of Brassica rapa	isolated from the rhizosphere of Brassica rapa	Bacillus subtilis XF-1, a bacterium controlling clubroot disease on cruciferous plants, was isolated from the rhizosphere of Brassica rapa. This organism controlled the phytopathogen Plasmodiophora brassicae very effectively to promote the growth of cruciferous plants.
NZ_CP011534.1	Bacillus subtilis UD1022	complete	0	1423.189	USA: Boulder, Colorado	agricultural soil		Sequencing and assembly of the complete genome of Bacillus subtilis UD1022.
CP023755.1	Bacillus subtilis subsp. subtilis NCD-2	complete	0	135461.55	China:Hebei	cotton rhizosphere soil	isolated from the cotton rhizosphere soil, is an excellent biocontrol agent for cotton soil borne diseases	Bacillus subtilis NCD-2, isolated from the cotton rhizosphere soil, is an excellent biocontrol agent for cotton soil borne diseases. Here, the genome of B. subtilis strain NCD-2 was fully sequenced and annotated, genes encoding antifungal active compound were identified and multiple sets of regulatory systems had been found in the genome.;missing tRNA genes
CP029052.1	Bacillus subtilis subsp. Subtilis BS155	complete	0	135461.64	China	marine environment and could produce different Fengycin derivatives	isolated from marine environment and could produce different Fengycin derivatives	The Bacillus subtilis BS155 was isolated from marine environment and could produce different Fengycin derivatives.The genome of this strain was sequenced to further study the generation mechanism and increase production of Fengycins.;many frameshifted proteins
NC_017195.1	Bacillus subtilis subsp. subtilis str. RO-NN-1	complete	0	1052588.4				Soil isolate
NZ_CP025941.1	Bacillus subtilis BJ3-2	complete	0	1423.537	China	Chinese food lobster sauce		whole genome sequencing of bacteria Bacillus subtilis BJ3-2.
NC_017743.1	Bacillus sp. JS	complete	0	1127744.3	Korea	soil	isolated as a plant growth-promoting bacterium from soil in Korea	Bacillus sp. JS was isolated as a plant growth-promoting bacterium from soil in Korea.
NZ_CP013984.1	Bacillus subtilis subsp. inaquosorum DE111	complete	0	483913.3	USA: Georgia	soil		Characterize DE111
NZ_CP016767.1	Bacillus subtilis CW14	complete	0	1423.433	China: Beijing	cow dung	isolated from animal feces in Beijing, China and preserved in glycerol at -80?∩┐╜∩┐╜ in the laboratory	Bacillus subtilis CW14, a bacterium with the capacities of detoxification of ochratoxin A (OTA), shows an effective function on degradating ochratoxin A. The functional strain was isolated from animal feces in Beijing, China and preserved in glycerol at -80?∩┐╜∩┐╜ in the laboratory.
NZ_CP029465.1	Bacillus subtilis subsp. inaquosorum KCTC 13429	complete	0	483913.115				Complete genome sequence of Bacillus subtilis subsp. inaquosorum KCTC 13429T
NC_014479.1	Bacillus subtilis subsp. spizizenii str. W23	complete	0	655816.3				Bacillus subtilis subsp. spizizenii str. W23 Bacillus subtilis subsp. spizizenii str. W23(= BGSC 2A9 = NRRL B-14472), along with B. subtilis 168, are the two primary laboratory strains used during the 50-year history of B. subtilis genetics. Many B. subtilis legacy strains are actually genomic hybrids of 168 and W23. The W23 genome sequence will assist researchers in recognizing non-168 sequences…
NZ_CP034943.1	Bacillus subtilis subsp. spizizenii ATCC 6633	complete	0	703612.22				Bacillus subtilis Genome sequencing and assembly
CP041015.1	Bacillus subtilis FDAARGOS_606	complete	0	1423.798				In May 2014, the FDA and collaborators established a publicly available dAtabase for Reference Grade micrObial Sequences called FDA-ARGOS. With funding support from FDA?∩┐╜∩┐╜s Office of Counterterrorism and Emerging Threats (OCET) and DoD, the FDA-ARGOS team are initially collecting and sequencing 2000 microbes that include biothreat microorganisms, common clinical pathogens and closely related …
NZ_CP039755.1	Bacillus subtilis NRS 231	chromosome	2	1423.767				N6-methyladenosine (m6A) is among the most common bacterial base modifications. Detection at single base resolution is possible using single-molecule sequencing with PacBio and more recently, nanopore sequencing. However, accuracy is variable and hasn't been well characterized across platforms. Here, we compare sites detected using PacBio data and SMRT Tools to those detected using nanopore data …
NC_016047.1	Bacillus subtilis subsp. spizizenii TU-B-10	complete	0	1052585.4	Tunisia			-
NZ_CP018173.1	Bacillus subtilis MJ01	complete	0	1423.336	Iran: Pazenan oil field	crude oil contaminated soil	isolated from the Persian Gulf oil field	Bacillus subtilis MJ01, an oil degrading- surfactin producer bacterium, was isolated from the Persian Gulf oil field. We try to providing information about the metabolic pathways involved in oil degradation and surfactin production. Thus, we confirm B.subtilis no.10 as a potential candidate for bioremediation of oil pollution.
NZ_CP021500.1	B. atrophaeus SRCM101359	complete	0	1452.31	South Korea	food		Genome sequence of Bacillus atrophaeus strain SRCM101359
CP024051.1	B. atrophaeus BA59	complete	0	1452.36	China	cotton root		Bacillus atrophaeus Genome sequencing
NC_014639.1	B. atrophaeus 1942	complete	0	720555.4				Bacillus atrophaeus 1942.This project will compare modern type strains (e.g. ATCC 9372), strains currently in use within the biodefense community to archival strains of B. atrophaeus to trace the microevolution of B. atrophaeus during more than 70 years of development and use. In addition, this project compares B. atrophaeus subsp. globigii strains to the more distantly related B. atrophaeus subs…
NZ_CP007640.1	B. atrophaeus subsp. globigii BSS	chromosome	1	1529886.3				Genome sequencing of Bacillus subtilis var niger globigii
NZ_CP014840.1	Bacillus subtilis subsp. globigii ATCC 49760	complete	0	1496303.3				Complete genome sequence and methylome of Bacillus globigii, the source of BglI and BglII restriction endonucleases.
NZ_CP022653.1	B. atrophaeus GQJK17	complete	0	1452.35	China:Ningxia	rhizophere	isolated from the rhizophere of Lycium barbarum L.	Bacillus atrophaeus GQJK17 is a plant growth-promoting rhizobacterium (PGPR) isolated from the rhizophere of Lycium barbarum L.. It can inhibit Fusarium solani, which can cause Lycium barbarum L. root rot. In the plate confrontation experiment, the inhibition zone reached 5.99mm, and the inhibitory rate reached 57.62%. It has been collected in China General Microbiological Culture Collection Cent…
NZ_CP011802.1	B. atrophaeus UCMB-5137	chromosome	1	1239783.5	Ukraine	rhizosphere		Plant growth promoting rhizosphere colonizing bacterium suitable to be used as a bio-pesticide on plants, seedlings and soft fruit crop. Work name mentioned in previous publications was Bacillus subtilis 63Z.
NZ_CP016784.1	B. pumilus PDSLzg-1	complete	0	1408.135	China: Shandong	oil sands		This study presents the first fully sequenced and annotated strain of B.pumilus PDSLzg-1, which is valuable for studying its physiology, evolution, ecology, and biotechnological applications.
NZ_CP029464.1	B. pumilus ZB201701	complete	0	1408.269	China			Isolate rhizobacteria with potential to promote plant growth and tolerance to drought and salinity stresses?∩┐╜∩┐╜
NZ_CP027034.1	B. pumilus 150a	complete	0	1408.260	Mexico: Churince, Cuatro Cienegas, Coahuila	Sediment top		Understanding the genomic basis of bacterial community assembly in Cuatro Cienegas, Coahuila, Mexico.
NC_009848.4	B. pumilus SAFR-032	complete	0	315750.8	NASA Jet Propulsion Laboratory	the Spacecraft Assembly Facility at NASA Jet Propulsion Laboratory and produces spores highly resistant to UV radiation	isolated from the Spacecraft Assembly Facility at NASA Jet Propulsion Laboratory and produces spores highly resistant to UV radiation	Bacillus pumilus SAFR-032. Bacillus pumilus SAFR-032 was isolated from the Spacecraft Assembly Facility at NASA Jet Propulsion Laboratory and produces spores highly resistant to UV radiation. This strain will be used for comparative genomics.
CP011007.1	B. pumilus SH-B9	complete	0	1408.111	Netherlands: Wageningen	sugar beet rhizosphere		Identifying beneficial bacteria from sugar beet seedling rhizospheres. The focus is on studying the role of Bacilli strains in the suppressiveness of a specific soil against the fungal pathogen R. solani.
NZ_LT906438.1	B. pumilus NCTC10337	complete	0	1408.193				http://www.sanger.ac.uk/resources/downloads/bacteria/nctc/
NZ_CP011109.1	B. pumilus C4	chromosome	1	1408.132	Egypt: Alexandria	Compost		The goal of the study is to find genes for investigating the protolytic activity of the organism
NZ_CP010997.1	B. pumilus SH-B11	complete	0	1408.110	Netherlands: Wageningen	sugar beet rhizoshpere		Identifying beneficial bacterial from sugar beet seedling rhizospheres. The focus is on studying the role of Bacilli strains in the suppressiveness of specific soils.
NZ_AP014928.1	B. pumilus TUAT1	complete	0	1408.101	Japan:Tokyo, Fuchu	the field of Tokyo university of agriculture and technology, Japan, exhibits growth promoting effects on several crops including rice	isolated from the field of Tokyo university of agriculture and technology, Japan, exhibits growth promoting effects on several crops including rice	Bacillus pumilus TUAT1 isolated from the field of Tokyo university of agriculture and technology, Japan, exhibits growth promoting effects on several crops including rice. Here we sequenced the genome sequence of TUAT1 to dissect the genetic basis for plant growth promotion.
NZ_CP007436.1	B. pumilus MTCC B6033	complete	0	1408.81	India	soil		The strain was reported to encode an unusual catalase-peroxidase and sequencing was undertaken to identify the gene. In the end, only a single monofunctional catalase gene was found (along with a cryptic catalase gene). The catalase has proven to have some unusual properties which are being studied.
NZ_CP017786.1	B. xiamenensis VV3	complete	0	1178537.6	India: Rajakkamangalam, Kanyakumari	fermented rice	isolated from the fermented rice and showing the hyper activity in regards to the fibrinolysis production	The Bacillus xiamenensis strain VV3 is a novel bacterium isolated from the fermented rice and showing the hyper activity in regards to the fibrinolysis production. This bacterium was isolated after boiling the rice for 45 minutes and was allowed for aerobic fermentation for 48 hours at room temperature (30 ??? 2??? C) . Strain VV3 is identified as Bacillus by 16s rRNA sequencing analysis and it i…
NZ_CP009920.1	Bacillus megaterium NBRC 15308 = ATCC 14581	complete	0	1348623.7	Japan	Soil		Genome sequencing of Bacillus megaterium ATCC 14581
NC_004722.1	Bacillus cereus ATCC 14579	complete	0	226900.8				Bacillus cereus strain ATCC 14579. This is the Type strain for Bacillus cereus.
NZ_CP010524.1	B. paralicheniformis BL-09	complete	0	1648923.4	China	Natural fermented sour congee		Genomic characterization of Bacillus coagulans HM-08, Clostridium butyricum HM-68, Bacillus subtilis HM-66 and Bacillus licheniformis BL-09.
NZ_CP023168.1	B. paralicheniformis 14DA11	complete	0	1648923.25	South Korea: Suwon	Doejnang (High-salt fermented soybean)		For comparative genomic analysis
NZ_CP023665.1	B. paralicheniformis Bac84	complete	0	1648923.37	Saudi Arabia:Rabigh harbor lagoon	Red Sea lagoons-Microbial mat	isolated from the Red Sea, specifically three types of sediments: mangrove mud (MN), microbial mat (MM), and barren soil (BS) collected from Rabigh harbor lagoon (39??0?∩┐╜?35	We sequenced genomes isolated from the Red Sea, specifically three types of sediments: mangrove mud (MN), microbial mat (MM), and barren soil (BS) collected from Rabigh harbor lagoon (39??0?∩┐╜?35.762?∩┐╜??∩┐╜? E, 22??45?∩┐╜?5.582?∩┐╜??∩┐╜? N) and Al-Kharrar lagoon (38??54?∩┐╜?39.638?∩┐╜??∩┐╜? E, 22??54?∩┐╜?50.251?∩┐╜??∩┐╜? N) in Saudi Arabia. MN mud was sampled from the coastal lagoon of the Red…
NZ_LR134165.1	B. licheniformis NCTC8721	complete	0	1402.265		not available: to be reported later		http://www.sanger.ac.uk/resources/downloads/bacteria/nctc/
NZ_CP033389.1	B. paralicheniformis CBMAI 1303	complete	0	1648923.47	Brazil			With this project, we aimed to announce the genome of the Bacillus paralicheniformis strain CBMAI 1303, a bacterium applied for phytopathogen biocontrol strategies.
NC_021362.1	B. paralicheniformis ATCC 9945a	complete	0	766760.3				-
NZ_CP023666.1	B. paralicheniformis Bac48	complete	0	1648923.36	Saudi Arabia:Rabigh harbor lagoon	Red Sea lagoons-Mangrove mud	isolated from the Red Sea, specifically three types of sediments: mangrove mud (MN), microbial mat (MM), and barren soil (BS) collected from Rabigh harbor lagoon (39??0?∩┐╜?35	We sequenced genomes isolated from the Red Sea, specifically three types of sediments: mangrove mud (MN), microbial mat (MM), and barren soil (BS) collected from Rabigh harbor lagoon (39??0?∩┐╜?35.762?∩┐╜??∩┐╜? E, 22??45?∩┐╜?5.582?∩┐╜??∩┐╜? N) and Al-Kharrar lagoon (38??54?∩┐╜?39.638?∩┐╜??∩┐╜? E, 22??54?∩┐╜?50.251?∩┐╜??∩┐╜? N) in Saudi Arabia. MN mud was sampled from the coastal lagoon of the Red…
NZ_CP020352.1	B. paralicheniformis MDJK30	complete	0	1648923.22	China: Shandong	rhizosphere		Complete Genome Sequence of Bacillus paralicheniformis MDJK30, a Plant Growth Promoting Rhizobacterium Isolated from Rhizosphere of Peony
NZ_CP035404.1	B. licheniformis SRCM103583	complete	0	1402.293	South Korea	food		Genome sequence of Bacillus licheniformis SRCM103583
NZ_CP017247.1	B. licheniformis BL1202	complete	0	1402.95	South Korea	soybean paste		Complete genome sequence of Bacillus licheniformis strain BL1202
NZ_CP032538.1	B. licheniformis MT-B06	complete	0	1402.257	China	Maotai Daqu	isolated from Maotai Daqu	Whole genome sequencing of Bacillus licheniformis isolated from Maotai Daqu. We hope to explore the relationship between Bacillus licheniformis and flavor substances in Moutai liqure.
NZ_CP021970.1	B. licheniformis CBA7132	complete	0	1402.218	South Korea: Bundang	adult feces		CBA7132 strain was isolated from Korean adult feces
NZ_CP025226.1	B. licheniformis PB3	complete	0	1402.264	South Korea: Seoul	Korean adult feces		PB3 strain was isolated from Korean adult feces
NZ_CP023729.1	B. licheniformis ATCC 9789	complete	0	1402.174	China			Bacillus licheniformis ATCC 9798 is a probiotic strain buy from ATCC. We sequenced and annotated its complete genome to help us the better use of this strain, which contains a 4.26 Mb circular chromosome with an average GC content of 47.06%, besides, it has proteases, lipases, amylases and various polysaccharide degrading enzymes.
NZ_CP014842.1	B. licheniformis SCDB 14	complete	0	1402.136	South Korea:Sunchang County	Korean soybean paste		Microbial screening for the production of soybean paste
NZ_CP012110.1	B. licheniformis WX-02	chromosome	1	1126218.3				Genome sequence of a poly-glutamate-overproducing strain Bacillus licheniformis WX-02.
NZ_CP035228.1	B. licheniformis SRCM103529	complete	0	1402.292	South Korea	food		Genome sequence of Bacillus licheniformis SRCM103529
NZ_CP022477.1	B. licheniformis BL-010	complete	0	1402.162	China:Beijing	soil		Aflatoxin B1 (AFB1) has strong toxicity and intense ability of mutagenicity, which can cause great harm to animals and humans. A bacterial strain which can degrade AFB1 efficiently was screened out from the aflatoxin contaminated corn feed stacking place. Isolation and identification showed that the strain belonged to Bacillus licheniformis, named BL-010. Complete genome sequence of the strain BL…
NZ_CP027789.1	B. licheniformis TAB7	complete	0	1402.256	Japan: Hyogo	Manure compost	isolated from compost	This submission is part of a study analyzing the biotransformation of phenolic and agrochemical compounds by Bacillus licheniformis strain TAB7, a bacterium originally isolated from compost.
NZ_CP038186.1	B. licheniformis MCC 2514	complete	0	1402.296	India: Mysore, Karnataka	Raw milk		Probiotic culture with antibacterial activity
NZ_CP014793.1	B. licheniformis SCDB 34	complete	0	1402.137	South Korea:Sunchang county	Korean soybean paste		An industrial strain selected for the production of low salted soybean paste
NZ_CP031126.1	B. licheniformis 0DA23-1	complete	0	1402.241	South Korea: Suwon	Doejnang, high-salt fermented food		To compare the metabolic pathway
NZ_CP021677.1	B. licheniformis SRCM100027	complete	0	1402.142	South Korea	food		Genome sequencing Bacillus licheniformis strain SRCM100027
NZ_CP021669.1	B. licheniformis SRCM100141	complete	0	1402.141	South Korea	food		Genome sequence of Bacillus licheniformis strain SRCM100141
NZ_CP014794.1	B. licheniformis SCCB 37	complete	0	1402.138	South Korea:Sunchang County	Korean soybean paste		Microbial screening for the production of soybean paste
NZ_CP014781.1	B. licheniformis HRBL-15TDI7	complete	0	1402.76	South Korea: Sunchang	Doenjang	isolated form It was isolated from Doenjang, Korean traditional fermented soybean paste	Bacillus licheniformis is a bacterium that is commonly found in soil and soy food. it was isolated form It was isolated from Doenjang, Korean traditional fermented soybean paste.
CP045814.1	B. licheniformis P8_B2	complete	0	1402.396	Denmark:Dyrehave			Bacillus subtilis is a plant benefiting soil-dwelling Gram-positive bacterium with secondary metabolite production potential. Here, we report the complete genomes of 14 B. subtilis strains isolated from different soil samples in Germany and Denmark
NZ_CP026673.1	B. licheniformis 14ADL4	complete	0	1402.212	South Korea: Suwon	High-salt fermented soybean		To check the acquired antibiotic resistance gene
NZ_CM007615.1	B. licheniformis YNP1-TSU	chromosome	10	1402.109	USA: Yellowstone National Park, WY	heated water in contact with grass/sediment layer	isolated and characterized from Yellowstone National Park	Lignocellulolytic microbes from hydrothermal features are of great value to biofuel industry. The goal of this study was to determine if novel cellulase/lignin degrading microbes could be isolated and characterized from Yellowstone National Park.
NZ_CP035188.1	B. licheniformis SRCM103914	complete	0	1402.291	South Korea	food		Genome sequence of Bacillus licheniformis SRCM103914
CP026522.1	B. licheniformis MBGJa67	chromosome	1	1402.211	India: Zoological Park, New Delhi	Excreta		Bacillus isolates from gut of carnivorous animal
NC_006270.3	B. licheniformis DSM 13 = ATCC 14580	complete	0	279010.13				Bacillus licheniformis strain ATCC 14580. This is the type strain of the species.
NZ_LR134392.1	B. licheniformis NCTC10341	complete	0	1402.266		not available: to be reported later		http://www.sanger.ac.uk/resources/downloads/bacteria/nctc/
CP041154.1	B. licheniformis CSL2	complete	0	1402.301	China: Qinghai Province	silt		Complete genome and transcriptome will provide valuable information for the strain.
NZ_CP035405.1	B. licheniformis SRCM103608	complete	0	1402.294	South Korea	food		Genome sequence of Bacillus licheniformis SRCM103608

## Sheet: networkx_families
Cluster	Family
NZ_CP032861.1.region003	10_NRPS_Plipastatin
NZ_CP020722.1.region010	10_NRPS_Plipastatin
NZ_CP032865.1.region009	10_NRPS_Plipastatin
NZ_CP035397.1.region003	10_NRPS_Plipastatin
NZ_CP021499.1.region003	10_NRPS_Plipastatin
NZ_CP020722.1.region001	10_NRPS_Plipastatin
NZ_CP021500.1.region006	10_NRPS_Plipastatin
CP030925.1.region005	10_NRPS_Plipastatin
NZ_CP021169.1.region004	10_NRPS_Plipastatin
NZ_CP032872.1.region006	10_NRPS_Plipastatin
NZ_CP020102.1.region005	10_NRPS_Plipastatin
NZ_CP035163.1.region005	10_NRPS_Plipastatin
NZ_CP016767.1.region003	10_NRPS_Plipastatin
NZ_CP032852.1.region006	10_NRPS_Plipastatin
NC_022898.1.region005	10_NRPS_Plipastatin
NZ_CP035226.1.region005	10_NRPS_Plipastatin
NZ_CP035401.1.region005	10_NRPS_Plipastatin
NZ_CP011882.1.region009	10_NRPS_Plipastatin
NZ_CM000489.1.region005	10_NRPS_Plipastatin
NZ_CP026010.1.region007	10_NRPS_Plipastatin
NC_017743.1.region005	10_NRPS_Plipastatin
NZ_CP015004.1.region005	10_NRPS_Plipastatin
NZ_CP032857.1.region004	10_NRPS_Plipastatin
CP045819.1.region005	10_NRPS_Plipastatin
NZ_CP033205.1.region005	10_NRPS_Plipastatin
NZ_CP035162.1.region004	10_NRPS_Plipastatin
NZ_CP021498.1.region003	10_NRPS_Plipastatin
NC_017195.1.region004	10_NRPS_Plipastatin
NC_017196.2.region003	10_NRPS_Plipastatin
NZ_CP021903.1.region005	10_NRPS_Plipastatin
NZ_CP035403.1.region004	10_NRPS_Plipastatin
NZ_CP035394.1.region005	10_NRPS_Plipastatin
NZ_CP005997.1.region005	10_NRPS_Plipastatin
NZ_CP017763.1.region003	10_NRPS_Plipastatin
NZ_CP021892.1.region004	10_NRPS_Plipastatin
NZ_CP009796.1.region004	10_NRPS_Plipastatin
NZ_LN649259.1.region005	10_NRPS_Plipastatin
CP045821.1.region005	10_NRPS_Plipastatin
NZ_CP035395.1.region004	10_NRPS_Plipastatin
NZ_CP035166.1.region004	10_NRPS_Plipastatin
NZ_CP007640.1.region004	10_NRPS_Plipastatin
NZ_CP021507.1.region004	10_NRPS_Plipastatin
CP032089.1.region003	10_NRPS_Plipastatin
NZ_CP035411.1.region005	10_NRPS_Plipastatin
NC_020832.1.region005	10_NRPS_Plipastatin
NZ_CP021889.1.region003	10_NRPS_Plipastatin
NZ_CP017112.1.region005	10_NRPS_Plipastatin
NZ_CP022287.1.region005	10_NRPS_Plipastatin
CP045826.1.region005	10_NRPS_Plipastatin
CP045811.1.region005	10_NRPS_Plipastatin
NZ_CP017314.1.region003	10_NRPS_Plipastatin
NZ_CP011115.1.region005	10_NRPS_Plipastatin
NZ_CP015375.1.region010	10_NRPS_Plipastatin
CP045817.1.region005	10_NRPS_Plipastatin
NZ_CP032867.1.region007	10_NRPS_Plipastatin
NC_020507.1.region005	10_NRPS_Plipastatin
NZ_CP035167.1.region005	10_NRPS_Plipastatin
NZ_CP021921.1.region005	10_NRPS_Plipastatin
CP045922.1.region005	10_NRPS_Plipastatin
NZ_CP014858.1.region006	10_NRPS_Plipastatin
NZ_CP034484.1.region005	10_NRPS_Plipastatin
NZ_CP029609.1.region006	10_NRPS_Plipastatin
CP045820.1.region005	10_NRPS_Plipastatin
CP023755.1.region004	10_NRPS_Plipastatin
NC_014639.1.region004	10_NRPS_Plipastatin
NZ_CP007173.1.region005	10_NRPS_Plipastatin
NZ_CP013654.1.region004	10_NRPS_Plipastatin
NZ_CP008698.1.region005	10_NRPS_Plipastatin
NZ_CP010314.1.region005	10_NRPS_Plipastatin
NZ_CP035414.1.region003	10_NRPS_Plipastatin
CP045825.1.region005	10_NRPS_Plipastatin
NZ_CP007409.1.region005	10_NRPS_Plipastatin
CP045812.1.region005	10_NRPS_Plipastatin
NZ_CP020023.1.region001	10_NRPS_Plipastatin
NZ_CP022890.1.region006	10_NRPS_Plipastatin
NZ_CP035230.1.region003	10_NRPS_Plipastatin
NZ_CP025941.1.region008	10_NRPS_Plipastatin
NZ_CP015222.1.region004	10_NRPS_Plipastatin
NZ_CP022391.1.region005	10_NRPS_Plipastatin
NZ_CP020915.1.region002	10_NRPS_Plipastatin
CP045818.1.region005	10_NRPS_Plipastatin
NZ_CP032853.1.region002	10_NRPS_Plipastatin
NZ_CP021985.1.region001	10_NRPS_Plipastatin
CP045816.1.region003	10_NRPS_Plipastatin
NZ_CP014166.1.region005	10_NRPS_Plipastatin
NZ_CP029461.1.region005	10_NRPS_Plipastatin
NZ_CP032863.1.region001	10_NRPS_Plipastatin
NZ_CP035406.1.region003	10_NRPS_Plipastatin
NZ_CP031675.1.region005	10_NRPS_Plipastatin
NC_000964.3.region005	10_NRPS_Plipastatin
NZ_CP010053.1.region005	10_NRPS_Plipastatin
BGC0000407.1	10_NRPS_Plipastatin
NZ_CP020367.1.region004	10_NRPS_Plipastatin
NZ_CP035391.1.region005	10_NRPS_Plipastatin
NZ_CP022653.1.region006	10_NRPS_Plipastatin
NZ_CP035231.1.region005	10_NRPS_Plipastatin
NZ_CP029465.1.region007	10_NRPS_Plipastatin
NZ_CP016852.1.region005	10_NRPS_Plipastatin
NZ_CP035164.1.region005	10_NRPS_Plipastatin
NZ_CP032860.1.region009	10_NRPS_Plipastatin
CP029052.1.region004	10_NRPS_Plipastatin
NZ_CP035161.1.region005	10_NRPS_Plipastatin
NZ_CP016894.1.region005	10_NRPS_Plipastatin
NZ_CP032315.1.region005	10_NRPS_Plipastatin
NZ_CP018184.1.region002	10_NRPS_Plipastatin
NZ_CM000490.1.region005	10_NRPS_Plipastatin
NZ_CP017676.1.region008	10_NRPS_Plipastatin
NZ_CP007800.1.region005	10_NRPS_Plipastatin
NZ_CP014471.1.region003	10_NRPS_Plipastatin
NZ_CP040528.1.region004	10_NRPS_Plipastatin
NZ_CP021123.1.region007	10_NRPS_Plipastatin
NZ_CP039935.1.region005	10_NRPS_Plipastatin
CP024051.1.region007	10_NRPS_Plipastatin
NZ_CP011534.1.region004	10_NRPS_Plipastatin
CP045823.1.region005	10_NRPS_Plipastatin
NZ_CP035413.1.region005	10_NRPS_Plipastatin
NC_019896.1.region007	10_NRPS_Plipastatin
NZ_CP011802.1.region003	10_NRPS_Plipastatin
NZ_CP035402.1.region003	10_NRPS_Plipastatin
NZ_CP035165.1.region005	10_NRPS_Plipastatin
NZ_CP035390.1.region003	10_NRPS_Plipastatin
NZ_CP035191.1.region005	10_NRPS_Plipastatin
NZ_CP014840.1.region007	10_NRPS_Plipastatin
NC_014976.1.region001	10_NRPS_Plipastatin
CP045824.1.region005	10_NRPS_Plipastatin
NC_020244.1.region005	10_NRPS_Plipastatin
NZ_CP035400.1.region005	10_NRPS_Plipastatin
NZ_CP022891.1.region001	10_NRPS_Plipastatin
NZ_CP029296.1.region003	11_PKSother
NZ_CP021888.1.region002	11_PKSother
NZ_CP034037.1.region002	11_PKSother
NZ_CP015443.1.region007	11_PKSother
NC_022530.1.region011	11_PKSother
NZ_CP040378.1.region004	11_PKSother
NZ_CP011278.1.region002	11_PKSother
NZ_CP029071.1.region003	11_PKSother
NZ_CP029069.1.region003	11_PKSother
NZ_CP028441.1.region001	11_PKSother
NZ_CP006058.1.region012	11_PKSother
NZ_CP018007.1.region012	11_PKSother
NZ_CP018902.1.region001	11_PKSother
NZ_CP027868.1.region012	11_PKSother
NZ_CP029034.1.region011	11_PKSother
CP041145.1.region004	11_PKSother
NZ_CP014783.1.region002	11_PKSother
NZ_CP039380.1.region002	11_PKSother
NZ_CP016395.1.region003	11_PKSother
NZ_CP015911.1.region002	11_PKSother
NZ_CP034176.1.region003	11_PKSother
NZ_CP014990.2.region002	11_PKSother
NC_017190.1.region003	11_PKSother
NZ_CP035399.1.region003	11_PKSother
NZ_CP028440.1.region010	11_PKSother
NZ_CP033576.1.region009	11_PKSother
NZ_CP030150.1.region003	11_PKSother
NZ_CP009684.1.region005	11_PKSother
NZ_CP021976.1.region002	11_PKSother
NZ_CP011347.1.region011	11_PKSother
NZ_CP025341.1.region003	11_PKSother
NZ_CP018200.1.region010	11_PKSother
NC_022075.1.region003	11_PKSother
NZ_CP032154.1.region002	11_PKSother
NZ_CP028439.1.region012	11_PKSother
NZ_CP032506.1.region001	11_PKSother
NZ_CP025079.1.region003	11_PKSother
NZ_CP011346.1.region004	11_PKSother
NZ_CP028375.1.region003	11_PKSother
NC_020410.1.region002	11_PKSother
NZ_CP018133.1.region004	11_PKSother
NZ_CP009749.1.region003	11_PKSother
NZ_CP006890.1.region003	11_PKSother
NZ_CP022556.1.region010	11_PKSother
NZ_CP014838.1.region002	11_PKSother
NC_022653.1.region003	11_PKSother
NZ_CP006960.1.region005	11_PKSother
NZ_CP038028.1.region004	11_PKSother
NZ_CP023748.1.region003	11_PKSother
NZ_CP009679.1.region003	11_PKSother
NZ_CP023075.1.region003	11_PKSother
NC_017191.1.region003	11_PKSother
NZ_CP023320.1.region007	11_PKSother
NZ_CP011686.1.region002	11_PKSother
NZ_CP017775.1.region002	11_PKSother
NC_020272.1.region012	11_PKSother
NC_009725.1.region003	11_PKSother
NZ_CP007244.1.region002	11_PKSother
NZ_CP020874.1.region008	11_PKSother
NZ_CP032144.1.region003	11_PKSother
NZ_CP033054.1.region003	11_PKSother
NC_014551.1.region003	11_PKSother
NZ_AP018402.1.region003	11_PKSother
NZ_CP016913.1.region003	11_PKSother
NZ_CP016371.1.region002	11_PKSother
NC_022081.1.region004	11_PKSother
NZ_CP025939.1.region009	11_PKSother
CP015417.1.region002	11_PKSother
NZ_CP021890.1.region003	11_PKSother
NZ_CP031424.1.region003	11_PKSother
NZ_CP021338.1.region004	11_PKSother
NZ_CP024897.1.region003	11_PKSother
NZ_CP030097.1.region002	11_PKSother
NZ_CP013727.1.region015	11_PKSother
NZ_CP023859.1.region005	11_PKSother
CP041143.1.region003	11_PKSother
NZ_LN999829.1.region003	11_PKSother
NZ_CP029070.1.region003	11_PKSother
NC_016784.1.region003	11_PKSother
NZ_CP027429.1.region012	11_PKSother
NZ_CP020375.1.region002	11_PKSother
NZ_CP036527.1.region002	11_PKSother
NZ_CP017953.1.region003	11_PKSother
NC_017188.1.region003	11_PKSother
NZ_CP026533.1.region008	11_PKSother
NC_017912.1.region003	11_PKSother
NZ_CP023431.1.region008	11_PKSother
NZ_CP023133.1.region004	11_PKSother
NZ_CP036518.1.region008	11_PKSother
NZ_CP021505.1.region003	11_PKSother
NZ_CP025308.1.region003	11_PKSother
NZ_CP018295.1.region002	11_PKSother
NZ_CP034203.1.region004	11_PKSother
NZ_CP032146.1.region004	11_PKSother
NZ_CP014700.1.region010	11_PKSother
NZ_CP018152.1.region002	11_PKSother
NC_023073.1.region003	11_PKSother
NZ_CP019040.1.region003	11_PKSother
NZ_CP026610.1.region003	11_PKSother
NZ_CP022654.2.region007	11_PKSother
NZ_CP011252.1.region002	11_PKSother
NC_019842.1.region004	11_PKSother
NC_017061.1.region003	11_PKSother
NZ_CP009611.1.region003	11_PKSother
CP041144.1.region003	11_PKSother
NZ_CP009748.1.region003	11_PKSother
NZ_CP022341.1.region003	11_PKSother
NZ_CP039297.1.region003	11_PKSother
NZ_CP024797.1.region003	11_PKSother
NZ_CP022531.1.region005	11_PKSother
NZ_CP021011.1.region009	11_PKSother
NZ_CP028437.1.region002	11_PKSother
NZ_CP035393.1.region003	11_PKSother
NZ_CP007242.1.region002	11_PKSother
NZ_CP007165.1.region003	11_PKSother
NZ_CP023414.1.region011	11_PKSother
NZ_CP033967.1.region013	11_PKSother
NZ_CP021495.1.region002	11_PKSother
NZ_CP017747.1.region009	11_PKSother
NZ_CP037417.1.region003	11_PKSother
NZ_CP035410.1.region003	11_PKSother
NZ_CP010556.1.region002	11_PKSother
NZ_CP020805.1.region004	11_PKSother
NZ_CP031880.1.region004	11_PKSother
NZ_CP024203.1.region003	11_PKSother
NZ_CP015911.1.region008	12_NRPS_Fengycin
NZ_CP006890.1.region008	12_NRPS_Fengycin
NZ_CP036518.1.region002	12_NRPS_Fengycin
NZ_CP035410.1.region009	12_NRPS_Fengycin
NZ_CP029071.1.region008	12_NRPS_Fengycin
BGC0001095.1	12_NRPS_Fengycin
NZ_CP035393.1.region009	12_NRPS_Fengycin
NZ_CP011278.1.region008	12_NRPS_Fengycin
NZ_CP023431.1.region013	12_NRPS_Fengycin
NC_017188.1.region007	12_NRPS_Fengycin
NZ_CP016395.1.region009	12_NRPS_Fengycin
NZ_CP020874.1.region003	12_NRPS_Fengycin
NC_016784.1.region008	12_NRPS_Fengycin
NZ_CP021890.1.region008	12_NRPS_Fengycin
NZ_CP039380.1.region007	12_NRPS_Fengycin
CP041145.1.region009	12_NRPS_Fengycin
NZ_CP035399.1.region009	12_NRPS_Fengycin
NZ_CP007242.1.region007	12_NRPS_Fengycin
NZ_CP014783.1.region008	12_NRPS_Fengycin
NZ_CP026610.1.region009	12_NRPS_Fengycin
NC_022081.1.region009	12_NRPS_Fengycin
NZ_CP022556.1.region004	12_NRPS_Fengycin
CP041143.1.region008	12_NRPS_Fengycin
NZ_CP028440.1.region004	12_NRPS_Fengycin
NZ_CP009679.1.region008	12_NRPS_Fengycin
NZ_CP014838.1.region008	12_NRPS_Fengycin
NZ_CP018902.1.region004	12_NRPS_Fengycin
NZ_CP032506.1.region007	12_NRPS_Fengycin
NZ_CP029069.1.region008	12_NRPS_Fengycin
NZ_CP023748.1.region008	12_NRPS_Fengycin
NZ_CP017775.1.region008	12_NRPS_Fengycin
NZ_CP031880.1.region009	12_NRPS_Fengycin
NZ_CP013727.1.region004	12_NRPS_Fengycin
NZ_CP023075.1.region009	12_NRPS_Fengycin
NZ_CP039297.1.region008	12_NRPS_Fengycin
NC_017190.1.region007	12_NRPS_Fengycin
NZ_CP021976.1.region008	12_NRPS_Fengycin
NZ_CP011686.1.region008	12_NRPS_Fengycin
NZ_CP009748.1.region007	12_NRPS_Fengycin
NC_022075.1.region008	12_NRPS_Fengycin
NZ_CP009611.1.region008	12_NRPS_Fengycin
NZ_CP025079.1.region008	12_NRPS_Fengycin
NZ_CP015443.1.region001	12_NRPS_Fengycin
NC_017191.1.region007	12_NRPS_Fengycin
NC_009725.1.region008	12_NRPS_Fengycin
NZ_AP018402.1.region008	12_NRPS_Fengycin
NC_017061.1.region008	12_NRPS_Fengycin
NZ_CP027868.1.region002	12_NRPS_Fengycin
NZ_CP023320.1.region012	12_NRPS_Fengycin
NZ_CP019040.1.region008	12_NRPS_Fengycin
NZ_CP007165.1.region009	12_NRPS_Fengycin
NZ_CP034203.1.region009	12_NRPS_Fengycin
NC_019842.1.region009	12_NRPS_Fengycin
NZ_CP014990.2.region007	12_NRPS_Fengycin
NZ_CP021495.1.region008	12_NRPS_Fengycin
NZ_CP029034.1.region005	12_NRPS_Fengycin
NZ_CP020805.1.region011	12_NRPS_Fengycin
NZ_CP021338.1.region009	12_NRPS_Fengycin
NZ_CP025308.1.region008	12_NRPS_Fengycin
NC_020272.1.region006	12_NRPS_Fengycin
NZ_CP006058.1.region003	12_NRPS_Fengycin
NZ_CP028375.1.region008	12_NRPS_Fengycin
NZ_CP010556.1.region008	12_NRPS_Fengycin
NZ_CP030150.1.region009	12_NRPS_Fengycin
NZ_CP023133.1.region010	12_NRPS_Fengycin
NZ_CP032144.1.region008	12_NRPS_Fengycin
NZ_CP025939.1.region005	12_NRPS_Fengycin
NC_014551.1.region007	12_NRPS_Fengycin
NZ_CP037417.1.region009	12_NRPS_Fengycin
NZ_CP024797.1.region008	12_NRPS_Fengycin
NZ_CP024203.1.region008	12_NRPS_Fengycin
NZ_CP018295.1.region008	12_NRPS_Fengycin
NZ_CP011252.1.region007	12_NRPS_Fengycin
NZ_CP021888.1.region009	12_NRPS_Fengycin
NZ_CP034037.1.region007	12_NRPS_Fengycin
NZ_CP011347.1.region006	12_NRPS_Fengycin
NZ_CP033054.1.region008	12_NRPS_Fengycin
NC_017912.1.region008	12_NRPS_Fengycin
NC_022653.1.region008	12_NRPS_Fengycin
NC_020410.1.region007	12_NRPS_Fengycin
NZ_CP029296.1.region008	12_NRPS_Fengycin
NZ_CP040378.1.region009	12_NRPS_Fengycin
NZ_CP021505.1.region007	12_NRPS_Fengycin
NZ_CP011346.1.region009	12_NRPS_Fengycin
NZ_CP028439.1.region006	12_NRPS_Fengycin
NZ_CP036527.1.region007	12_NRPS_Fengycin
NZ_CP038028.1.region014	12_NRPS_Fengycin
NZ_CP018133.1.region009	12_NRPS_Fengycin
NZ_CP029070.1.region008	12_NRPS_Fengycin
NZ_CP033967.1.region007	12_NRPS_Fengycin
NZ_CP025341.1.region009	12_NRPS_Fengycin
NZ_CP027429.1.region006	12_NRPS_Fengycin
NZ_CP034176.1.region008	12_NRPS_Fengycin
NZ_CP006960.1.region010	12_NRPS_Fengycin
NZ_CP018152.1.region011	12_NRPS_Fengycin
NZ_CP032146.1.region009	12_NRPS_Fengycin
NZ_CP022531.1.region010	12_NRPS_Fengycin
NC_023073.1.region009	12_NRPS_Fengycin
NZ_CP018007.1.region006	12_NRPS_Fengycin
NZ_CP009749.1.region008	12_NRPS_Fengycin
NZ_CP018200.1.region004	12_NRPS_Fengycin
CP041144.1.region008	12_NRPS_Fengycin
NZ_CP020375.1.region008	12_NRPS_Fengycin
NZ_CP033576.1.region015	12_NRPS_Fengycin
NZ_CP023414.1.region006	12_NRPS_Fengycin
NZ_CP022341.1.region008	12_NRPS_Fengycin
NZ_CP028437.1.region008	12_NRPS_Fengycin
NZ_CP009684.1.region010	12_NRPS_Fengycin
NZ_CP014700.1.region004	12_NRPS_Fengycin
NZ_CP007244.1.region007	12_NRPS_Fengycin
NZ_LN999829.1.region009	12_NRPS_Fengycin
CP015417.1.region007	12_NRPS_Fengycin
NZ_CP031424.1.region008	12_NRPS_Fengycin
NZ_CP017747.1.region004	12_NRPS_Fengycin
NZ_CP030097.1.region007	12_NRPS_Fengycin
NC_022530.1.region006	12_NRPS_Fengycin
NZ_CP032154.1.region008	12_NRPS_Fengycin
NZ_CP017953.1.region008	12_NRPS_Fengycin
NZ_CP023859.1.region010	12_NRPS_Fengycin
NZ_CP022654.2.region002	12_NRPS_Fengycin
NZ_CP024897.1.region008	12_NRPS_Fengycin
NZ_CP028441.1.region007	12_NRPS_Fengycin
NZ_CP021011.1.region014	12_NRPS_Fengycin
NZ_CP016371.1.region008	12_NRPS_Fengycin
NC_019842.1.region006	13_PKSother_Macrolactin
NZ_CP026533.1.region010	13_PKSother_Macrolactin
NC_022075.1.region005	13_PKSother_Macrolactin
NZ_CP007244.1.region004	13_PKSother_Macrolactin
NZ_CP031880.1.region006	13_PKSother_Macrolactin
NZ_CP036527.1.region004	13_PKSother_Macrolactin
NZ_CP009611.1.region005	13_PKSother_Macrolactin
NZ_CP015443.1.region005	13_PKSother_Macrolactin
NZ_CP035399.1.region006	13_PKSother_Macrolactin
NZ_CP007165.1.region006	13_PKSother_Macrolactin
NZ_CP030150.1.region005	13_PKSother_Macrolactin
NZ_CP017953.1.region005	13_PKSother_Macrolactin
NZ_CP028437.1.region005	13_PKSother_Macrolactin
NC_017061.1.region005	13_PKSother_Macrolactin
NZ_CP029034.1.region008	13_PKSother_Macrolactin
NZ_CP014990.2.region004	13_PKSother_Macrolactin
BGC0001383.1	13_PKSother_Macrolactin
NZ_CP014700.1.region007	13_PKSother_Macrolactin
NZ_CP027868.1.region014	13_PKSother_Macrolactin
NZ_CP021011.1.region011	13_PKSother_Macrolactin
NZ_CP021495.1.region005	13_PKSother_Macrolactin
NZ_CP011346.1.region006	13_PKSother_Macrolactin
NC_020272.1.region009	13_PKSother_Macrolactin
NZ_CP022556.1.region007	13_PKSother_Macrolactin
NZ_CP029296.1.region005	13_PKSother_Macrolactin
NZ_CP039297.1.region005	13_PKSother_Macrolactin
NC_022530.1.region009	13_PKSother_Macrolactin
NZ_CP032146.1.region006	13_PKSother_Macrolactin
NZ_CP028441.1.region004	13_PKSother_Macrolactin
NZ_CP023431.1.region010	13_PKSother_Macrolactin
NZ_CP037417.1.region006	13_PKSother_Macrolactin
NZ_CP011252.1.region004	13_PKSother_Macrolactin
NZ_CP032506.1.region004	13_PKSother_Macrolactin
NZ_CP018152.1.region014	13_PKSother_Macrolactin
NZ_CP023414.1.region009	13_PKSother_Macrolactin
NZ_CP023075.1.region006	13_PKSother_Macrolactin
NZ_CP013727.1.region001	13_PKSother_Macrolactin
NZ_CP029465.1.region004	13_PKSother_Macrolactin
NZ_CP029070.1.region005	13_PKSother_Macrolactin
NZ_CP024203.1.region005	13_PKSother_Macrolactin
NZ_CP011347.1.region009	13_PKSother_Macrolactin
NZ_CP006960.1.region007	13_PKSother_Macrolactin
NZ_CP006890.1.region005	13_PKSother_Macrolactin
NZ_CP040378.1.region006	13_PKSother_Macrolactin
NZ_CP035410.1.region006	13_PKSother_Macrolactin
NZ_CP024897.1.region005	13_PKSother_Macrolactin
CP041143.1.region005	13_PKSother_Macrolactin
NC_023073.1.region006	13_PKSother_Macrolactin
NZ_CP023859.1.region007	13_PKSother_Macrolactin
NZ_CP014783.1.region004	13_PKSother_Macrolactin
NZ_CP021976.1.region005	13_PKSother_Macrolactin
NZ_CP009679.1.region005	13_PKSother_Macrolactin
NZ_CP017747.1.region007	13_PKSother_Macrolactin
NZ_CP030097.1.region004	13_PKSother_Macrolactin
NC_022653.1.region005	13_PKSother_Macrolactin
NZ_CP011278.1.region005	13_PKSother_Macrolactin
NZ_CP032144.1.region005	13_PKSother_Macrolactin
NZ_CP007242.1.region004	13_PKSother_Macrolactin
NZ_CP023320.1.region009	13_PKSother_Macrolactin
NZ_CP028440.1.region007	13_PKSother_Macrolactin
NZ_CP026610.1.region005	13_PKSother_Macrolactin
NZ_CP021888.1.region006	13_PKSother_Macrolactin
NZ_CP010556.1.region005	13_PKSother_Macrolactin
NZ_CP038028.1.region002	13_PKSother_Macrolactin
NZ_AP018402.1.region005	13_PKSother_Macrolactin
NZ_CP017775.1.region005	13_PKSother_Macrolactin
NZ_CP025079.1.region005	13_PKSother_Macrolactin
NZ_CP019040.1.region005	13_PKSother_Macrolactin
NZ_CP020375.1.region005	13_PKSother_Macrolactin
NZ_CP021890.1.region005	13_PKSother_Macrolactin
NZ_CP018295.1.region005	13_PKSother_Macrolactin
NZ_CP033967.1.region010	13_PKSother_Macrolactin
NZ_CP023748.1.region005	13_PKSother_Macrolactin
NZ_CP029071.1.region005	13_PKSother_Macrolactin
NZ_CP020805.1.region007	13_PKSother_Macrolactin
NZ_CP029069.1.region005	13_PKSother_Macrolactin
NZ_CP018133.1.region006	13_PKSother_Macrolactin
NZ_CP018007.1.region009	13_PKSother_Macrolactin
NZ_CP020874.1.region006	13_PKSother_Macrolactin
NZ_CP039380.1.region004	13_PKSother_Macrolactin
NZ_CP027429.1.region009	13_PKSother_Macrolactin
NZ_CP034203.1.region006	13_PKSother_Macrolactin
NZ_CP018200.1.region007	13_PKSother_Macrolactin
NZ_CP015911.1.region005	13_PKSother_Macrolactin
CP015417.1.region004	13_PKSother_Macrolactin
CP041144.1.region005	13_PKSother_Macrolactin
NZ_CP022531.1.region007	13_PKSother_Macrolactin
NZ_CP031424.1.region005	13_PKSother_Macrolactin
NC_020410.1.region004	13_PKSother_Macrolactin
NZ_CP023133.1.region007	13_PKSother_Macrolactin
NZ_CP028375.1.region005	13_PKSother_Macrolactin
NZ_CP022654.2.region005	13_PKSother_Macrolactin
NZ_CP036518.1.region005	13_PKSother_Macrolactin
NZ_CP033054.1.region005	13_PKSother_Macrolactin
NZ_CP016395.1.region006	13_PKSother_Macrolactin
NZ_CP025308.1.region005	13_PKSother_Macrolactin
NZ_CP034037.1.region004	13_PKSother_Macrolactin
CP041145.1.region006	13_PKSother_Macrolactin
NC_017912.1.region005	13_PKSother_Macrolactin
NZ_CP014838.1.region005	13_PKSother_Macrolactin
NZ_CP032154.1.region005	13_PKSother_Macrolactin
NZ_CP035393.1.region006	13_PKSother_Macrolactin
NZ_CP009684.1.region007	13_PKSother_Macrolactin
BGC0000181.1	13_PKSother_Macrolactin
NZ_LN999829.1.region006	13_PKSother_Macrolactin
NZ_CP016371.1.region005	13_PKSother_Macrolactin
NC_022081.1.region006	13_PKSother_Macrolactin
NZ_CP028439.1.region009	13_PKSother_Macrolactin
NZ_CP025939.1.region007	13_PKSother_Macrolactin
NZ_CP033576.1.region012	13_PKSother_Macrolactin
NZ_CP011686.1.region005	13_PKSother_Macrolactin
NZ_CP022341.1.region005	13_PKSother_Macrolactin
NZ_CP025341.1.region006	13_PKSother_Macrolactin
NC_016784.1.region005	13_PKSother_Macrolactin
NZ_CP021338.1.region006	13_PKSother_Macrolactin
NZ_CP006058.1.region014	13_PKSother_Macrolactin
NC_009725.1.region005	13_PKSother_Macrolactin
NZ_CP024797.1.region005	13_PKSother_Macrolactin
NZ_CP009749.1.region005	13_PKSother_Macrolactin
NZ_CP034176.1.region005	13_PKSother_Macrolactin
CP024706.1.region004	13_PKSother_Macrolactin
NZ_CP023431.1.region002	14_PKSother_Difficidin
NZ_CP027868.1.region005	14_PKSother_Difficidin
NZ_CP036527.1.region010	14_PKSother_Difficidin
NC_022530.1.region003	14_PKSother_Difficidin
NZ_CP035399.1.region011	14_PKSother_Difficidin
NZ_CP014700.1.region001	14_PKSother_Difficidin
NZ_CP027429.1.region003	14_PKSother_Difficidin
NC_020410.1.region010	14_PKSother_Difficidin
NZ_CP032144.1.region011	14_PKSother_Difficidin
NZ_CP039297.1.region011	14_PKSother_Difficidin
NZ_CP033967.1.region004	14_PKSother_Difficidin
CP041143.1.region011	14_PKSother_Difficidin
NZ_CP015443.1.region013	14_PKSother_Difficidin
NZ_CP007244.1.region010	14_PKSother_Difficidin
NC_009725.1.region011	14_PKSother_Difficidin
NZ_CP018295.1.region011	14_PKSother_Difficidin
NZ_CP010556.1.region011	14_PKSother_Difficidin
NZ_CP025079.1.region011	14_PKSother_Difficidin
NZ_CP018133.1.region012	14_PKSother_Difficidin
NZ_CP024897.1.region011	14_PKSother_Difficidin
NZ_CP021976.1.region011	14_PKSother_Difficidin
NZ_CP009684.1.region014	14_PKSother_Difficidin
NZ_CP030097.1.region010	14_PKSother_Difficidin
NZ_CP033576.1.region002	14_PKSother_Difficidin
NZ_CP007165.1.region012	14_PKSother_Difficidin
NZ_CP018007.1.region003	14_PKSother_Difficidin
NZ_CP020375.1.region011	14_PKSother_Difficidin
NZ_CP016395.1.region012	14_PKSother_Difficidin
NC_019842.1.region012	14_PKSother_Difficidin
NZ_CP022531.1.region013	14_PKSother_Difficidin
NZ_CP023859.1.region013	14_PKSother_Difficidin
NZ_CP011686.1.region011	14_PKSother_Difficidin
NZ_CP036518.1.region012	14_PKSother_Difficidin
NZ_CP029071.1.region011	14_PKSother_Difficidin
NC_022075.1.region011	14_PKSother_Difficidin
NC_020272.1.region003	14_PKSother_Difficidin
NZ_CP014990.2.region010	14_PKSother_Difficidin
NZ_CP032506.1.region010	14_PKSother_Difficidin
NZ_CP026610.1.region012	14_PKSother_Difficidin
NZ_CP006960.1.region013	14_PKSother_Difficidin
NZ_CP022341.1.region011	14_PKSother_Difficidin
NZ_CP030150.1.region012	14_PKSother_Difficidin
NZ_CP013727.1.region008	14_PKSother_Difficidin
NC_022653.1.region011	14_PKSother_Difficidin
NZ_CP016371.1.region011	14_PKSother_Difficidin
NZ_CP007242.1.region010	14_PKSother_Difficidin
NZ_CP032154.1.region011	14_PKSother_Difficidin
NZ_CP029034.1.region002	14_PKSother_Difficidin
NZ_CP018152.1.region008	14_PKSother_Difficidin
CP041145.1.region012	14_PKSother_Difficidin
NZ_CP024797.1.region011	14_PKSother_Difficidin
NZ_CP028440.1.region001	14_PKSother_Difficidin
NZ_CP039380.1.region010	14_PKSother_Difficidin
NZ_CP028439.1.region003	14_PKSother_Difficidin
NZ_CP006058.1.region006	14_PKSother_Difficidin
NZ_CP009749.1.region011	14_PKSother_Difficidin
NZ_CP023075.1.region011	14_PKSother_Difficidin
NZ_LN999829.1.region012	14_PKSother_Difficidin
NZ_CP020805.1.region014	14_PKSother_Difficidin
NZ_CP021338.1.region012	14_PKSother_Difficidin
NZ_CP029296.1.region011	14_PKSother_Difficidin
NZ_CP011346.1.region012	14_PKSother_Difficidin
NZ_CP017953.1.region011	14_PKSother_Difficidin
NZ_CP026533.1.region001	14_PKSother_Difficidin
NZ_CP025308.1.region011	14_PKSother_Difficidin
NZ_CP025341.1.region012	14_PKSother_Difficidin
NZ_CP028437.1.region011	14_PKSother_Difficidin
NZ_CP024203.1.region011	14_PKSother_Difficidin
NC_023073.1.region013	14_PKSother_Difficidin
NZ_CP011278.1.region011	14_PKSother_Difficidin
NZ_CP028375.1.region011	14_PKSother_Difficidin
NC_017912.1.region011	14_PKSother_Difficidin
NZ_CP014783.1.region011	14_PKSother_Difficidin
CP041144.1.region011	14_PKSother_Difficidin
NZ_CP021011.1.region002	14_PKSother_Difficidin
NZ_CP021890.1.region010	14_PKSother_Difficidin
NZ_CP023748.1.region011	14_PKSother_Difficidin
NZ_CP031880.1.region012	14_PKSother_Difficidin
NZ_CP028441.1.region010	14_PKSother_Difficidin
CP015417.1.region010	14_PKSother_Difficidin
NZ_CP031424.1.region011	14_PKSother_Difficidin
NZ_CP022556.1.region001	14_PKSother_Difficidin
NZ_CP034037.1.region010	14_PKSother_Difficidin
NZ_CP022654.2.region012	14_PKSother_Difficidin
NZ_CP021888.1.region011	14_PKSother_Difficidin
NZ_CP006890.1.region011	14_PKSother_Difficidin
NZ_CP033054.1.region011	14_PKSother_Difficidin
NC_022081.1.region012	14_PKSother_Difficidin
NZ_CP017775.1.region010	14_PKSother_Difficidin
NZ_CP034176.1.region011	14_PKSother_Difficidin
NZ_CP023320.1.region002	14_PKSother_Difficidin
NZ_CP011347.1.region003	14_PKSother_Difficidin
NZ_CP018200.1.region001	14_PKSother_Difficidin
NC_016784.1.region011	14_PKSother_Difficidin
NZ_CP038028.1.region011	14_PKSother_Difficidin
NZ_CP035393.1.region011	14_PKSother_Difficidin
NZ_CP017747.1.region001	14_PKSother_Difficidin
NZ_CP021495.1.region011	14_PKSother_Difficidin
NZ_CP029070.1.region011	14_PKSother_Difficidin
NZ_CP014838.1.region011	14_PKSother_Difficidin
NZ_CP020874.1.region013	14_PKSother_Difficidin
NZ_CP037417.1.region012	14_PKSother_Difficidin
BGC0000176.1	14_PKSother_Difficidin
NZ_CP023133.1.region013	14_PKSother_Difficidin
NZ_CP023414.1.region003	14_PKSother_Difficidin
NC_017061.1.region011	14_PKSother_Difficidin
NZ_CP009679.1.region011	14_PKSother_Difficidin
NZ_CP040378.1.region012	14_PKSother_Difficidin
NZ_CP029069.1.region011	14_PKSother_Difficidin
NZ_CP015911.1.region011	14_PKSother_Difficidin
NZ_CP009611.1.region011	14_PKSother_Difficidin
NZ_CP035410.1.region011	14_PKSother_Difficidin
NZ_CP025939.1.region001	14_PKSother_Difficidin
NZ_CP034203.1.region012	14_PKSother_Difficidin
NZ_AP018402.1.region010	14_PKSother_Difficidin
NZ_CP019040.1.region011	14_PKSother_Difficidin
NZ_CP014858.1.region003	15_Others
NZ_CP035164.1.region009	15_Others
NZ_CP016894.1.region009	15_Others
NZ_CP021903.1.region010	15_Others
NZ_CP040528.1.region008	15_Others
CP045811.1.region009	15_Others
NZ_CP007409.1.region009	15_Others
NZ_CP017112.1.region009	15_Others
CP029052.1.region008	15_Others
NZ_CP029465.1.region011	15_Others
NZ_CP032860.1.region002	15_Others
NZ_CP022391.1.region009	15_Others
CP045812.1.region010	15_Others
NZ_CP014166.1.region009	15_Others
NZ_CP035411.1.region010	15_Others
NZ_CP021889.1.region007	15_Others
CP045818.1.region009	15_Others
NZ_CP035167.1.region009	15_Others
NZ_CP035191.1.region010	15_Others
CP045817.1.region010	15_Others
NZ_CM000489.1.region010	15_Others
CP045922.1.region010	15_Others
NZ_CP034943.1.region010	15_Others
NZ_CP035166.1.region009	15_Others
NZ_CP039755.1.region009	15_Others
NZ_CP031675.1.region010	15_Others
NZ_CP035397.1.region007	15_Others
NZ_CP010314.1.region010	15_Others
NZ_CP020102.1.region010	15_Others
CP045826.1.region009	15_Others
NZ_CP020367.1.region008	15_Others
NZ_CP011115.1.region010	15_Others
NZ_CP035390.1.region007	15_Others
NZ_CP035226.1.region011	15_Others
NZ_CP016852.1.region010	15_Others
NZ_CP029461.1.region009	15_Others
CP045824.1.region009	15_Others
CP045820.1.region009	15_Others
CP045825.1.region009	15_Others
CP041015.1.region008	15_Others
NZ_CP007800.1.region010	15_Others
CP045821.1.region010	15_Others
NZ_CP010053.1.region010	15_Others
NZ_CP015004.1.region010	15_Others
NZ_CP035161.1.region009	15_Others
NZ_CP035394.1.region009	15_Others
NZ_CP035165.1.region010	15_Others
NZ_CP005997.1.region009	15_Others
NZ_CP029609.1.region010	15_Others
NZ_LN649259.1.region010	15_Others
NZ_CP011882.1.region002	15_Others
CP030925.1.region009	15_Others
NZ_CP035413.1.region009	15_Others
NZ_CP008698.1.region010	15_Others
NZ_CP035163.1.region010	15_Others
CP045823.1.region009	15_Others
NZ_CP033205.1.region009	15_Others
NC_022898.1.region009	15_Others
NZ_CP032315.1.region010	15_Others
CP045819.1.region009	15_Others
CP045816.1.region007	15_Others
NZ_CP021123.1.region003	15_Others
NZ_CP035403.1.region008	15_Others
NZ_CP034484.1.region010	15_Others
NZ_CP035230.1.region008	15_Others
NC_000964.3.region010	15_Others
NZ_CP018173.1.region003	15_Others
NC_019896.1.region003	15_Others
NZ_CP035414.1.region007	15_Others
NZ_CP020915.1.region006	15_Others
NZ_CM000490.1.region010	15_Others
NZ_CP021498.1.region007	15_Others
NZ_CP021499.1.region007	15_Others
NC_014479.1.region010	15_Others
NC_020507.1.region010	15_Others
NC_016047.1.region009	15_Others
NZ_CP015375.1.region005	15_Others
NZ_CP011115.1.region001	16_Others_RiPPs_NRPS_Sporulation_killing_factor_skfA
NZ_CP014840.1.region013	16_Others_RiPPs_NRPS_Sporulation_killing_factor_skfA
NZ_CP005997.1.region001	16_Others_RiPPs_NRPS_Sporulation_killing_factor_skfA
NZ_CP015375.1.region002	16_Others_RiPPs_NRPS_Sporulation_killing_factor_skfA
NZ_CM000489.1.region001	16_Others_RiPPs_NRPS_Sporulation_killing_factor_skfA
NZ_CP017112.1.region001	16_Others_RiPPs_NRPS_Sporulation_killing_factor_skfA
NZ_CM000490.1.region001	16_Others_RiPPs_NRPS_Sporulation_killing_factor_skfA
NC_014639.1.region011	16_Others_RiPPs_NRPS_Sporulation_killing_factor_skfA
NZ_CP011802.1.region007	16_Others_RiPPs_NRPS_Sporulation_killing_factor_skfA
NZ_CP015004.1.region001	16_Others_RiPPs_NRPS_Sporulation_killing_factor_skfA
NZ_CP020102.1.region001	16_Others_RiPPs_NRPS_Sporulation_killing_factor_skfA
NZ_CP007640.1.region011	16_Others_RiPPs_NRPS_Sporulation_killing_factor_skfA
NZ_CP039935.1.region001	16_Others_RiPPs_NRPS_Sporulation_killing_factor_skfA
NC_000964.3.region001	16_Others_RiPPs_NRPS_Sporulation_killing_factor_skfA
NZ_CP033205.1.region001	16_Others_RiPPs_NRPS_Sporulation_killing_factor_skfA
NC_019896.1.region011	16_Others_RiPPs_NRPS_Sporulation_killing_factor_skfA
NZ_CP010053.1.region001	16_Others_RiPPs_NRPS_Sporulation_killing_factor_skfA
NC_022898.1.region001	16_Others_RiPPs_NRPS_Sporulation_killing_factor_skfA
NZ_CP022653.1.region001	16_Others_RiPPs_NRPS_Sporulation_killing_factor_skfA
NZ_CP014166.1.region001	16_Others_RiPPs_NRPS_Sporulation_killing_factor_skfA
CP045812.1.region001	16_Others_RiPPs_NRPS_Sporulation_killing_factor_skfA
NZ_CP021500.1.region001	16_Others_RiPPs_NRPS_Sporulation_killing_factor_skfA
NZ_CP029609.1.region001	16_Others_RiPPs_NRPS_Sporulation_killing_factor_skfA
NC_020507.1.region001	16_Others_RiPPs_NRPS_Sporulation_killing_factor_skfA
NZ_CP035401.1.region001	16_Others_RiPPs_NRPS_Sporulation_killing_factor_skfA
NZ_CP011882.1.region005	16_Others_RiPPs_NRPS_Sporulation_killing_factor_skfA
NZ_CP020915.1.region009	16_Others_RiPPs_NRPS_Sporulation_killing_factor_skfA
NZ_CP034484.1.region001	16_Others_RiPPs_NRPS_Sporulation_killing_factor_skfA
NZ_CP022391.1.region001	16_Others_RiPPs_NRPS_Sporulation_killing_factor_skfA
NZ_CP035394.1.region001	16_Others_RiPPs_NRPS_Sporulation_killing_factor_skfA
BGC0000601.1	16_Others_RiPPs_NRPS_Sporulation_killing_factor_skfA
NZ_CP010314.1.region001	16_Others_RiPPs_NRPS_Sporulation_killing_factor_skfA
NZ_CP014858.1.region010	16_Others_RiPPs_NRPS_Sporulation_killing_factor_skfA
CP045825.1.region001	16_Others_RiPPs_NRPS_Sporulation_killing_factor_skfA
CP045821.1.region001	16_Others_RiPPs_NRPS_Sporulation_killing_factor_skfA
NZ_LN649259.1.region001	16_Others_RiPPs_NRPS_Sporulation_killing_factor_skfA
NZ_CP016852.1.region001	16_Others_RiPPs_NRPS_Sporulation_killing_factor_skfA
NZ_CP007800.1.region001	16_Others_RiPPs_NRPS_Sporulation_killing_factor_skfA
NZ_CP035400.1.region001	16_Others_RiPPs_NRPS_Sporulation_killing_factor_skfA
NZ_CP008698.1.region001	16_Others_RiPPs_NRPS_Sporulation_killing_factor_skfA
CP045811.1.region001	16_Others_RiPPs_NRPS_Sporulation_killing_factor_skfA
NZ_CP035231.1.region001	16_Others_RiPPs_NRPS_Sporulation_killing_factor_skfA
CP045922.1.region001	16_Others_RiPPs_NRPS_Sporulation_killing_factor_skfA
NZ_CP035403.1.region001	16_Others_RiPPs_NRPS_Sporulation_killing_factor_skfA
NZ_CP011278.1.region004	17_RiPPs
NZ_CP032506.1.region003	17_RiPPs
NZ_CP028439.1.region010	17_RiPPs
NZ_CP018007.1.region010	17_RiPPs
NZ_CP035399.1.region005	17_RiPPs
NZ_CP037417.1.region005	17_RiPPs
NZ_CP035410.1.region005	17_RiPPs
NZ_LN999829.1.region005	17_RiPPs
NC_023073.1.region005	17_RiPPs
NZ_CP007165.1.region005	17_RiPPs
NC_020272.1.region010	17_RiPPs
NZ_CP033576.1.region011	17_RiPPs
NZ_CP010556.1.region004	17_RiPPs
NZ_CP023133.1.region006	17_RiPPs
NZ_CP018200.1.region008	17_RiPPs
NZ_CP020375.1.region004	17_RiPPs
NZ_CP021888.1.region005	17_RiPPs
NZ_CP014700.1.region008	17_RiPPs
NZ_CP028437.1.region004	17_RiPPs
NZ_CP029034.1.region009	17_RiPPs
NZ_CP023075.1.region005	17_RiPPs
NZ_CP020805.1.region006	17_RiPPs
NZ_CP021495.1.region004	17_RiPPs
NZ_CP027429.1.region010	17_RiPPs
NZ_CP035393.1.region005	17_RiPPs
NZ_CP018295.1.region004	17_RiPPs
NZ_CP025341.1.region005	17_RiPPs
NZ_CP022556.1.region008	17_RiPPs
NZ_CP015911.1.region004	17_RiPPs
NZ_CP017775.1.region004	17_RiPPs
NZ_CP036518.1.region006	17_RiPPs
NZ_CP016395.1.region005	17_RiPPs
NZ_CP033967.1.region011	17_RiPPs
NZ_CP028440.1.region008	17_RiPPs
NZ_CP021976.1.region004	17_RiPPs
NZ_CP028441.1.region003	17_RiPPs
NZ_CP014838.1.region004	17_RiPPs
NZ_CP032154.1.region004	17_RiPPs
NZ_CP016371.1.region004	17_RiPPs
NZ_CP021669.1.region011	18_PKS-NRP_Hybrids_NRPS_Lichenysin
NZ_CP021970.1.region001	18_PKS-NRP_Hybrids_NRPS_Lichenysin
NZ_CP023729.1.region001	18_PKS-NRP_Hybrids_NRPS_Lichenysin
NZ_CP021677.1.region001	18_PKS-NRP_Hybrids_NRPS_Lichenysin
CP041154.1.region001	18_PKS-NRP_Hybrids_NRPS_Lichenysin
NZ_CP014795.1.region008	18_PKS-NRP_Hybrids_NRPS_Lichenysin
NZ_CP023168.1.region002	18_PKS-NRP_Hybrids_NRPS_Lichenysin
NZ_LR134392.1.region001	18_PKS-NRP_Hybrids_NRPS_Lichenysin
BGC0000381.1	18_PKS-NRP_Hybrids_NRPS_Lichenysin
NZ_CM007615.1.region001	18_PKS-NRP_Hybrids_NRPS_Lichenysin
NZ_CP035228.1.region001	18_PKS-NRP_Hybrids_NRPS_Lichenysin
NZ_CP023666.1.region005	18_PKS-NRP_Hybrids_NRPS_Lichenysin
NZ_CP032538.1.region004	18_PKS-NRP_Hybrids_NRPS_Lichenysin
NZ_CP014781.1.region001	18_PKS-NRP_Hybrids_NRPS_Lichenysin
NZ_CP027789.1.region001	18_PKS-NRP_Hybrids_NRPS_Lichenysin
NZ_CP020352.1.region002	18_PKS-NRP_Hybrids_NRPS_Lichenysin
NZ_CP031126.1.region001	18_PKS-NRP_Hybrids_NRPS_Lichenysin
NC_021362.1.region002	18_PKS-NRP_Hybrids_NRPS_Lichenysin
NC_006270.3.region002	18_PKS-NRP_Hybrids_NRPS_Lichenysin
NZ_CP012110.1.region001	18_PKS-NRP_Hybrids_NRPS_Lichenysin
NZ_CP035188.1.region002	18_PKS-NRP_Hybrids_NRPS_Lichenysin
NZ_CP023665.1.region001	18_PKS-NRP_Hybrids_NRPS_Lichenysin
NZ_LR134165.1.region002	18_PKS-NRP_Hybrids_NRPS_Lichenysin
NZ_CP033389.1.region002	18_PKS-NRP_Hybrids_NRPS_Lichenysin
NZ_CP038186.1.region001	18_PKS-NRP_Hybrids_NRPS_Lichenysin
NZ_CP017247.1.region001	18_PKS-NRP_Hybrids_NRPS_Lichenysin
NZ_CP035405.1.region001	18_PKS-NRP_Hybrids_NRPS_Lichenysin
NZ_CP010524.1.region002	18_PKS-NRP_Hybrids_NRPS_Lichenysin
CP026522.1.region002	18_PKS-NRP_Hybrids_NRPS_Lichenysin
NZ_CP022477.1.region010	18_PKS-NRP_Hybrids_NRPS_Lichenysin
NZ_CP014794.1.region010	18_PKS-NRP_Hybrids_NRPS_Lichenysin
NZ_CP035404.1.region001	18_PKS-NRP_Hybrids_NRPS_Lichenysin
NZ_CP026673.1.region008	18_PKS-NRP_Hybrids_NRPS_Lichenysin
NZ_CP014842.1.region010	18_PKS-NRP_Hybrids_NRPS_Lichenysin
CP045814.1.region001	18_PKS-NRP_Hybrids_NRPS_Lichenysin
NZ_CP014793.1.region009	18_PKS-NRP_Hybrids_NRPS_Lichenysin
NZ_CP025226.1.region009	18_PKS-NRP_Hybrids_NRPS_Lichenysin
NZ_CP023665.1.region003	19_Others
NZ_CP021970.1.region003	19_Others
NZ_CP020352.1.region004	19_Others
NZ_CP023729.1.region003	19_Others
NZ_CP035228.1.region003	19_Others
NZ_CP021677.1.region003	19_Others
NZ_CP035188.1.region004	19_Others
NZ_CP035404.1.region003	19_Others
NZ_CP033389.1.region004	19_Others
NC_021362.1.region004	19_Others
NZ_LR134165.1.region004	19_Others
NZ_CP026673.1.region010	19_Others
NZ_CP025226.1.region007	19_Others
NZ_CP035405.1.region003	19_Others
NZ_CP012110.1.region003	19_Others
CP045814.1.region003	19_Others
CP026522.1.region004	19_Others
NZ_CM007615.1.region003	19_Others
CP041154.1.region003	19_Others
NZ_CP017247.1.region003	19_Others
NZ_CP023168.1.region004	19_Others
NZ_CP038186.1.region003	19_Others
NZ_CP014781.1.region003	19_Others
NC_006270.3.region004	19_Others
NZ_CP014795.1.region010	19_Others
NZ_CP027789.1.region003	19_Others
NZ_LR134392.1.region003	19_Others
NZ_CP023666.1.region003	19_Others
NZ_CP022477.1.region008	19_Others
NZ_CP010524.1.region004	19_Others
NZ_CP031126.1.region003	19_Others
NZ_CP032538.1.region009	19_Others
NZ_CP014793.1.region011	19_Others
NZ_CP021669.1.region003	19_Others
NZ_CP014842.1.region008	19_Others
NZ_CP014794.1.region002	19_Others
NZ_CP035162.1.region005	1_Terpene
NZ_CP023748.1.region009	1_Terpene
NZ_CP029461.1.region006	1_Terpene
NC_017912.1.region009	1_Terpene
NZ_CP032146.1.region010	1_Terpene
NC_021362.1.region006	1_Terpene
NZ_LN649259.1.region006	1_Terpene
NZ_CP024797.1.region009	1_Terpene
NZ_CP021507.1.region005	1_Terpene
NC_017196.2.region004	1_Terpene
CP045823.1.region006	1_Terpene
NC_020244.1.region006	1_Terpene
NC_000964.3.region006	1_Terpene
NC_014639.1.region006	1_Terpene
NZ_CP033967.1.region006	1_Terpene
NC_023073.1.region011	1_Terpene
CP045824.1.region006	1_Terpene
NZ_CP025939.1.region003	1_Terpene
NZ_CP016784.1.region005	1_Terpene
CP041154.1.region005	1_Terpene
NZ_CP011802.1.region005	1_Terpene
NZ_CP014838.1.region009	1_Terpene
NC_009725.1.region009	1_Terpene
NZ_CP029071.1.region009	1_Terpene
NZ_CP018295.1.region009	1_Terpene
NZ_CP030150.1.region010	1_Terpene
NZ_CP035395.1.region005	1_Terpene
NZ_CP020023.1.region002	1_Terpene
NZ_CP020375.1.region009	1_Terpene
NZ_CP011882.1.region010	1_Terpene
NC_020272.1.region005	1_Terpene
NZ_CP037417.1.region010	1_Terpene
NZ_CP040378.1.region010	1_Terpene
NZ_CP033576.1.region016	1_Terpene
NZ_CP032154.1.region009	1_Terpene
NZ_CP032872.1.region007	1_Terpene
CP041144.1.region009	1_Terpene
NZ_CP021500.1.region008	1_Terpene
NZ_CP028375.1.region009	1_Terpene
CP032089.1.region004	1_Terpene
CP045812.1.region006	1_Terpene
NZ_CP023859.1.region011	1_Terpene
NC_006270.3.region006	1_Terpene
NZ_CP014781.1.region005	1_Terpene
NZ_CP022891.1.region002	1_Terpene
NZ_CP032865.1.region008	1_Terpene
NZ_CP013727.1.region006	1_Terpene
NZ_CP021169.1.region005	1_Terpene
NZ_LN999829.1.region010	1_Terpene
NZ_CP007640.1.region006	1_Terpene
NZ_CP034943.1.region006	1_Terpene
NZ_LR134165.1.region006	1_Terpene
NC_017188.1.region006	1_Terpene
NZ_CP021505.1.region008	1_Terpene
NZ_CP026610.1.region010	1_Terpene
NZ_CP035230.1.region004	1_Terpene
NZ_CP021669.1.region005	1_Terpene
NZ_CP027034.1.region005	1_Terpene
NZ_CP023414.1.region005	1_Terpene
NZ_CP017247.1.region005	1_Terpene
NZ_CP032860.1.region010	1_Terpene
CP041143.1.region009	1_Terpene
NZ_CP020915.1.region003	1_Terpene
NZ_CP007173.1.region006	1_Terpene
CP045816.1.region004	1_Terpene
NZ_LT906438.1.region007	1_Terpene
NZ_CP016852.1.region006	1_Terpene
NZ_CP021970.1.region005	1_Terpene
NZ_CP024897.1.region009	1_Terpene
NZ_CP023729.1.region005	1_Terpene
NZ_CP031424.1.region009	1_Terpene
NZ_CP039380.1.region008	1_Terpene
NZ_CP036518.1.region001	1_Terpene
NZ_CP018902.1.region006	1_Terpene
NZ_CP009679.1.region009	1_Terpene
CP045817.1.region006	1_Terpene
NC_014976.1.region002	1_Terpene
NZ_CP029069.1.region009	1_Terpene
NZ_CP035165.1.region006	1_Terpene
NZ_CP016767.1.region002	1_Terpene
NZ_CP006960.1.region011	1_Terpene
NZ_CP035403.1.region005	1_Terpene
NZ_CP027868.1.region003	1_Terpene
NZ_CP023666.1.region001	1_Terpene
NZ_CP029070.1.region009	1_Terpene
NZ_CP035231.1.region006	1_Terpene
CP030925.1.region006	1_Terpene
NZ_CP031675.1.region006	1_Terpene
NZ_CP021985.1.region002	1_Terpene
NZ_CP011109.1.region004	1_Terpene
CP045825.1.region006	1_Terpene
NZ_CP020102.1.region006	1_Terpene
NZ_CP007242.1.region008	1_Terpene
NZ_CP013984.1.region009	1_Terpene
NZ_CP027429.1.region005	1_Terpene
NZ_CP033054.1.region009	1_Terpene
CP026522.1.region006	1_Terpene
NZ_CP019040.1.region009	1_Terpene
NC_014479.1.region006	1_Terpene
NZ_CP020874.1.region002	1_Terpene
NZ_CP035406.1.region004	1_Terpene
NZ_CP039755.1.region005	1_Terpene
NC_016784.1.region009	1_Terpene
NZ_CP015911.1.region009	1_Terpene
NC_020507.1.region006	1_Terpene
NZ_CP007436.1.region005	1_Terpene
NZ_CP021011.1.region015	1_Terpene
NZ_CP017775.1.region009	1_Terpene
NZ_CP009796.1.region005	1_Terpene
CP045819.1.region006	1_Terpene
NZ_CP023168.1.region006	1_Terpene
NC_017190.1.region008	1_Terpene
NZ_CP032144.1.region009	1_Terpene
NZ_CP020722.1.region002	1_Terpene
NZ_CP017676.1.region009	1_Terpene
NZ_CP015222.1.region005	1_Terpene
CP024051.1.region005	1_Terpene
NZ_CP013654.1.region003	1_Terpene
NZ_CP023665.1.region005	1_Terpene
NZ_CP005997.1.region006	1_Terpene
NC_020832.1.region006	1_Terpene
NZ_CP018007.1.region005	1_Terpene
NZ_CP035397.1.region004	1_Terpene
NZ_CP024203.1.region009	1_Terpene
CP041145.1.region010	1_Terpene
NZ_CP035401.1.region006	1_Terpene
NZ_CP017747.1.region003	1_Terpene
NZ_CP016371.1.region009	1_Terpene
NZ_CP023320.1.region013	1_Terpene
NZ_CP032315.1.region006	1_Terpene
NZ_CP014793.1.region002	1_Terpene
NC_017195.1.region005	1_Terpene
NZ_CP017786.1.region007	1_Terpene
NZ_CP022531.1.region011	1_Terpene
NZ_CP028441.1.region008	1_Terpene
NZ_CP021903.1.region006	1_Terpene
NZ_CP035391.1.region006	1_Terpene
NZ_CP025341.1.region010	1_Terpene
NZ_CP026533.1.region013	1_Terpene
NZ_CP035188.1.region006	1_Terpene
NZ_CP025226.1.region005	1_Terpene
NZ_CP021123.1.region006	1_Terpene
NZ_CP031880.1.region010	1_Terpene
NZ_CP014700.1.region003	1_Terpene
NZ_CP020367.1.region005	1_Terpene
NZ_CP035390.1.region004	1_Terpene
NC_022653.1.region009	1_Terpene
NZ_CP032863.1.region002	1_Terpene
NZ_CP021677.1.region005	1_Terpene
NZ_CP029609.1.region007	1_Terpene
NZ_CP034176.1.region009	1_Terpene
NZ_CP015004.1.region006	1_Terpene
NZ_CP029465.1.region008	1_Terpene
NZ_CP018200.1.region003	1_Terpene
NZ_CP017314.1.region004	1_Terpene
NZ_CP014795.1.region002	1_Terpene
NZ_CP022890.1.region005	1_Terpene
NZ_CP010053.1.region006	1_Terpene
NZ_CP007244.1.region008	1_Terpene
NZ_CP021889.1.region004	1_Terpene
NZ_CP017112.1.region006	1_Terpene
NZ_CP006890.1.region009	1_Terpene
NC_020410.1.region008	1_Terpene
NZ_CP008698.1.region006	1_Terpene
NZ_CP016894.1.region006	1_Terpene
NC_019842.1.region010	1_Terpene
NZ_CP032538.1.region007	1_Terpene
NZ_CP035413.1.region006	1_Terpene
NZ_CP009748.1.region008	1_Terpene
CP045820.1.region006	1_Terpene
NZ_CP032852.1.region007	1_Terpene
NZ_CP029034.1.region004	1_Terpene
NZ_CP033389.1.region006	1_Terpene
NZ_CP022653.1.region008	1_Terpene
NZ_CP028437.1.region009	1_Terpene
NZ_CP009684.1.region012	1_Terpene
CP045826.1.region006	1_Terpene
NZ_CP039297.1.region009	1_Terpene
NZ_CP017953.1.region009	1_Terpene
NZ_CP014842.1.region006	1_Terpene
NZ_CP016913.1.region007	1_Terpene
NZ_CP010997.1.region006	1_Terpene
NZ_CP009611.1.region009	1_Terpene
NZ_CP038028.1.region013	1_Terpene
NZ_CP016395.1.region010	1_Terpene
NZ_CP014990.2.region008	1_Terpene
NZ_CP035164.1.region006	1_Terpene
NZ_CP028440.1.region003	1_Terpene
NZ_CP011115.1.region006	1_Terpene
NZ_CP018152.1.region010	1_Terpene
NZ_CP035410.1.region010	1_Terpene
CP045821.1.region006	1_Terpene
NZ_CP035191.1.region006	1_Terpene
NZ_CP021338.1.region010	1_Terpene
NC_017191.1.region006	1_Terpene
NC_019896.1.region006	1_Terpene
NZ_CP035405.1.region005	1_Terpene
CP045814.1.region005	1_Terpene
NC_014551.1.region008	1_Terpene
NC_022081.1.region010	1_Terpene
NZ_CP014840.1.region005	1_Terpene
NZ_CP029464.1.region003	1_Terpene
NZ_CP022341.1.region009	1_Terpene
NZ_CP021499.1.region004	1_Terpene
NZ_CP032506.1.region008	1_Terpene
NZ_AP014928.1.region004	1_Terpene
NZ_CP023431.1.region014	1_Terpene
NZ_CP022556.1.region003	1_Terpene
NZ_LR134392.1.region005	1_Terpene
NZ_CP015375.1.region009	1_Terpene
NZ_CP035402.1.region004	1_Terpene
CP011007.1.region005	1_Terpene
NZ_CP025308.1.region009	1_Terpene
NZ_CM000490.1.region006	1_Terpene
NZ_CP007409.1.region006	1_Terpene
NZ_CP035414.1.region004	1_Terpene
CP015417.1.region012	1_Terpene
NZ_CP012110.1.region005	1_Terpene
NC_009848.4.region005	1_Terpene
NZ_CP011252.1.region008	1_Terpene
NC_022898.1.region006	1_Terpene
NZ_CP015443.1.region015	1_Terpene
NZ_CP035400.1.region006	1_Terpene
NZ_CP034484.1.region006	1_Terpene
NZ_CP021498.1.region004	1_Terpene
NZ_CP023075.1.region010	1_Terpene
NZ_CP032853.1.region003	1_Terpene
NZ_CP007800.1.region006	1_Terpene
NZ_CP006058.1.region004	1_Terpene
NC_017061.1.region009	1_Terpene
NZ_CP025941.1.region009	1_Terpene
NZ_CP026673.1.region002	1_Terpene
NZ_CP025079.1.region009	1_Terpene
NZ_CP022477.1.region006	1_Terpene
NZ_CP032861.1.region002	1_Terpene
NZ_CP018173.1.region010	1_Terpene
CP041015.1.region004	1_Terpene
NZ_CP039935.1.region006	1_Terpene
NZ_CP020352.1.region006	1_Terpene
CP045818.1.region006	1_Terpene
NZ_CP022287.1.region006	1_Terpene
NZ_CP035163.1.region006	1_Terpene
NZ_CP035226.1.region006	1_Terpene
NZ_CP010524.1.region006	1_Terpene
NZ_CP028439.1.region005	1_Terpene
NZ_CP035161.1.region006	1_Terpene
NZ_CM000489.1.region006	1_Terpene
NZ_CP014471.1.region004	1_Terpene
NZ_CP007165.1.region010	1_Terpene
NZ_CP035393.1.region010	1_Terpene
NZ_CP011347.1.region005	1_Terpene
NZ_CP021976.1.region009	1_Terpene
NZ_CP023133.1.region011	1_Terpene
NC_016047.1.region005	1_Terpene
NZ_CP011346.1.region010	1_Terpene
NZ_CP031126.1.region005	1_Terpene
NZ_CP035411.1.region006	1_Terpene
NZ_CP033205.1.region006	1_Terpene
NZ_CP022391.1.region006	1_Terpene
NC_022075.1.region009	1_Terpene
NZ_CP009749.1.region009	1_Terpene
NZ_CP018133.1.region010	1_Terpene
NZ_CP021890.1.region009	1_Terpene
NZ_CP026010.1.region008	1_Terpene
NZ_CP030097.1.region008	1_Terpene
NZ_CP021495.1.region009	1_Terpene
NZ_CP011686.1.region009	1_Terpene
NZ_CP014783.1.region009	1_Terpene
NZ_CP035228.1.region005	1_Terpene
NZ_CP036527.1.region008	1_Terpene
NZ_CP032867.1.region008	1_Terpene
NZ_CP014166.1.region006	1_Terpene
NZ_CP035166.1.region005	1_Terpene
NZ_CP027789.1.region005	1_Terpene
CP045922.1.region006	1_Terpene
CP045811.1.region006	1_Terpene
NZ_CP011534.1.region005	1_Terpene
NC_022530.1.region005	1_Terpene
NZ_CP020805.1.region012	1_Terpene
NZ_CP017763.1.region002	1_Terpene
NC_017743.1.region006	1_Terpene
NZ_CP034037.1.region008	1_Terpene
NZ_CM007615.1.region005	1_Terpene
NZ_CP035404.1.region005	1_Terpene
NZ_CP011278.1.region009	1_Terpene
NZ_CP010556.1.region009	1_Terpene
NZ_CP010314.1.region006	1_Terpene
CP023755.1.region005	1_Terpene
NZ_CP035394.1.region006	1_Terpene
NZ_CP034203.1.region010	1_Terpene
NZ_CP018184.1.region003	1_Terpene
NZ_CP021888.1.region010	1_Terpene
NZ_CP029296.1.region009	1_Terpene
NZ_CP035399.1.region010	1_Terpene
NZ_CP032857.1.region005	1_Terpene
NZ_CP022654.2.region001	1_Terpene
NZ_CP014794.1.region004	1_Terpene
NZ_CP040528.1.region005	1_Terpene
NZ_CP021921.1.region006	1_Terpene
NZ_CP020352.1.region009	20_Others
NZ_CP027789.1.region007	20_Others
NZ_LR134392.1.region007	20_Others
NZ_CP023665.1.region009	20_Others
NZ_CP023168.1.region010	20_Others
NZ_CM007615.1.region007	20_Others
NZ_CP014794.1.region006	20_Others
NC_021362.1.region010	20_Others
CP045814.1.region007	20_Others
NZ_CP014795.1.region004	20_Others
NC_006270.3.region008	20_Others
NZ_CP021669.1.region007	20_Others
NZ_CP021970.1.region007	20_Others
CP041154.1.region007	20_Others
NZ_CP023666.1.region008	20_Others
NZ_CP032538.1.region005	20_Others
NZ_CP033389.1.region010	20_Others
NZ_CP038186.1.region006	20_Others
NZ_CP014842.1.region004	20_Others
NZ_CP014781.1.region007	20_Others
NZ_CP017247.1.region006	20_Others
NZ_CP031126.1.region007	20_Others
NZ_CP012110.1.region007	20_Others
NZ_CP014793.1.region004	20_Others
NZ_CP035188.1.region008	20_Others
CP026522.1.region008	20_Others
NZ_CP010524.1.region010	20_Others
NZ_CP021677.1.region007	20_Others
NZ_CP022477.1.region004	20_Others
NZ_LR134165.1.region010	20_Others
NZ_CP035405.1.region007	20_Others
NZ_CP026673.1.region004	20_Others
NZ_CP025226.1.region003	20_Others
NZ_CP023729.1.region007	20_Others
NZ_CP035404.1.region007	20_Others
NZ_CP035228.1.region007	20_Others
CP026522.1.region009	21_NRPS
NZ_CP021677.1.region008	21_NRPS
NZ_CP035188.1.region009	21_NRPS
NZ_CP020352.1.region010	21_NRPS
NZ_CP025226.1.region002	21_NRPS
NZ_CP023665.1.region010	21_NRPS
NZ_CP021669.1.region008	21_NRPS
NZ_CP033389.1.region011	21_NRPS
NZ_CP014795.1.region005	21_NRPS
NZ_CP038186.1.region007	21_NRPS
CP045814.1.region008	21_NRPS
NZ_CM007615.1.region008	21_NRPS
NZ_CP014793.1.region005	21_NRPS
NZ_CP035404.1.region008	21_NRPS
NZ_CP010524.1.region011	21_NRPS
NZ_CP021970.1.region008	21_NRPS
NZ_CP032538.1.region001	21_NRPS
NZ_CP014842.1.region003	21_NRPS
NC_021362.1.region011	21_NRPS
NZ_CP014794.1.region007	21_NRPS
NZ_CP017247.1.region007	21_NRPS
NZ_CP023168.1.region011	21_NRPS
NZ_CP035405.1.region008	21_NRPS
NZ_CP022477.1.region003	21_NRPS
NZ_CP026673.1.region005	21_NRPS
NZ_LR134392.1.region008	21_NRPS
NZ_CP023729.1.region008	21_NRPS
NZ_CP012110.1.region008	21_NRPS
CP041154.1.region008	21_NRPS
NZ_CP023666.1.region007	21_NRPS
NC_006270.3.region009	21_NRPS
NZ_LR134165.1.region011	21_NRPS
NZ_CP031126.1.region008	21_NRPS
NZ_CP027789.1.region008	21_NRPS
NZ_CP014781.1.region008	21_NRPS
NZ_CP035228.1.region008	21_NRPS
NZ_CP031126.1.region009	22_RiPPs
NZ_LR134165.1.region012	22_RiPPs
NZ_CP014842.1.region002	22_RiPPs
NZ_CP023729.1.region009	22_RiPPs
NZ_CP038186.1.region008	22_RiPPs
NZ_CP021669.1.region009	22_RiPPs
NZ_CP010524.1.region012	22_RiPPs
NZ_CP026673.1.region006	22_RiPPs
NZ_CP023666.1.region006	22_RiPPs
NZ_CP035405.1.region009	22_RiPPs
CP041154.1.region009	22_RiPPs
NZ_CP023168.1.region012	22_RiPPs
NZ_CP032538.1.region002	22_RiPPs
NZ_CP021677.1.region009	22_RiPPs
NZ_CP035228.1.region009	22_RiPPs
NZ_CP027789.1.region009	22_RiPPs
NZ_CP023665.1.region011	22_RiPPs
NZ_CP020352.1.region011	22_RiPPs
CP026522.1.region010	22_RiPPs
NZ_CP025226.1.region001	22_RiPPs
NC_021362.1.region012	22_RiPPs
NZ_CP014794.1.region008	22_RiPPs
NZ_CP035188.1.region010	22_RiPPs
NZ_CP017247.1.region008	22_RiPPs
NZ_CP022477.1.region002	22_RiPPs
NZ_CM007615.1.region009	22_RiPPs
NZ_CP033389.1.region012	22_RiPPs
NZ_CP012110.1.region009	22_RiPPs
CP045814.1.region009	22_RiPPs
NZ_CP014795.1.region006	22_RiPPs
NC_006270.3.region010	22_RiPPs
NZ_CP035404.1.region009	22_RiPPs
NZ_CP014793.1.region006	22_RiPPs
NZ_CP021970.1.region009	22_RiPPs
NZ_CP014781.1.region009	22_RiPPs
NZ_LR134392.1.region009	22_RiPPs
NZ_CP014793.1.region010	23_RiPPs
NZ_CP035405.1.region002	23_RiPPs
NZ_CP035228.1.region002	23_RiPPs
NZ_CP023729.1.region002	23_RiPPs
NZ_CP012110.1.region002	23_RiPPs
NZ_CP035404.1.region002	23_RiPPs
NZ_CP017247.1.region002	23_RiPPs
NZ_CP038186.1.region002	23_RiPPs
NZ_CP014781.1.region002	23_RiPPs
NZ_CP026673.1.region009	23_RiPPs
NZ_CP022477.1.region009	23_RiPPs
NZ_CP027789.1.region002	23_RiPPs
NZ_LR134392.1.region002	23_RiPPs
NC_006270.3.region003	23_RiPPs
NZ_CP032538.1.region010	23_RiPPs
NZ_CP010524.1.region003	23_RiPPs
NZ_CP031126.1.region002	23_RiPPs
NZ_LR134165.1.region003	23_RiPPs
CP041154.1.region002	23_RiPPs
NZ_CP023666.1.region004	23_RiPPs
CP026522.1.region003	23_RiPPs
NZ_CP020352.1.region003	23_RiPPs
NZ_CP021669.1.region002	23_RiPPs
CP045814.1.region002	23_RiPPs
NZ_CP014842.1.region009	23_RiPPs
NZ_CP014794.1.region001	23_RiPPs
NZ_CP025226.1.region008	23_RiPPs
NZ_CP023665.1.region002	23_RiPPs
NZ_CP033389.1.region003	23_RiPPs
NC_021362.1.region003	23_RiPPs
NZ_CP014795.1.region009	23_RiPPs
NZ_CP023168.1.region003	23_RiPPs
NZ_CM007615.1.region002	23_RiPPs
NZ_CP021970.1.region002	23_RiPPs
NZ_CP021677.1.region002	23_RiPPs
NZ_CP035188.1.region003	23_RiPPs
NZ_CP021338.1.region003	24_Others_RiPPs_Plantathiazolicin__plantazolicin
NZ_CP026533.1.region007	24_Others_RiPPs_Plantathiazolicin__plantazolicin
NC_019842.1.region003	24_Others_RiPPs_Plantathiazolicin__plantazolicin
NZ_CP013727.1.region014	24_Others_RiPPs_Plantathiazolicin__plantazolicin
NC_016784.1.region002	24_Others_RiPPs_Plantathiazolicin__plantazolicin
NZ_CP011346.1.region003	24_Others_RiPPs_Plantathiazolicin__plantazolicin
CP041145.1.region003	24_Others_RiPPs_Plantathiazolicin__plantazolicin
NZ_CP018133.1.region003	24_Others_RiPPs_Plantathiazolicin__plantazolicin
NZ_CP035410.1.region002	24_Others_RiPPs_Plantathiazolicin__plantazolicin
NZ_CP017953.1.region002	24_Others_RiPPs_Plantathiazolicin__plantazolicin
NC_022653.1.region002	24_Others_RiPPs_Plantathiazolicin__plantazolicin
NZ_CP022531.1.region004	24_Others_RiPPs_Plantathiazolicin__plantazolicin
NZ_CP024797.1.region002	24_Others_RiPPs_Plantathiazolicin__plantazolicin
NZ_CP007640.1.region001	24_Others_RiPPs_Plantathiazolicin__plantazolicin
NZ_CP031880.1.region003	24_Others_RiPPs_Plantathiazolicin__plantazolicin
NZ_CP032146.1.region002	24_Others_RiPPs_Plantathiazolicin__plantazolicin
NC_022081.1.region003	24_Others_RiPPs_Plantathiazolicin__plantazolicin
NC_009725.1.region002	24_Others_RiPPs_Plantathiazolicin__plantazolicin
NZ_CP023414.1.region012	24_Others_RiPPs_Plantathiazolicin__plantazolicin
NZ_CP023075.1.region002	24_Others_RiPPs_Plantathiazolicin__plantazolicin
CP024706.1.region002	24_Others_RiPPs_Plantathiazolicin__plantazolicin
NZ_CP035399.1.region002	24_Others_RiPPs_Plantathiazolicin__plantazolicin
NC_019842.1.region002	24_Others_RiPPs_Plantathiazolicin__plantazolicin
NZ_CP014840.1.region010	24_Others_RiPPs_Plantathiazolicin__plantazolicin
NC_014639.1.region001	24_Others_RiPPs_Plantathiazolicin__plantazolicin
BGC0000569.1	24_Others_RiPPs_Plantathiazolicin__plantazolicin
NZ_CP023859.1.region004	24_Others_RiPPs_Plantathiazolicin__plantazolicin
NZ_CP018152.1.region003	24_Others_RiPPs_Plantathiazolicin__plantazolicin
NZ_CP035393.1.region002	24_Others_RiPPs_Plantathiazolicin__plantazolicin
NZ_CP031424.1.region002	24_Others_RiPPs_Plantathiazolicin__plantazolicin
NZ_CP020805.1.region003	24_Others_RiPPs_Plantathiazolicin__plantazolicin
NZ_CP009684.1.region003	24_Others_RiPPs_Plantathiazolicin__plantazolicin
NZ_CP025939.1.region015	24_Others_RiPPs_Plantathiazolicin__plantazolicin
NZ_CP021890.1.region002	24_Others_RiPPs_Plantathiazolicin__plantazolicin
NZ_CP034176.1.region002	24_Others_RiPPs_Plantathiazolicin__plantazolicin
NZ_CP038186.1.region004	25_Others
NZ_CP023729.1.region004	25_Others
NZ_CP025226.1.region006	25_Others
NZ_CP021970.1.region004	25_Others
NZ_CP026673.1.region001	25_Others
NC_006270.3.region005	25_Others
NZ_CP022477.1.region007	25_Others
NZ_CP035405.1.region004	25_Others
NZ_CP021669.1.region004	25_Others
NZ_CP014794.1.region003	25_Others
NZ_CP014781.1.region004	25_Others
NZ_CP035404.1.region004	25_Others
NZ_LR134392.1.region004	25_Others
NZ_CP031126.1.region004	25_Others
NZ_CP027789.1.region004	25_Others
NZ_CP014793.1.region001	25_Others
NZ_CP035228.1.region004	25_Others
CP041154.1.region004	25_Others
NZ_CP021677.1.region004	25_Others
CP026522.1.region005	25_Others
NZ_CP014842.1.region007	25_Others
CP045814.1.region004	25_Others
NZ_CP035188.1.region005	25_Others
NZ_CP032538.1.region008	25_Others
NZ_CP017247.1.region004	25_Others
NZ_CM007615.1.region004	25_Others
NZ_CP014795.1.region001	25_Others
NZ_CP012110.1.region004	25_Others
NZ_CP035228.1.region010	26_RiPPs
CP026522.1.region011	26_RiPPs
NZ_CP022477.1.region001	26_RiPPs
NZ_CP014795.1.region007	26_RiPPs
NZ_CM007615.1.region010	26_RiPPs
NZ_LR134392.1.region010	26_RiPPs
NZ_CP026673.1.region007	26_RiPPs
NZ_CP038186.1.region009	26_RiPPs
NZ_CP032538.1.region003	26_RiPPs
NC_006270.3.region011	26_RiPPs
NZ_CP014842.1.region001	26_RiPPs
NZ_CP031126.1.region010	26_RiPPs
NZ_CP035404.1.region010	26_RiPPs
NZ_CP017247.1.region009	26_RiPPs
NZ_CP035188.1.region011	26_RiPPs
NZ_CP021970.1.region010	26_RiPPs
CP041154.1.region010	26_RiPPs
CP045814.1.region010	26_RiPPs
NZ_CP014794.1.region009	26_RiPPs
NZ_CP012110.1.region010	26_RiPPs
NZ_CP027789.1.region010	26_RiPPs
NZ_CP014793.1.region007	26_RiPPs
NZ_CP014781.1.region010	26_RiPPs
NZ_CP021669.1.region010	26_RiPPs
NZ_CP025226.1.region010	26_RiPPs
NZ_CP021677.1.region010	26_RiPPs
NZ_CP023729.1.region010	26_RiPPs
NZ_CP035405.1.region010	26_RiPPs
NZ_CP016913.1.region001	27_Others_PKS-NRP_Hybrids_RiPPs
NZ_CP022654.2.region009	27_Others_PKS-NRP_Hybrids_RiPPs
NZ_CP025079.1.region001	27_Others_PKS-NRP_Hybrids_RiPPs
NZ_CP038028.1.region006	27_Others_PKS-NRP_Hybrids_RiPPs
NZ_CP029071.1.region001	27_Others_PKS-NRP_Hybrids_RiPPs
NZ_CP017747.1.region011	27_Others_PKS-NRP_Hybrids_RiPPs
CP041143.1.region001	27_Others_PKS-NRP_Hybrids_RiPPs
NZ_CP019040.1.region001	27_Others_PKS-NRP_Hybrids_RiPPs
NZ_CP025341.1.region001	27_Others_PKS-NRP_Hybrids_RiPPs
NZ_CP040378.1.region002	27_Others_PKS-NRP_Hybrids_RiPPs
NZ_CP007165.1.region001	27_Others_PKS-NRP_Hybrids_RiPPs
NZ_CP030150.1.region001	27_Others_PKS-NRP_Hybrids_RiPPs
NC_023073.1.region001	27_Others_PKS-NRP_Hybrids_RiPPs
NZ_CP006058.1.region009	27_Others_PKS-NRP_Hybrids_RiPPs
CP041144.1.region001	27_Others_PKS-NRP_Hybrids_RiPPs
NZ_CP034203.1.region001	27_Others_PKS-NRP_Hybrids_RiPPs
NC_022081.1.region001	27_Others_PKS-NRP_Hybrids_RiPPs
NZ_CP037417.1.region001	27_Others_PKS-NRP_Hybrids_RiPPs
NZ_CP032144.1.region001	27_Others_PKS-NRP_Hybrids_RiPPs
CP041145.1.region001	27_Others_PKS-NRP_Hybrids_RiPPs
NZ_CP015443.1.region009	27_Others_PKS-NRP_Hybrids_RiPPs
NZ_CP023133.1.region001	27_Others_PKS-NRP_Hybrids_RiPPs
NZ_CP023320.1.region005	27_Others_PKS-NRP_Hybrids_RiPPs
NZ_CP033576.1.region006	27_Others_PKS-NRP_Hybrids_RiPPs
NZ_CP030097.1.region013	27_Others_PKS-NRP_Hybrids_RiPPs
NZ_CP026610.1.region001	27_Others_PKS-NRP_Hybrids_RiPPs
NZ_CP014783.1.region013	28_NRPS
NC_022530.1.region013	28_NRPS
NZ_CP015443.1.region011	28_NRPS
NZ_CP026610.1.region014	28_NRPS
NZ_CP025079.1.region014	28_NRPS
NZ_CP025939.1.region011	28_NRPS
NZ_CP029070.1.region013	28_NRPS
NZ_CP006960.1.region001	28_NRPS
NZ_CP028375.1.region013	28_NRPS
NZ_CP030150.1.region014	28_NRPS
NZ_CP007242.1.region012	28_NRPS
NZ_CP029069.1.region013	28_NRPS
NZ_CP018133.1.region014	28_NRPS
NZ_CP025308.1.region013	28_NRPS
NZ_CP027868.1.region007	28_NRPS
NZ_CP022341.1.region013	28_NRPS
NC_017061.1.region013	28_NRPS
NZ_CP038028.1.region008	28_NRPS
NZ_CP034203.1.region014	28_NRPS
NZ_CP033054.1.region014	28_NRPS
NZ_CP009679.1.region013	28_NRPS
NZ_CP024897.1.region013	28_NRPS
NZ_CP029071.1.region014	28_NRPS
NZ_CP023431.1.region004	28_NRPS
NZ_CP017747.1.region013	28_NRPS
NC_017912.1.region013	28_NRPS
NZ_CP025079.1.region013	29_RiPPs_Subtilin_Ericin_A_Entianin
NZ_CP034943.1.region009	29_RiPPs_Subtilin_Ericin_A_Entianin
CP045817.1.region009	29_RiPPs_Subtilin_Ericin_A_Entianin
NZ_CP035163.1.region009	29_RiPPs_Subtilin_Ericin_A_Entianin
NZ_CP021903.1.region009	29_RiPPs_Subtilin_Ericin_A_Entianin
CP041015.1.region007	29_RiPPs_Subtilin_Ericin_A_Entianin
BGC0000559.1	29_RiPPs_Subtilin_Ericin_A_Entianin
NZ_CP035191.1.region009	29_RiPPs_Subtilin_Ericin_A_Entianin
BGC0000511.1	29_RiPPs_Subtilin_Ericin_A_Entianin
NZ_CP039755.1.region008	29_RiPPs_Subtilin_Ericin_A_Entianin
NZ_CP038028.1.region009	29_RiPPs_Subtilin_Ericin_A_Entianin
NC_016047.1.region008	29_RiPPs_Subtilin_Ericin_A_Entianin
BGC0000506.1	29_RiPPs_Subtilin_Ericin_A_Entianin
NZ_CP035165.1.region009	29_RiPPs_Subtilin_Ericin_A_Entianin
NZ_CP032315.1.region009	29_RiPPs_Subtilin_Ericin_A_Entianin
NZ_CP035226.1.region010	29_RiPPs_Subtilin_Ericin_A_Entianin
NZ_CP035411.1.region009	29_RiPPs_Subtilin_Ericin_A_Entianin
NC_014479.1.region009	29_RiPPs_Subtilin_Ericin_A_Entianin
NZ_CP029071.1.region013	29_RiPPs_Subtilin_Ericin_A_Entianin
NZ_CP035167.1.region008	29_RiPPs_Subtilin_Ericin_A_Entianin
NC_022075.1.region010	2_PKSother_PKS-NRP_Hybrids
CP045823.1.region007	2_PKSother_PKS-NRP_Hybrids
NC_016047.1.region006	2_PKSother_PKS-NRP_Hybrids
NZ_CP033576.1.region001	2_PKSother_PKS-NRP_Hybrids
CP041145.1.region011	2_PKSother_PKS-NRP_Hybrids
NZ_CP032154.1.region010	2_PKSother_PKS-NRP_Hybrids
NZ_CP006890.1.region010	2_PKSother_PKS-NRP_Hybrids
NC_020507.1.region008	2_PKSother_PKS-NRP_Hybrids
NZ_CP031880.1.region011	2_PKSother_PKS-NRP_Hybrids
CP045820.1.region007	2_PKSother_PKS-NRP_Hybrids
NZ_CP017953.1.region010	2_PKSother_PKS-NRP_Hybrids
NZ_CP011802.1.region006	2_PKSother_PKS-NRP_Hybrids
CP045817.1.region007	2_PKSother_PKS-NRP_Hybrids
NC_022530.1.region004	2_PKSother_PKS-NRP_Hybrids
NZ_CP011534.1.region006	2_PKSother_PKS-NRP_Hybrids
NZ_CP016852.1.region008	2_PKSother_PKS-NRP_Hybrids
NZ_CP016767.1.region001	2_PKSother_PKS-NRP_Hybrids
CP041143.1.region010	2_PKSother_PKS-NRP_Hybrids
NZ_CP035414.1.region005	2_PKSother_PKS-NRP_Hybrids
NZ_CP020102.1.region008	2_PKSother_PKS-NRP_Hybrids
NZ_CP007165.1.region011	2_PKSother_PKS-NRP_Hybrids
CP023755.1.region006	2_PKSother_PKS-NRP_Hybrids
NZ_CP035167.1.region006	2_PKSother_PKS-NRP_Hybrids
NZ_CP007173.1.region007	2_PKSother_PKS-NRP_Hybrids
NZ_CP012110.1.region006	2_PKSother_PKS-NRP_Hybrids
NZ_CP011252.1.region009	2_PKSother_PKS-NRP_Hybrids
NZ_CP035400.1.region007	2_PKSother_PKS-NRP_Hybrids
NZ_CP020722.1.region003	2_PKSother_PKS-NRP_Hybrids
NZ_CP032538.1.region006	2_PKSother_PKS-NRP_Hybrids
NZ_CP035188.1.region007	2_PKSother_PKS-NRP_Hybrids
NZ_CP031675.1.region007	2_PKSother_PKS-NRP_Hybrids
NZ_CP011346.1.region011	2_PKSother_PKS-NRP_Hybrids
NZ_CP029465.1.region009	2_PKSother_PKS-NRP_Hybrids
NZ_CP027789.1.region006	2_PKSother_PKS-NRP_Hybrids
NC_017190.1.region009	2_PKSother_PKS-NRP_Hybrids
NC_000964.3.region008	2_PKSother_PKS-NRP_Hybrids
CP041015.1.region005	2_PKSother_PKS-NRP_Hybrids
NZ_CP032506.1.region009	2_PKSother_PKS-NRP_Hybrids
NZ_CP028441.1.region009	2_PKSother_PKS-NRP_Hybrids
NZ_CP016894.1.region007	2_PKSother_PKS-NRP_Hybrids
NZ_CP033054.1.region010	2_PKSother_PKS-NRP_Hybrids
NZ_CP035403.1.region006	2_PKSother_PKS-NRP_Hybrids
NZ_CP023665.1.region006	2_PKSother_PKS-NRP_Hybrids
CP026522.1.region007	2_PKSother_PKS-NRP_Hybrids
NZ_CP024897.1.region010	2_PKSother_PKS-NRP_Hybrids
NZ_CP020805.1.region013	2_PKSother_PKS-NRP_Hybrids
CP045824.1.region007	2_PKSother_PKS-NRP_Hybrids
NZ_CP021498.1.region005	2_PKSother_PKS-NRP_Hybrids
NZ_CP021505.1.region009	2_PKSother_PKS-NRP_Hybrids
NC_014976.1.region003	2_PKSother_PKS-NRP_Hybrids
NZ_CP015222.1.region006	2_PKSother_PKS-NRP_Hybrids
NZ_CP032865.1.region007	2_PKSother_PKS-NRP_Hybrids
NZ_CP023133.1.region012	2_PKSother_PKS-NRP_Hybrids
NZ_CP029034.1.region003	2_PKSother_PKS-NRP_Hybrids
NZ_CP021499.1.region005	2_PKSother_PKS-NRP_Hybrids
NZ_CP011347.1.region004	2_PKSother_PKS-NRP_Hybrids
NZ_CP032863.1.region003	2_PKSother_PKS-NRP_Hybrids
NZ_CP021677.1.region006	2_PKSother_PKS-NRP_Hybrids
NC_021362.1.region007	2_PKSother_PKS-NRP_Hybrids
NZ_CP025341.1.region011	2_PKSother_PKS-NRP_Hybrids
NZ_CP006960.1.region012	2_PKSother_PKS-NRP_Hybrids
NZ_CP035166.1.region006	2_PKSother_PKS-NRP_Hybrids
NZ_CP035391.1.region007	2_PKSother_PKS-NRP_Hybrids
NZ_CP032872.1.region008	2_PKSother_PKS-NRP_Hybrids
NZ_CP014990.2.region009	2_PKSother_PKS-NRP_Hybrids
NZ_CP009684.1.region013	2_PKSother_PKS-NRP_Hybrids
NZ_CP018200.1.region002	2_PKSother_PKS-NRP_Hybrids
NZ_CP038186.1.region005	2_PKSother_PKS-NRP_Hybrids
NZ_CP022341.1.region010	2_PKSother_PKS-NRP_Hybrids
NZ_CP022653.1.region010	2_PKSother_PKS-NRP_Hybrids
NZ_CP029071.1.region010	2_PKSother_PKS-NRP_Hybrids
CP045814.1.region006	2_PKSother_PKS-NRP_Hybrids
NC_016784.1.region010	2_PKSother_PKS-NRP_Hybrids
NZ_CP013727.1.region007	2_PKSother_PKS-NRP_Hybrids
NZ_CP032860.1.region011	2_PKSother_PKS-NRP_Hybrids
NZ_CM000489.1.region008	2_PKSother_PKS-NRP_Hybrids
NZ_CM000490.1.region008	2_PKSother_PKS-NRP_Hybrids
NZ_CP035164.1.region007	2_PKSother_PKS-NRP_Hybrids
NZ_CP021889.1.region005	2_PKSother_PKS-NRP_Hybrids
NC_009725.1.region010	2_PKSother_PKS-NRP_Hybrids
NZ_CP032861.1.region001	2_PKSother_PKS-NRP_Hybrids
NC_022653.1.region010	2_PKSother_PKS-NRP_Hybrids
NZ_CP009679.1.region010	2_PKSother_PKS-NRP_Hybrids
NZ_CP017314.1.region005	2_PKSother_PKS-NRP_Hybrids
NZ_CP035395.1.region006	2_PKSother_PKS-NRP_Hybrids
NZ_CP033389.1.region007	2_PKSother_PKS-NRP_Hybrids
NZ_CP026673.1.region003	2_PKSother_PKS-NRP_Hybrids
NZ_CP010524.1.region007	2_PKSother_PKS-NRP_Hybrids
NC_020244.1.region007	2_PKSother_PKS-NRP_Hybrids
NZ_CP025308.1.region010	2_PKSother_PKS-NRP_Hybrids
NZ_CP032315.1.region007	2_PKSother_PKS-NRP_Hybrids
NZ_CP020352.1.region007	2_PKSother_PKS-NRP_Hybrids
NZ_CP023666.1.region010	2_PKSother_PKS-NRP_Hybrids
NZ_CP021338.1.region011	2_PKSother_PKS-NRP_Hybrids
NZ_CP037417.1.region011	2_PKSother_PKS-NRP_Hybrids
NZ_CP035405.1.region006	2_PKSother_PKS-NRP_Hybrids
NZ_CP018152.1.region009	2_PKSother_PKS-NRP_Hybrids
NC_019896.1.region005	2_PKSother_PKS-NRP_Hybrids
NZ_CP022287.1.region007	2_PKSother_PKS-NRP_Hybrids
NZ_CP021970.1.region006	2_PKSother_PKS-NRP_Hybrids
CP041154.1.region006	2_PKSother_PKS-NRP_Hybrids
NZ_CP024797.1.region010	2_PKSother_PKS-NRP_Hybrids
NZ_CP025941.1.region010	2_PKSother_PKS-NRP_Hybrids
NZ_CP011278.1.region010	2_PKSother_PKS-NRP_Hybrids
NZ_CP011686.1.region010	2_PKSother_PKS-NRP_Hybrids
NZ_CP007640.1.region007	2_PKSother_PKS-NRP_Hybrids
NZ_CM007615.1.region006	2_PKSother_PKS-NRP_Hybrids
NC_017743.1.region007	2_PKSother_PKS-NRP_Hybrids
NZ_CP028439.1.region004	2_PKSother_PKS-NRP_Hybrids
NZ_CP021011.1.region001	2_PKSother_PKS-NRP_Hybrids
CP045812.1.region008	2_PKSother_PKS-NRP_Hybrids
NZ_CP009796.1.region006	2_PKSother_PKS-NRP_Hybrids
NZ_CP017112.1.region007	2_PKSother_PKS-NRP_Hybrids
NZ_CP031424.1.region010	2_PKSother_PKS-NRP_Hybrids
CP032089.1.region005	2_PKSother_PKS-NRP_Hybrids
NZ_CP021892.1.region005	2_PKSother_PKS-NRP_Hybrids
NC_006270.3.region007	2_PKSother_PKS-NRP_Hybrids
NZ_CP007242.1.region009	2_PKSother_PKS-NRP_Hybrids
NZ_CP025939.1.region002	2_PKSother_PKS-NRP_Hybrids
NZ_CP005997.1.region007	2_PKSother_PKS-NRP_Hybrids
NZ_CP021507.1.region006	2_PKSother_PKS-NRP_Hybrids
NZ_CP007409.1.region007	2_PKSother_PKS-NRP_Hybrids
NZ_CP020367.1.region006	2_PKSother_PKS-NRP_Hybrids
NZ_CP020874.1.region001	2_PKSother_PKS-NRP_Hybrids
NZ_CP035163.1.region007	2_PKSother_PKS-NRP_Hybrids
NZ_CP017763.1.region001	2_PKSother_PKS-NRP_Hybrids
NZ_CP014783.1.region010	2_PKSother_PKS-NRP_Hybrids
NZ_CP033205.1.region007	2_PKSother_PKS-NRP_Hybrids
NZ_CP021669.1.region006	2_PKSother_PKS-NRP_Hybrids
NZ_CP036518.1.region013	2_PKSother_PKS-NRP_Hybrids
NZ_LR134165.1.region007	2_PKSother_PKS-NRP_Hybrids
NZ_CP035404.1.region006	2_PKSother_PKS-NRP_Hybrids
NZ_CP017676.1.region001	2_PKSother_PKS-NRP_Hybrids
NZ_CP021903.1.region007	2_PKSother_PKS-NRP_Hybrids
NZ_CP023729.1.region006	2_PKSother_PKS-NRP_Hybrids
NZ_CP021985.1.region003	2_PKSother_PKS-NRP_Hybrids
NC_014639.1.region007	2_PKSother_PKS-NRP_Hybrids
NZ_CP022556.1.region002	2_PKSother_PKS-NRP_Hybrids
CP045819.1.region007	2_PKSother_PKS-NRP_Hybrids
NZ_CP023859.1.region012	2_PKSother_PKS-NRP_Hybrids
NZ_CP014858.1.region005	2_PKSother_PKS-NRP_Hybrids
NZ_CP031126.1.region006	2_PKSother_PKS-NRP_Hybrids
NZ_CP035411.1.region007	2_PKSother_PKS-NRP_Hybrids
NZ_CP023168.1.region007	2_PKSother_PKS-NRP_Hybrids
NZ_CP021495.1.region010	2_PKSother_PKS-NRP_Hybrids
NZ_CP009748.1.region009	2_PKSother_PKS-NRP_Hybrids
NZ_CP006058.1.region005	2_PKSother_PKS-NRP_Hybrids
NZ_CP025226.1.region004	2_PKSother_PKS-NRP_Hybrids
NZ_CP018007.1.region004	2_PKSother_PKS-NRP_Hybrids
NZ_CP034943.1.region007	2_PKSother_PKS-NRP_Hybrids
NZ_CP009611.1.region010	2_PKSother_PKS-NRP_Hybrids
NZ_CP015443.1.region014	2_PKSother_PKS-NRP_Hybrids
NZ_CP035402.1.region005	2_PKSother_PKS-NRP_Hybrids
NZ_CP022891.1.region003	2_PKSother_PKS-NRP_Hybrids
NZ_CP028375.1.region010	2_PKSother_PKS-NRP_Hybrids
NZ_CP019040.1.region010	2_PKSother_PKS-NRP_Hybrids
NZ_CP023414.1.region004	2_PKSother_PKS-NRP_Hybrids
NZ_CP035230.1.region005	2_PKSother_PKS-NRP_Hybrids
NZ_CP017747.1.region002	2_PKSother_PKS-NRP_Hybrids
NZ_CP034203.1.region011	2_PKSother_PKS-NRP_Hybrids
NZ_CP016371.1.region010	2_PKSother_PKS-NRP_Hybrids
NZ_CP032867.1.region009	2_PKSother_PKS-NRP_Hybrids
CP024706.1.region007	2_PKSother_PKS-NRP_Hybrids
NZ_CP023748.1.region010	2_PKSother_PKS-NRP_Hybrids
NZ_CP026610.1.region011	2_PKSother_PKS-NRP_Hybrids
NZ_CP022890.1.region004	2_PKSother_PKS-NRP_Hybrids
NZ_CP026010.1.region010	2_PKSother_PKS-NRP_Hybrids
NZ_CP039380.1.region009	2_PKSother_PKS-NRP_Hybrids
NZ_CP010053.1.region008	2_PKSother_PKS-NRP_Hybrids
NZ_CP014793.1.region003	2_PKSother_PKS-NRP_Hybrids
NZ_CP035390.1.region005	2_PKSother_PKS-NRP_Hybrids
NC_019842.1.region011	2_PKSother_PKS-NRP_Hybrids
NC_017188.1.region005	2_PKSother_PKS-NRP_Hybrids
NC_017195.1.region006	2_PKSother_PKS-NRP_Hybrids
NZ_CP021169.1.region006	2_PKSother_PKS-NRP_Hybrids
NZ_CP030097.1.region009	2_PKSother_PKS-NRP_Hybrids
NZ_CP021976.1.region010	2_PKSother_PKS-NRP_Hybrids
NZ_CP035397.1.region005	2_PKSother_PKS-NRP_Hybrids
NC_020272.1.region004	2_PKSother_PKS-NRP_Hybrids
NZ_CP035226.1.region008	2_PKSother_PKS-NRP_Hybrids
NZ_CP014838.1.region010	2_PKSother_PKS-NRP_Hybrids
CP045825.1.region007	2_PKSother_PKS-NRP_Hybrids
NZ_CP014842.1.region005	2_PKSother_PKS-NRP_Hybrids
NZ_CP021921.1.region007	2_PKSother_PKS-NRP_Hybrids
NZ_CP018184.1.region004	2_PKSother_PKS-NRP_Hybrids
NZ_CP038028.1.region012	2_PKSother_PKS-NRP_Hybrids
NZ_CP028440.1.region002	2_PKSother_PKS-NRP_Hybrids
NZ_CP029296.1.region010	2_PKSother_PKS-NRP_Hybrids
NZ_CP018902.1.region007	2_PKSother_PKS-NRP_Hybrids
CP015417.1.region009	2_PKSother_PKS-NRP_Hybrids
NZ_CP040528.1.region006	2_PKSother_PKS-NRP_Hybrids
NZ_CP018295.1.region010	2_PKSother_PKS-NRP_Hybrids
NZ_CP034484.1.region008	2_PKSother_PKS-NRP_Hybrids
CP029052.1.region005	2_PKSother_PKS-NRP_Hybrids
NZ_CP009749.1.region010	2_PKSother_PKS-NRP_Hybrids
CP045826.1.region007	2_PKSother_PKS-NRP_Hybrids
CP045818.1.region007	2_PKSother_PKS-NRP_Hybrids
NZ_CP035162.1.region006	2_PKSother_PKS-NRP_Hybrids
NZ_CP035394.1.region007	2_PKSother_PKS-NRP_Hybrids
NC_022898.1.region007	2_PKSother_PKS-NRP_Hybrids
NZ_CP014840.1.region004	2_PKSother_PKS-NRP_Hybrids
NC_014479.1.region007	2_PKSother_PKS-NRP_Hybrids
NZ_CP010556.1.region010	2_PKSother_PKS-NRP_Hybrids
NZ_CP011882.1.region011	2_PKSother_PKS-NRP_Hybrids
NC_014551.1.region009	2_PKSother_PKS-NRP_Hybrids
NZ_CP034176.1.region010	2_PKSother_PKS-NRP_Hybrids
NZ_CP035161.1.region007	2_PKSother_PKS-NRP_Hybrids
NZ_CP035228.1.region006	2_PKSother_PKS-NRP_Hybrids
CP041144.1.region010	2_PKSother_PKS-NRP_Hybrids
NZ_CP015004.1.region008	2_PKSother_PKS-NRP_Hybrids
NZ_CP022391.1.region007	2_PKSother_PKS-NRP_Hybrids
NZ_CP011115.1.region008	2_PKSother_PKS-NRP_Hybrids
NZ_CP007800.1.region008	2_PKSother_PKS-NRP_Hybrids
NZ_CP007244.1.region009	2_PKSother_PKS-NRP_Hybrids
NZ_CP018133.1.region011	2_PKSother_PKS-NRP_Hybrids
NZ_CP020915.1.region004	2_PKSother_PKS-NRP_Hybrids
NZ_CP039755.1.region006	2_PKSother_PKS-NRP_Hybrids
NC_017912.1.region010	2_PKSother_PKS-NRP_Hybrids
NZ_CP016395.1.region011	2_PKSother_PKS-NRP_Hybrids
NZ_CP008698.1.region008	2_PKSother_PKS-NRP_Hybrids
NZ_CP035406.1.region005	2_PKSother_PKS-NRP_Hybrids
NZ_CP015375.1.region007	2_PKSother_PKS-NRP_Hybrids
NZ_CP035401.1.region007	2_PKSother_PKS-NRP_Hybrids
NZ_CP034037.1.region009	2_PKSother_PKS-NRP_Hybrids
NZ_CP013654.1.region002	2_PKSother_PKS-NRP_Hybrids
CP045922.1.region008	2_PKSother_PKS-NRP_Hybrids
NZ_CP028437.1.region010	2_PKSother_PKS-NRP_Hybrids
NZ_CP035165.1.region007	2_PKSother_PKS-NRP_Hybrids
NZ_CP022477.1.region005	2_PKSother_PKS-NRP_Hybrids
NC_023073.1.region012	2_PKSother_PKS-NRP_Hybrids
NZ_CP021123.1.region005	2_PKSother_PKS-NRP_Hybrids
NZ_CP029461.1.region007	2_PKSother_PKS-NRP_Hybrids
NZ_CP021500.1.region009	2_PKSother_PKS-NRP_Hybrids
NZ_CP030150.1.region011	2_PKSother_PKS-NRP_Hybrids
NC_017196.2.region005	2_PKSother_PKS-NRP_Hybrids
NZ_CP023320.1.region001	2_PKSother_PKS-NRP_Hybrids
NZ_CP029069.1.region010	2_PKSother_PKS-NRP_Hybrids
NZ_CP018173.1.region011	2_PKSother_PKS-NRP_Hybrids
NZ_CP014794.1.region005	2_PKSother_PKS-NRP_Hybrids
NC_020410.1.region009	2_PKSother_PKS-NRP_Hybrids
NZ_CP020375.1.region010	2_PKSother_PKS-NRP_Hybrids
NZ_LR134392.1.region006	2_PKSother_PKS-NRP_Hybrids
NZ_CP014781.1.region006	2_PKSother_PKS-NRP_Hybrids
NZ_CP032146.1.region011	2_PKSother_PKS-NRP_Hybrids
NZ_CP032852.1.region008	2_PKSother_PKS-NRP_Hybrids
NZ_CP029070.1.region010	2_PKSother_PKS-NRP_Hybrids
NZ_CP039297.1.region010	2_PKSother_PKS-NRP_Hybrids
NZ_CP027429.1.region004	2_PKSother_PKS-NRP_Hybrids
NZ_CP025079.1.region010	2_PKSother_PKS-NRP_Hybrids
NC_020832.1.region007	2_PKSother_PKS-NRP_Hybrids
CP045821.1.region008	2_PKSother_PKS-NRP_Hybrids
CP024051.1.region004	2_PKSother_PKS-NRP_Hybrids
NC_022081.1.region011	2_PKSother_PKS-NRP_Hybrids
CP030925.1.region007	2_PKSother_PKS-NRP_Hybrids
NZ_CP020023.1.region003	2_PKSother_PKS-NRP_Hybrids
NZ_CP033967.1.region005	2_PKSother_PKS-NRP_Hybrids
NZ_LN999829.1.region011	2_PKSother_PKS-NRP_Hybrids
NZ_CP023431.1.region001	2_PKSother_PKS-NRP_Hybrids
NZ_CP035231.1.region007	2_PKSother_PKS-NRP_Hybrids
CP045811.1.region007	2_PKSother_PKS-NRP_Hybrids
NZ_CP014795.1.region003	2_PKSother_PKS-NRP_Hybrids
NZ_CP032144.1.region010	2_PKSother_PKS-NRP_Hybrids
NZ_CP013984.1.region010	2_PKSother_PKS-NRP_Hybrids
NZ_CP035191.1.region007	2_PKSother_PKS-NRP_Hybrids
NZ_CP032857.1.region006	2_PKSother_PKS-NRP_Hybrids
NZ_CP010314.1.region008	2_PKSother_PKS-NRP_Hybrids
CP045816.1.region005	2_PKSother_PKS-NRP_Hybrids
NZ_AP018402.1.region009	2_PKSother_PKS-NRP_Hybrids
NZ_CP035413.1.region007	2_PKSother_PKS-NRP_Hybrids
NZ_CP029609.1.region008	2_PKSother_PKS-NRP_Hybrids
NZ_CP022654.2.region013	2_PKSother_PKS-NRP_Hybrids
NZ_CP036527.1.region009	2_PKSother_PKS-NRP_Hybrids
NZ_CP014700.1.region002	2_PKSother_PKS-NRP_Hybrids
NZ_CP039935.1.region007	2_PKSother_PKS-NRP_Hybrids
NZ_CP022531.1.region012	2_PKSother_PKS-NRP_Hybrids
NZ_CP040378.1.region011	2_PKSother_PKS-NRP_Hybrids
NZ_LN649259.1.region008	2_PKSother_PKS-NRP_Hybrids
NZ_CP014471.1.region005	2_PKSother_PKS-NRP_Hybrids
NZ_CP027868.1.region004	2_PKSother_PKS-NRP_Hybrids
NC_017061.1.region010	2_PKSother_PKS-NRP_Hybrids
NZ_CP016913.1.region008	2_PKSother_PKS-NRP_Hybrids
NZ_CP024203.1.region010	2_PKSother_PKS-NRP_Hybrids
NZ_CP015911.1.region010	2_PKSother_PKS-NRP_Hybrids
NC_017191.1.region005	2_PKSother_PKS-NRP_Hybrids
NZ_CP014166.1.region007	2_PKSother_PKS-NRP_Hybrids
NZ_CP029070.1.region002	30_Others
NZ_CP018133.1.region002	30_Others
NZ_CP027868.1.region010	30_Others
NZ_CP022341.1.region002	30_Others
NZ_CP025939.1.region014	30_Others
NZ_CP024897.1.region002	30_Others
NZ_CP023431.1.region007	30_Others
NZ_CP029069.1.region002	30_Others
NZ_CP006960.1.region004	30_Others
NZ_CP028375.1.region002	30_Others
NZ_CP034203.1.region003	30_Others
NC_022530.1.region002	30_Others
NC_017912.1.region002	30_Others
NZ_CP033054.1.region002	30_Others
NZ_CP025308.1.region002	30_Others
NZ_CP033576.1.region008	30_Others
NC_017061.1.region002	30_Others
NZ_CP009679.1.region002	30_Others
NZ_CP035164.1.region001	31_RiPPs_Subtilomycin
CP045818.1.region001	31_RiPPs_Subtilomycin
NC_014976.1.region008	31_RiPPs_Subtilomycin
CP045819.1.region001	31_RiPPs_Subtilomycin
CP045826.1.region001	31_RiPPs_Subtilomycin
CP045824.1.region001	31_RiPPs_Subtilomycin
NZ_CP031675.1.region001	31_RiPPs_Subtilomycin
NZ_CP035161.1.region001	31_RiPPs_Subtilomycin
CP030925.1.region001	31_RiPPs_Subtilomycin
NZ_CP007409.1.region001	31_RiPPs_Subtilomycin
NZ_CP032860.1.region005	31_RiPPs_Subtilomycin
CP045820.1.region001	31_RiPPs_Subtilomycin
NZ_CP029461.1.region001	31_RiPPs_Subtilomycin
BGC0000560.1	31_RiPPs_Subtilomycin
CP045823.1.region001	31_RiPPs_Subtilomycin
NZ_CP016894.1.region001	31_RiPPs_Subtilomycin
NZ_LT906438.1.region003	32_PKS-NRP_Hybrids
CP011007.1.region002	32_PKS-NRP_Hybrids
NZ_CP016784.1.region008	32_PKS-NRP_Hybrids
NZ_CP027034.1.region002	32_PKS-NRP_Hybrids
NZ_CP010997.1.region003	32_PKS-NRP_Hybrids
NZ_CP029464.1.region011	32_PKS-NRP_Hybrids
NZ_CP021500.1.region003	32_PKS-NRP_Hybrids
NZ_CP029465.1.region002	32_PKS-NRP_Hybrids
NZ_CP016767.1.region007	32_PKS-NRP_Hybrids
NC_017743.1.region002	32_PKS-NRP_Hybrids
NZ_CP013984.1.region003	32_PKS-NRP_Hybrids
NZ_CP022653.1.region003	32_PKS-NRP_Hybrids
NC_009848.4.region002	32_PKS-NRP_Hybrids
NZ_CP032863.1.region007	33_RiPPs
NZ_CP032853.1.region006	33_RiPPs
NZ_CP020722.1.region007	33_RiPPs
NZ_CP032867.1.region004	33_RiPPs
NZ_CP021892.1.region008	33_RiPPs
NZ_CP017763.1.region006	33_RiPPs
NZ_CP032861.1.region006	33_RiPPs
NZ_CP032855.1.region005	33_RiPPs
NZ_CP032865.1.region003	33_RiPPs
NC_017196.2.region009	33_RiPPs
NZ_CP018184.1.region008	33_RiPPs
NZ_CP020023.1.region007	33_RiPPs
NZ_CP014471.1.region009	33_RiPPs
NZ_CP029464.1.region002	34_Others
NZ_AP014928.1.region003	34_Others
NZ_CP017786.1.region008	34_Others
NZ_CP007436.1.region004	34_Others
NC_009848.4.region004	34_Others
NZ_CP010997.1.region005	34_Others
NZ_LT906438.1.region006	34_Others
NZ_CP016784.1.region006	34_Others
NZ_CP027034.1.region004	34_Others
NZ_CP011109.1.region003	34_Others
CP011007.1.region004	34_Others
CP011007.1.region007	35_Others
NZ_CP016784.1.region002	35_Others
NZ_CP029464.1.region006	35_Others
NZ_CP027034.1.region007	35_Others
NZ_CP011109.1.region007	35_Others
NC_009848.4.region007	35_Others
NZ_AP014928.1.region007	35_Others
NZ_CP007436.1.region008	35_Others
NZ_CP017786.1.region005	35_Others
NZ_CP010997.1.region009	35_Others
NZ_LT906438.1.region009	35_Others
NZ_CP029464.1.region001	36_Others
NZ_CP017786.1.region001	36_Others
NZ_CP011109.1.region002	36_Others
CP011007.1.region003	36_Others
NZ_AP014928.1.region002	36_Others
NZ_CP007436.1.region003	36_Others
NC_009848.4.region003	36_Others
NZ_LT906438.1.region004	36_Others
NZ_CP016784.1.region007	36_Others
NZ_CP010997.1.region004	36_Others
NZ_CP027034.1.region003	36_Others
NZ_CP010997.1.region007	37_PKSother
NC_009848.4.region006	37_PKSother
NZ_CP017786.1.region006	37_PKSother
NZ_CP029464.1.region004	37_PKSother
NZ_CP016784.1.region004	37_PKSother
NZ_CP027034.1.region006	37_PKSother
NZ_AP014928.1.region005	37_PKSother
NZ_CP011109.1.region005	37_PKSother
NZ_CP007436.1.region006	37_PKSother
CP011007.1.region006	37_PKSother
NZ_LT906438.1.region008	37_PKSother
NZ_CP007436.1.region002	38_NRPS
NZ_AP014928.1.region001	38_NRPS
NZ_CP016784.1.region009	38_NRPS
NZ_LT906438.1.region001	38_NRPS
NZ_CP027034.1.region001	38_NRPS
NZ_CP017786.1.region002	38_NRPS
NZ_CP011109.1.region001	38_NRPS
NZ_CP010997.1.region002	38_NRPS
NZ_CP029464.1.region010	38_NRPS
NC_009848.4.region001	38_NRPS
CP011007.1.region001	38_NRPS
NZ_LR134165.1.region001	39_RiPPs
NZ_CP014793.1.region008	39_RiPPs
NZ_CP006058.1.region011	39_RiPPs
NZ_CP020352.1.region001	39_RiPPs
NZ_CP021892.1.region002	39_RiPPs
NZ_CP026533.1.region006	39_RiPPs
NZ_CP033389.1.region001	39_RiPPs
NZ_CP010524.1.region001	39_RiPPs
NZ_CP023168.1.region001	39_RiPPs
NZ_CP032855.1.region008	39_RiPPs
NC_021362.1.region001	39_RiPPs
BGC0001185.1	3_Others_NRPS_Bacillibactin
NZ_CP021890.1.region011	3_Others_NRPS_Bacillibactin
NZ_CP039380.1.region012	3_Others_NRPS_Bacillibactin
NZ_CP021495.1.region012	3_Others_NRPS_Bacillibactin
NZ_CP007165.1.region013	3_Others_NRPS_Bacillibactin
NZ_CP022890.1.region003	3_Others_NRPS_Bacillibactin
NZ_CP011534.1.region007	3_Others_NRPS_Bacillibactin
NZ_CP021500.1.region011	3_Others_NRPS_Bacillibactin
NZ_CP007409.1.region008	3_Others_NRPS_Bacillibactin
NC_009725.1.region013	3_Others_NRPS_Bacillibactin
NC_020832.1.region008	3_Others_NRPS_Bacillibactin
NC_017191.1.region010	3_Others_NRPS_Bacillibactin
NZ_CP005997.1.region008	3_Others_NRPS_Bacillibactin
CP015417.1.region011	3_Others_NRPS_Bacillibactin
NZ_CP029071.1.region012	3_Others_NRPS_Bacillibactin
NZ_CP029070.1.region012	3_Others_NRPS_Bacillibactin
NZ_CP035167.1.region007	3_Others_NRPS_Bacillibactin
NC_020244.1.region008	3_Others_NRPS_Bacillibactin
NZ_CP025939.1.region010	3_Others_NRPS_Bacillibactin
NC_017061.1.region012	3_Others_NRPS_Bacillibactin
NZ_CP028375.1.region012	3_Others_NRPS_Bacillibactin
NZ_CP014990.2.region011	3_Others_NRPS_Bacillibactin
NZ_CP021985.1.region004	3_Others_NRPS_Bacillibactin
NZ_CP021507.1.region007	3_Others_NRPS_Bacillibactin
CP024922.1.region009	3_Others_NRPS_Bacillibactin
NZ_CP040528.1.region007	3_Others_NRPS_Bacillibactin
NZ_CP032853.1.region004	3_Others_NRPS_Bacillibactin
NZ_CP029609.1.region009	3_Others_NRPS_Bacillibactin
NZ_CP035397.1.region006	3_Others_NRPS_Bacillibactin
CP045823.1.region008	3_Others_NRPS_Bacillibactin
NZ_CP031424.1.region012	3_Others_NRPS_Bacillibactin
CP045826.1.region008	3_Others_NRPS_Bacillibactin
CP023755.1.region007	3_Others_NRPS_Bacillibactin
NZ_CP021123.1.region004	3_Others_NRPS_Bacillibactin
NZ_CP019040.1.region012	3_Others_NRPS_Bacillibactin
NZ_CP018295.1.region012	3_Others_NRPS_Bacillibactin
NZ_CP035394.1.region008	3_Others_NRPS_Bacillibactin
NZ_CP020915.1.region005	3_Others_NRPS_Bacillibactin
CP045811.1.region008	3_Others_NRPS_Bacillibactin
NZ_CP014840.1.region003	3_Others_NRPS_Bacillibactin
NZ_CP024897.1.region012	3_Others_NRPS_Bacillibactin
NZ_CP039755.1.region007	3_Others_NRPS_Bacillibactin
NZ_CP028440.1.region013	3_Others_NRPS_Bacillibactin
NZ_CP018133.1.region013	3_Others_NRPS_Bacillibactin
NZ_CP025941.1.region001	3_Others_NRPS_Bacillibactin
NZ_CP032863.1.region004	3_Others_NRPS_Bacillibactin
NZ_CP007244.1.region012	3_Others_NRPS_Bacillibactin
NZ_CP016913.1.region009	3_Others_NRPS_Bacillibactin
CP045820.1.region008	3_Others_NRPS_Bacillibactin
NZ_CP021338.1.region013	3_Others_NRPS_Bacillibactin
NZ_CP011115.1.region009	3_Others_NRPS_Bacillibactin
NZ_CM000490.1.region009	3_Others_NRPS_Bacillibactin
NZ_CP017112.1.region008	3_Others_NRPS_Bacillibactin
NZ_CP022654.2.region011	3_Others_NRPS_Bacillibactin
NZ_CP035410.1.region012	3_Others_NRPS_Bacillibactin
NZ_CP037417.1.region013	3_Others_NRPS_Bacillibactin
NZ_CP007242.1.region011	3_Others_NRPS_Bacillibactin
NZ_CP035413.1.region008	3_Others_NRPS_Bacillibactin
NZ_CP015222.1.region007	3_Others_NRPS_Bacillibactin
NZ_CP025341.1.region013	3_Others_NRPS_Bacillibactin
NZ_CP027868.1.region006	3_Others_NRPS_Bacillibactin
NZ_CP007173.1.region008	3_Others_NRPS_Bacillibactin
CP024706.1.region010	3_Others_NRPS_Bacillibactin
NZ_CP035411.1.region008	3_Others_NRPS_Bacillibactin
NZ_CP022287.1.region008	3_Others_NRPS_Bacillibactin
NZ_CP035191.1.region008	3_Others_NRPS_Bacillibactin
NZ_CP020023.1.region004	3_Others_NRPS_Bacillibactin
NZ_CP021169.1.region007	3_Others_NRPS_Bacillibactin
NZ_CP014838.1.region012	3_Others_NRPS_Bacillibactin
NZ_CP006960.1.region014	3_Others_NRPS_Bacillibactin
NC_017743.1.region008	3_Others_NRPS_Bacillibactin
NC_016784.1.region012	3_Others_NRPS_Bacillibactin
NZ_CP011278.1.region012	3_Others_NRPS_Bacillibactin
CP032089.1.region006	3_Others_NRPS_Bacillibactin
NZ_CP009611.1.region012	3_Others_NRPS_Bacillibactin
NZ_CP011686.1.region012	3_Others_NRPS_Bacillibactin
NZ_CP035401.1.region008	3_Others_NRPS_Bacillibactin
NZ_CP011346.1.region013	3_Others_NRPS_Bacillibactin
NZ_CP020722.1.region004	3_Others_NRPS_Bacillibactin
NZ_CP010053.1.region009	3_Others_NRPS_Bacillibactin
NZ_CP007800.1.region009	3_Others_NRPS_Bacillibactin
NZ_CP017775.1.region011	3_Others_NRPS_Bacillibactin
BGC0000309.1	3_Others_NRPS_Bacillibactin
NC_020507.1.region009	3_Others_NRPS_Bacillibactin
NC_023073.1.region014	3_Others_NRPS_Bacillibactin
NZ_CP033054.1.region012	3_Others_NRPS_Bacillibactin
NC_000964.3.region009	3_Others_NRPS_Bacillibactin
NZ_CP028437.1.region012	3_Others_NRPS_Bacillibactin
NC_019842.1.region013	3_Others_NRPS_Bacillibactin
NZ_CP035231.1.region008	3_Others_NRPS_Bacillibactin
NZ_CP020102.1.region009	3_Others_NRPS_Bacillibactin
NZ_CP017676.1.region002	3_Others_NRPS_Bacillibactin
NZ_CP035414.1.region006	3_Others_NRPS_Bacillibactin
NZ_CP032315.1.region008	3_Others_NRPS_Bacillibactin
NC_022653.1.region013	3_Others_NRPS_Bacillibactin
NZ_CP015443.1.region012	3_Others_NRPS_Bacillibactin
NZ_CP016852.1.region009	3_Others_NRPS_Bacillibactin
NZ_CP035162.1.region007	3_Others_NRPS_Bacillibactin
NZ_CP009796.1.region007	3_Others_NRPS_Bacillibactin
NZ_CP035163.1.region008	3_Others_NRPS_Bacillibactin
NZ_CP026010.1.region001	3_Others_NRPS_Bacillibactin
NZ_CM000489.1.region009	3_Others_NRPS_Bacillibactin
CP045812.1.region009	3_Others_NRPS_Bacillibactin
NZ_CP032860.1.region001	3_Others_NRPS_Bacillibactin
NZ_CP020805.1.region015	3_Others_NRPS_Bacillibactin
NZ_CP035403.1.region007	3_Others_NRPS_Bacillibactin
NZ_LN999829.1.region013	3_Others_NRPS_Bacillibactin
NZ_CP030097.1.region011	3_Others_NRPS_Bacillibactin
NZ_CP021011.1.region004	3_Others_NRPS_Bacillibactin
NZ_CP032855.1.region002	3_Others_NRPS_Bacillibactin
NZ_CP013984.1.region012	3_Others_NRPS_Bacillibactin
NZ_CP035230.1.region007	3_Others_NRPS_Bacillibactin
CP045816.1.region006	3_Others_NRPS_Bacillibactin
NZ_CP011802.1.region009	3_Others_NRPS_Bacillibactin
NZ_CP016395.1.region013	3_Others_NRPS_Bacillibactin
NZ_CP010314.1.region009	3_Others_NRPS_Bacillibactin
NZ_CP033205.1.region008	3_Others_NRPS_Bacillibactin
NZ_CP033967.1.region003	3_Others_NRPS_Bacillibactin
NZ_CP023133.1.region014	3_Others_NRPS_Bacillibactin
NZ_CP035400.1.region008	3_Others_NRPS_Bacillibactin
NZ_CP024203.1.region012	3_Others_NRPS_Bacillibactin
NZ_CP034943.1.region008	3_Others_NRPS_Bacillibactin
NZ_CP030150.1.region013	3_Others_NRPS_Bacillibactin
NZ_CP028439.1.region002	3_Others_NRPS_Bacillibactin
NZ_CP032852.1.region009	3_Others_NRPS_Bacillibactin
NZ_CP013654.1.region001	3_Others_NRPS_Bacillibactin
NZ_CP034176.1.region012	3_Others_NRPS_Bacillibactin
NZ_CP006890.1.region012	3_Others_NRPS_Bacillibactin
NZ_CP015375.1.region006	3_Others_NRPS_Bacillibactin
NC_019896.1.region004	3_Others_NRPS_Bacillibactin
CP045922.1.region009	3_Others_NRPS_Bacillibactin
NZ_CP029465.1.region010	3_Others_NRPS_Bacillibactin
NZ_CP017763.1.region009	3_Others_NRPS_Bacillibactin
CP045821.1.region009	3_Others_NRPS_Bacillibactin
NZ_CP021498.1.region006	3_Others_NRPS_Bacillibactin
[truncated: 1,612 more rows]

## Sheet: raw_bigscape_families
BGC	Accesion ID	Description	Product Prediction	BiG-SCAPE class	Organism	Taxonomy
BGC0000001.1	BGC0000001.1	Abyssomicin biosynthetic gene cluster	t1pks	PKSI	Verrucosispora maris AB-18-032	Bacteria,Actinobacteria,Actinobacteridae,Actinomycetales,Micromonosporineae,Micromonosporaceae,Verrucosispora
BGC0000002.1	BGC0000002.1	Aculeximycin biosynthetic gene cluster	oligosaccharide.t1pks	Others	Kutzneria albida DSM 43870	Bacteria,Actinobacteria,Actinobacteridae,Actinomycetales,Pseudonocardineae,Pseudonocardiaceae,Kutzneria
BGC0000003.1	BGC0000003.1	AF-toxin biosynthetic gene cluster	t1pks	PKSI	Alternaria alternata	Eukaryota,Fungi,Dikarya,Ascomycota,Pezizomycotina,Dothideomycetes,Pleosporomycetidae,Pleosporales,Pleosporineae,Pleosporaceae,Alternaria,Alternaria alternata group
BGC0000004.1	BGC0000004.1	Aflatoxin biosynthetic gene cluster	t1pks	PKSI	Aspergillus oryzae	Eukaryota,Fungi,Dikarya,Ascomycota,Pezizomycotina,Eurotiomycetes,Eurotiomycetidae,Eurotiales,Aspergillaceae,Aspergillus
BGC0000005.1	BGC0000005.1	Aflatoxin biosynthetic gene cluster	other	Others	Aspergillus parasiticus	Eukaryota,Fungi,Dikarya,Ascomycota,Pezizomycotina,Eurotiomycetes,Eurotiomycetidae,Eurotiales,Aspergillaceae,Aspergillus
BGC0000006.1	BGC0000006.1	Aflatoxin biosynthetic gene cluster	t1pks	PKSI	Aspergillus flavus	Eukaryota,Fungi,Dikarya,Ascomycota,Pezizomycotina,Eurotiomycetes,Eurotiomycetidae,Eurotiales,Aspergillaceae,Aspergillus
BGC0000007.1	BGC0000007.1	Aflatoxin biosynthetic gene cluster	t1pks	PKSI	Aspergillus flavus	Eukaryota,Fungi,Dikarya,Ascomycota,Pezizomycotina,Eurotiomycetes,Eurotiomycetidae,Eurotiales,Aspergillaceae,Aspergillus
BGC0000008.1	BGC0000008.1	Aflatoxin biosynthetic gene cluster	t1pks	PKSI	Aspergillus flavus	Eukaryota,Fungi,Dikarya,Ascomycota,Pezizomycotina,Eurotiomycetes,Eurotiomycetidae,Eurotiales,Aspergillaceae,Aspergillus
BGC0000009.1	BGC0000009.1	Aflatoxin biosynthetic gene cluster	t1pks	PKSI	Aspergillus nomius	Eukaryota,Fungi,Dikarya,Ascomycota,Pezizomycotina,Eurotiomycetes,Eurotiomycetidae,Eurotiales,Aspergillaceae,Aspergillus
BGC0000010.1	BGC0000010.1	Aflatoxin biosynthetic gene cluster	other	Others	Aspergillus flavus	Eukaryota,Fungi,Dikarya,Ascomycota,Pezizomycotina,Eurotiomycetes,Eurotiomycetidae,Eurotiales,Aspergillaceae,Aspergillus
BGC0000011.1	BGC0000011.1	Aflatoxin/sterigmatocystin biosynthetic gene cluster	t1pks	PKSI	Aspergillus ochraceoroseus	Eukaryota,Fungi,Dikarya,Ascomycota,Pezizomycotina,Eurotiomycetes,Eurotiomycetidae,Eurotiales,Aspergillaceae,Aspergillus
BGC0000012.1	BGC0000012.1	Alternapyrone biosynthetic gene cluster	t1pks	PKSI	Alternaria solani	Eukaryota,Fungi,Dikarya,Ascomycota,Pezizomycotina,Dothideomycetes,Pleosporomycetidae,Pleosporales,Pleosporineae,Pleosporaceae,Alternaria
BGC0000013.1	BGC0000013.1	Alternariol biosynthetic gene cluster	t1pks	PKSI	Aspergillus nidulans FGSC A4	Eukaryota,Fungi,Dikarya,Ascomycota,Pezizomycotina,Eurotiomycetes,Eurotiomycetidae,Eurotiales,Aspergillaceae,Aspergillus
BGC0000014.1	BGC0000014.1	Ambruticin biosynthetic gene cluster	t1pks	PKSI	Sorangium cellulosum	Bacteria,Proteobacteria,Deltaproteobacteria,Myxococcales,Sorangiineae,Polyangiaceae,Sorangium
BGC0000015.1	BGC0000015.1	Amphotericin biosynthetic gene cluster	t1pks	PKSI	Streptomyces nodosus	Bacteria,Actinobacteria,Actinobacteridae,Actinomycetales,Streptomycineae,Streptomycetaceae,Streptomyces
BGC0000016.1	BGC0000016.1	Amphotericin biosynthetic gene cluster	other	Others	Streptomyces nodosus	Bacteria,Actinobacteria,Actinobacteridae,Actinomycetales,Streptomycineae,Streptomycetaceae,Streptomyces
BGC0000017.1	BGC0000017.1	Anatoxin biosynthetic gene cluster	t1pks	PKSI	[Oscillatoria] sp. PCC 6506	Bacteria,Cyanobacteria,Oscillatoriophycideae,Oscillatoriales,Kamptonema
BGC0000018.1	BGC0000018.1	Angolamycin biosynthetic gene cluster	t1pks	PKSI	Streptomyces eurythermus	Bacteria,Actinobacteria,Actinobacteridae,Actinomycetales,Streptomycineae,Streptomycetaceae,Streptomyces
BGC0000019.1	BGC0000019.1	Angolamycin biosynthetic gene cluster	other	Others	Streptomyces eurythermus	Bacteria,Actinobacteria,Actinobacteridae,Actinomycetales,Streptomycineae,Streptomycetaceae,Streptomyces
BGC0000020.1	BGC0000020.1	Ansamitocin biosynthetic gene cluster	t1pks	PKSI	Actinosynnema pretiosum subsp. auranticum	Bacteria,Actinobacteria,Actinobacteridae,Actinomycetales,Pseudonocardineae,Pseudonocardiaceae,Actinosynnema
BGC0000021.1	BGC0000021.1	Apoptolidin biosynthetic gene cluster	hglks.t1pks	PKSother	Nocardiopsis sp. FU40	Bacteria,Actinobacteria,Actinobacteridae,Actinomycetales,Streptosporangineae,Nocardiopsaceae,Nocardiopsis
BGC0000022.1	BGC0000022.1	Asperfuranone biosynthetic gene cluster	t1pks	PKSI	Aspergillus nidulans FGSC A4	Eukaryota,Fungi,Dikarya,Ascomycota,Pezizomycotina,Eurotiomycetes,Eurotiomycetidae,Eurotiales,Aspergillaceae,Aspergillus
BGC0000023.1	BGC0000023.1	Aurafuron biosynthetic gene cluster	t1pks	PKSI	Stigmatella aurantiaca DW4/3-1	Bacteria,Proteobacteria,Deltaproteobacteria,Myxococcales,Cystobacterineae,Cystobacteraceae,Stigmatella
BGC0000024.1	BGC0000024.1	Aureothin biosynthetic gene cluster	t1pks	PKSI	Streptomyces thioluteus	Bacteria,Actinobacteria,Actinobacteridae,Actinomycetales,Streptomycineae,Streptomycetaceae,Streptomyces
BGC0000025.1	BGC0000025.1	Avermectin biosynthetic gene cluster	other	Others	Streptomyces avermitilis	Bacteria,Actinobacteria,Actinobacteridae,Actinomycetales,Streptomycineae,Streptomycetaceae,Streptomyces
BGC0000026.1	BGC0000026.1	Avilamycin A biosynthetic gene cluster	oligosaccharide.t1pks	Others	Streptomyces viridochromogenes Tue57	Bacteria,Actinobacteria,Actinobacteridae,Actinomycetales,Streptomycineae,Streptomycetaceae,Streptomyces
BGC0000027.1	BGC0000027.1	Azaphilone biosynthetic gene cluster	t1pks	PKSI	Monascus pilosus	Eukaryota,Fungi,Dikarya,Ascomycota,Pezizomycotina,Eurotiomycetes,Eurotiomycetidae,Eurotiales,Aspergillaceae,Monascus
BGC0000028.1	BGC0000028.1	Bafilomycin biosynthetic gene cluster	t1pks	PKSI	Streptomyces lohii	Bacteria,Actinobacteria,Actinobacteridae,Actinomycetales,Streptomycineae,Streptomycetaceae,Streptomyces
BGC0000029.1	BGC0000029.1	BE-14106 biosynthetic gene cluster	t1pks	PKSI	Streptomyces sp. DSM 21069	Bacteria,Actinobacteria,Actinobacteridae,Actinomycetales,Streptomycineae,Streptomycetaceae,Streptomyces
BGC0000030.1	BGC0000030.1	Bikaverin biosynthetic gene cluster	t1pks	PKSI	Fusarium fujikuroi IMI 58289	Eukaryota,Fungi,Dikarya,Ascomycota,Pezizomycotina,Sordariomycetes,Hypocreomycetidae,Hypocreales,Nectriaceae,Fusarium,Fusarium fujikuroi species complex
BGC0000031.1	BGC0000031.1	Borrelidin biosynthetic gene cluster	t1pks	PKSI	Streptomyces parvulus	Bacteria,Actinobacteria,Actinobacteridae,Actinomycetales,Streptomycineae,Streptomycetaceae,Streptomyces
BGC0000032.1	BGC0000032.1	Calcimycin biosynthetic gene cluster	t1pks	PKSI	Streptomyces chartreusis NRRL 3882	Bacteria,Actinobacteria,Actinobacteridae,Actinomycetales,Streptomycineae,Streptomycetaceae,Streptomyces
BGC0000033.1	BGC0000033.1	Calicheamicin biosynthetic gene cluster	oligosaccharide.t1pks	Others	Micromonospora echinospora	Bacteria,Actinobacteria,Actinobacteridae,Actinomycetales,Micromonosporineae,Micromonosporaceae,Micromonospora
BGC0000034.1	BGC0000034.1	Candicidin biosynthetic gene cluster	t1pks	PKSI	Streptomyces sp. FR-008	Bacteria,Actinobacteria,Actinobacteridae,Actinomycetales,Streptomycineae,Streptomycetaceae,Streptomyces
BGC0000035.1	BGC0000035.1	Chalcomycin biosynthetic gene cluster	t1pks	PKSI	Streptomyces bikiniensis	Bacteria,Actinobacteria,Actinobacteridae,Actinomycetales,Streptomycineae,Streptomycetaceae,Streptomyces
BGC0000036.1	BGC0000036.1	Chlorothricin biosynthetic gene cluster	t1pks	PKSI	Streptomyces antibioticus	Bacteria,Actinobacteria,Actinobacteridae,Actinomycetales,Streptomycineae,Streptomycetaceae,Streptomyces
BGC0000037.1	BGC0000037.1	Cichorine biosynthetic gene cluster	t1pks	PKSI	Aspergillus nidulans FGSC A4	Eukaryota,Fungi,Dikarya,Ascomycota,Pezizomycotina,Eurotiomycetes,Eurotiomycetidae,Eurotiales,Aspergillaceae,Aspergillus
BGC0000038.1	BGC0000038.1	Coelimycin biosynthetic gene cluster	butyrolactone.t1pks	Others	Streptomyces coelicolor A3(2)	Bacteria,Actinobacteria,Actinobacteridae,Actinomycetales,Streptomycineae,Streptomycetaceae,Streptomyces,Streptomyces albidoflavus group
BGC0000039.1	BGC0000039.1	Compactin biosynthetic gene cluster	t1pks	PKSI	Penicillium citrinum	Eukaryota,Fungi,Dikarya,Ascomycota,Pezizomycotina,Eurotiomycetes,Eurotiomycetidae,Eurotiales,Aspergillaceae,Penicillium
BGC0000040.1	BGC0000040.1	Concanamycin A biosynthetic gene cluster	t1pks	PKSI	Streptomyces neyagawaensis	Bacteria,Actinobacteria,Actinobacteridae,Actinomycetales,Streptomycineae,Streptomycetaceae,Streptomyces
BGC0000041.1	BGC0000041.1	Coronafacic acid biosynthetic gene cluster	t1pks	PKSI	Pseudomonas syringae	Bacteria,Proteobacteria,Gammaproteobacteria,Pseudomonadales,Pseudomonadaceae,Pseudomonas
BGC0000042.1	BGC0000042.1	Cremimycin biosynthetic gene cluster	t1pks	PKSI	Streptomyces sp. MJ635-86F5	Bacteria,Actinobacteria,Actinobacteridae,Actinomycetales,Streptomycineae,Streptomycetaceae,Streptomyces
BGC0000043.1	BGC0000043.1	Curacin A biosynthetic gene cluster	t1pks	PKSI	Moorea producens 19L	Bacteria,Cyanobacteria,Oscillatoriophycideae,Oscillatoriales,Moorea
BGC0000044.1	BGC0000044.1	Dawenol biosynthetic gene cluster	t1pks	PKSI	Stigmatella aurantiaca DW4/3-1	Bacteria,Proteobacteria,Deltaproteobacteria,Myxococcales,Cystobacterineae,Cystobacteraceae,Stigmatella
BGC0000045.1	BGC0000045.1	Dehydrocurvularin biosynthetic gene cluster	t1pks	PKSI	Aspergillus terreus	Eukaryota,Fungi,Dikarya,Ascomycota,Pezizomycotina,Eurotiomycetes,Eurotiomycetidae,Eurotiales,Aspergillaceae,Aspergillus
BGC0000046.1	BGC0000046.1	Depudecin biosynthetic gene cluster	t1pks	PKSI	Alternaria brassicicola	Eukaryota,Fungi,Dikarya,Ascomycota,Pezizomycotina,Dothideomycetes,Pleosporomycetidae,Pleosporales,Pleosporineae,Pleosporaceae,Alternaria
BGC0000047.1	BGC0000047.1	Dihydrochalcomycin biosynthetic gene cluster	t1pks	PKSI	Streptomyces sp. KCTC 0041BP	Bacteria,Actinobacteria,Actinobacteridae,Actinomycetales,Streptomycineae,Streptomycetaceae,Streptomyces
BGC0000048.1	BGC0000048.1	Dothistromin biosynthetic gene cluster	t1pks	PKSI	Mycosphaerella pini	Eukaryota,Fungi,Dikarya,Ascomycota,Pezizomycotina,Dothideomycetes,Dothideomycetidae,Capnodiales,Mycosphaerellaceae,Mycosphaerella
BGC0000049.1	BGC0000049.1	E-492 / E-975 biosynthetic gene cluster	t1pks	PKSI	Streptomyces sp. Eco86	Bacteria,Actinobacteria,Actinobacteridae,Actinomycetales,Streptomycineae,Streptomycetaceae,Streptomyces
BGC0000050.1	BGC0000050.1	E-837 biosynthetic gene cluster	t1pks	PKSI	Streptomyces aculeolatus	Bacteria,Actinobacteria,Actinobacteridae,Actinomycetales,Streptomycineae,Streptomycetaceae,Streptomyces
BGC0000051.1	BGC0000051.1	Ebelactone biosynthetic gene cluster	t1pks	PKSI	Streptomyces aburaviensis	Bacteria,Actinobacteria,Actinobacteridae,Actinomycetales,Streptomycineae,Streptomycetaceae,Streptomyces
BGC0000052.1	BGC0000052.1	ECO-02301 biosynthetic gene cluster	t1pks	PKSI	Streptomyces aizunensis	Bacteria,Actinobacteria,Actinobacteridae,Actinomycetales,Streptomycineae,Streptomycetaceae,Streptomyces
BGC0000053.1	BGC0000053.1	Elaiophylin biosynthetic gene cluster	t1pks	PKSI	Streptomyces sp. DSM4137	Bacteria,Actinobacteria,Actinobacteridae,Actinomycetales,Streptomycineae,Streptomycetaceae,Streptomyces
BGC0000054.1	BGC0000054.1	Erythromycin biosynthetic gene cluster	t1pks	PKSI	Aeromicrobium erythreum	Bacteria,Actinobacteria,Actinobacteridae,Actinomycetales,Propionibacterineae,Nocardioidaceae,Aeromicrobium
BGC0000055.1	BGC0000055.1	Erythromycin biosynthetic gene cluster	t1pks	PKSI	Saccharopolyspora erythraea NRRL 2338	Bacteria,Actinobacteria,Actinobacteridae,Actinomycetales,Pseudonocardineae,Pseudonocardiaceae,Saccharopolyspora
BGC0000056.1	BGC0000056.1	Esperamicin biosynthetic gene cluster	t1pks	PKSI	Actinomadura verrucosospora	Bacteria,Actinobacteria,Actinobacteridae,Actinomycetales,Streptosporangineae,Thermomonosporaceae,Actinomadura
BGC0000057.1	BGC0000057.1	F9775 biosynthetic gene cluster	t1pks	PKSI	Aspergillus nidulans FGSC A4	Eukaryota,Fungi,Dikarya,Ascomycota,Pezizomycotina,Eurotiomycetes,Eurotiomycetidae,Eurotiales,Aspergillaceae,Aspergillus
BGC0000058.1	BGC0000058.1	FD-891 biosynthetic gene cluster	t1pks	PKSI	Streptomyces graminofaciens	Bacteria,Actinobacteria,Actinobacteridae,Actinomycetales,Streptomycineae,Streptomycetaceae,Streptomyces
BGC0000059.1	BGC0000059.1	Filipin biosynthetic gene cluster	t1pks	PKSI	Streptomyces avermitilis MA-4680 = NBRC 14893	Bacteria,Actinobacteria,Actinobacteridae,Actinomycetales,Streptomycineae,Streptomycetaceae,Streptomyces
BGC0000060.1	BGC0000060.1	Fostriecin biosynthetic gene cluster	t1pks	PKSI	Streptomyces pulveraceus	Bacteria,Actinobacteria,Actinobacteridae,Actinomycetales,Streptomycineae,Streptomycetaceae,Streptomyces
BGC0000061.1	BGC0000061.1	FR-008 biosynthetic gene cluster	t1pks	PKSI	Streptomyces sp. FR-008	Bacteria,Actinobacteria,Actinobacteridae,Actinomycetales,Streptomycineae,Streptomycetaceae,Streptomyces
BGC0000062.1	BGC0000062.1	Fumonisin biosynthetic gene cluster	nrps.t1pks	PKS-NRP_Hybrids	Fusarium verticillioides	Eukaryota,Fungi,Dikarya,Ascomycota,Pezizomycotina,Sordariomycetes,Hypocreomycetidae,Hypocreales,Nectriaceae,Fusarium,Fusarium fujikuroi species complex
BGC0000063.1	BGC0000063.1	Fumonisin biosynthetic gene cluster	nrps.t1pks	PKS-NRP_Hybrids	Fusarium oxysporum	Eukaryota,Fungi,Dikarya,Ascomycota,Pezizomycotina,Sordariomycetes,Hypocreomycetidae,Hypocreales,Nectriaceae,Fusarium,Fusarium oxysporum species complex
BGC0000064.1	BGC0000064.1	Fusarin biosynthetic gene cluster	nrps.t1pks	PKS-NRP_Hybrids	Fusarium verticillioides	Eukaryota,Fungi,Dikarya,Ascomycota,Pezizomycotina,Sordariomycetes,Hypocreomycetidae,Hypocreales,Nectriaceae,Fusarium,Fusarium fujikuroi species complex
BGC0000065.1	BGC0000065.1	Galbonolides biosynthetic gene cluster	other	Others	Streptomyces galbus	Bacteria,Actinobacteria,Actinobacteridae,Actinomycetales,Streptomycineae,Streptomycetaceae,Streptomyces
BGC0000066.1	BGC0000066.1	Geldanamycin biosynthetic gene cluster	t1pks	PKSI	Streptomyces hygroscopicus	Bacteria,Actinobacteria,Actinobacteridae,Actinomycetales,Streptomycineae,Streptomycetaceae,Streptomyces
BGC0000067.1	BGC0000067.1	Geldanamycin biosynthetic gene cluster	t1pks	PKSI	Streptomyces hygroscopicus subsp. duamyceticus	Bacteria,Actinobacteria,Actinobacteridae,Actinomycetales,Streptomycineae,Streptomycetaceae,Streptomyces
BGC0000068.1	BGC0000068.1	Geldanamycin biosynthetic gene cluster	t1pks	PKSI	Streptomyces hygroscopicus	Bacteria,Actinobacteria,Actinobacteridae,Actinomycetales,Streptomycineae,Streptomycetaceae,Streptomyces
BGC0000069.1	BGC0000069.1	Gephyronic acid biosynthetic gene cluster	t1pks	PKSI	Cystobacter violaceus	Bacteria,Proteobacteria,Deltaproteobacteria,Myxococcales,Cystobacterineae,Cystobacteraceae,Cystobacter
BGC0000070.1	BGC0000070.1	Griseofulvin biosynthetic gene cluster	t1pks	PKSI	Penicillium aethiopicum	Eukaryota,Fungi,Dikarya,Ascomycota,Pezizomycotina,Eurotiomycetes,Eurotiomycetidae,Eurotiales,Aspergillaceae,Penicillium
BGC0000072.1	BGC0000072.1	Gulmirecin biosynthetic gene cluster	t1pks	PKSI	Pyxidicoccus fallax	Bacteria,Proteobacteria,Deltaproteobacteria,Myxococcales,Cystobacterineae,Myxococcaceae,Pyxidicoccus
BGC0000073.1	BGC0000073.1	Halstoctacosanolide biosynthetic gene cluster	t1pks	PKSI	Streptomyces halstedii	Bacteria,Actinobacteria,Actinobacteridae,Actinomycetales,Streptomycineae,Streptomycetaceae,Streptomyces
BGC0000074.1	BGC0000074.1	Herbimycin biosynthetic gene cluster	t1pks	PKSI	Streptomyces hygroscopicus	Bacteria,Actinobacteria,Actinobacteridae,Actinomycetales,Streptomycineae,Streptomycetaceae,Streptomyces
BGC0000075.1	BGC0000075.1	Hygrocin biosynthetic gene cluster	t1pks	PKSI	Streptomyces sp. LZ35	Bacteria,Actinobacteria,Actinobacteridae,Actinomycetales,Streptomycineae,Streptomycetaceae,Streptomyces
BGC0000076.1	BGC0000076.1	Hypothemycin biosynthetic gene cluster	t1pks	PKSI	Hypomyces subiculosus	Eukaryota,Fungi,Dikarya,Ascomycota,Pezizomycotina,Sordariomycetes,Hypocreomycetidae,Hypocreales,Hypocreaceae,Hypomyces
BGC0000077.1	BGC0000077.1	Hypothemycin biosynthetic gene cluster	t1pks	PKSI	Hypomyces subiculosus	Eukaryota,Fungi,Dikarya,Ascomycota,Pezizomycotina,Sordariomycetes,Hypocreomycetidae,Hypocreales,Hypocreaceae,Hypomyces
BGC0000078.1	BGC0000078.1	Incednine biosynthetic gene cluster	oligosaccharide.t1pks	Others	Streptomyces sp. ML694-90F3	Bacteria,Actinobacteria,Actinobacteridae,Actinomycetales,Streptomycineae,Streptomycetaceae,Streptomyces
BGC0000079.1	BGC0000079.1	Indanomycin biosynthetic gene cluster	t1pks	PKSI	Streptomyces antibioticus	Bacteria,Actinobacteria,Actinobacteridae,Actinomycetales,Streptomycineae,Streptomycetaceae,Streptomyces
BGC0000080.1	BGC0000080.1	Jerangolid biosynthetic gene cluster	t1pks	PKSI	Sorangium cellulosum	Bacteria,Proteobacteria,Deltaproteobacteria,Myxococcales,Sorangiineae,Polyangiaceae,Sorangium
BGC0000081.1	BGC0000081.1	Kedarcidin biosynthetic gene cluster	nrps.t1pks	PKS-NRP_Hybrids	Streptoalloteichus sp. ATCC 53650	Bacteria,Actinobacteria,Actinobacteridae,Actinomycetales,Pseudonocardineae,Pseudonocardiaceae,Streptoalloteichus
BGC0000082.1	BGC0000082.1	Kijanimicin biosynthetic gene cluster	oligosaccharide.t1pks	Others	Actinomadura kijaniata	Bacteria,Actinobacteria,Actinobacteridae,Actinomycetales,Streptosporangineae,Thermomonosporaceae,Actinomadura
BGC0000083.1	BGC0000083.1	Lactimidomycin biosynthetic gene cluster	transatpks	PKSother	Streptomyces amphibiosporus	Bacteria,Actinobacteria,Actinobacteridae,Actinomycetales,Streptomycineae,Streptomycetaceae,Streptomyces
BGC0000084.1	BGC0000084.1	Laidlomycin biosynthetic gene cluster	t1pks	PKSI	Streptomyces sp. CS684	Bacteria,Actinobacteria,Actinobacteridae,Actinomycetales,Streptomycineae,Streptomycetaceae,Streptomyces
BGC0000085.1	BGC0000085.1	Lankamycin biosynthetic gene cluster	t1pks	PKSI	Streptomyces rochei	Bacteria,Actinobacteria,Actinobacteridae,Actinomycetales,Streptomycineae,Streptomycetaceae,Streptomyces
BGC0000086.1	BGC0000086.1	Lasalocid biosynthetic gene cluster	t1pks	PKSI	Streptomyces lasaliensis	Bacteria,Actinobacteria,Actinobacteridae,Actinomycetales,Streptomycineae,Streptomycetaceae,Streptomyces
BGC0000087.1	BGC0000087.1	Lasalocid biosynthetic gene cluster	t1pks	PKSI	Streptomyces lasaliensis	Bacteria,Actinobacteria,Actinobacteridae,Actinomycetales,Streptomycineae,Streptomycetaceae,Streptomyces
BGC0000088.1	BGC0000088.1	Lovastatin biosynthetic gene cluster	other	Others	Aspergillus terreus	Eukaryota,Fungi,Dikarya,Ascomycota,Pezizomycotina,Eurotiomycetes,Eurotiomycetidae,Eurotiales,Aspergillaceae,Aspergillus
BGC0000089.1	BGC0000089.1	Lovastatin biosynthetic gene cluster	t1pks	PKSI	Aspergillus terreus	Eukaryota,Fungi,Dikarya,Ascomycota,Pezizomycotina,Eurotiomycetes,Eurotiomycetidae,Eurotiales,Aspergillaceae,Aspergillus
BGC0000090.1	BGC0000090.1	Macbecin biosynthetic gene cluster	t1pks	PKSI	Actinosynnema pretiosum subsp. pretiosum	Bacteria,Actinobacteria,Actinobacteridae,Actinomycetales,Pseudonocardineae,Pseudonocardiaceae,Actinosynnema
BGC0000091.1	BGC0000091.1	Marineosin biosynthetic gene cluster	t1pks	PKSI	Streptomyces sp. CNQ-617	Bacteria,Actinobacteria,Actinobacteridae,Actinomycetales,Streptomycineae,Streptomycetaceae,Streptomyces
BGC0000092.1	BGC0000092.1	Megalomicin biosynthetic gene cluster	t1pks	PKSI	Micromonospora megalomicea subsp. nigra	Bacteria,Actinobacteria,Actinobacteridae,Actinomycetales,Micromonosporineae,Micromonosporaceae,Micromonospora
BGC0000093.1	BGC0000093.1	Meilingmycin biosynthetic gene cluster	t1pks	PKSI	Streptomyces nanchangensis	Bacteria,Actinobacteria,Actinobacteridae,Actinomycetales,Streptomycineae,Streptomycetaceae,Streptomyces
BGC0000094.1	BGC0000094.1	Methymycin / pikromycin biosynthetic gene cluster	t1pks	PKSI	Streptomyces venezuelae	Bacteria,Actinobacteria,Actinobacteridae,Actinomycetales,Streptomycineae,Streptomycetaceae,Streptomyces
BGC0000095.1	BGC0000095.1	Micromonolactam biosynthetic gene cluster	hglks.t1pks	PKSother	Micromonospora sp. CMS I2-32	Bacteria,Actinobacteria,Actinobacteridae,Actinomycetales,Micromonosporineae,Micromonosporaceae,Micromonospora
BGC0000096.1	BGC0000096.1	Midecamycin biosynthetic gene cluster	t1pks	PKSI	Streptomyces mycarofaciens	Bacteria,Actinobacteria,Actinobacteridae,Actinomycetales,Streptomycineae,Streptomycetaceae,Streptomyces
BGC0000097.1	BGC0000097.1	ML-449 biosynthetic gene cluster	t1pks	PKSI	Streptomyces sp. MP39-85	Bacteria,Actinobacteria,Actinobacteridae,Actinomycetales,Streptomycineae,Streptomycetaceae,Streptomyces
BGC0000098.1	BGC0000098.1	Monacolin K biosynthetic gene cluster	t1pks	PKSI	Monascus pilosus	Eukaryota,Fungi,Dikarya,Ascomycota,Pezizomycotina,Eurotiomycetes,Eurotiomycetidae,Eurotiales,Aspergillaceae,Monascus
BGC0000099.1	BGC0000099.1	Monascorubrin biosynthetic gene cluster	t1pks	PKSI	Talaromyces marneffei	Eukaryota,Fungi,Dikarya,Ascomycota,Pezizomycotina,Eurotiomycetes,Eurotiomycetidae,Eurotiales,Trichocomaceae,Talaromyces
BGC0000100.1	BGC0000100.1	Monensin biosynthetic gene cluster	t1pks	PKSI	Streptomyces cinnamonensis	Bacteria,Actinobacteria,Actinobacteridae,Actinomycetales,Streptomycineae,Streptomycetaceae,Streptomyces
BGC0000101.1	BGC0000101.1	Monodictyphenone biosynthetic gene cluster	other	Others	Aspergillus nidulans FGSC A4	Eukaryota,Fungi,Dikarya,Ascomycota,Pezizomycotina,Eurotiomycetes,Eurotiomycetidae,Eurotiales,Aspergillaceae,Aspergillus
BGC0000102.1	BGC0000102.1	Mycinamicin biosynthetic gene cluster	t1pks	PKSI	Micromonospora griseorubida	Bacteria,Actinobacteria,Actinobacteridae,Actinomycetales,Micromonosporineae,Micromonosporaceae,Micromonospora
BGC0000103.1	BGC0000103.1	Mycolactone biosynthetic gene cluster	t1pks	PKSI	Mycobacterium ulcerans Agy99	Bacteria,Actinobacteria,Actinobacteridae,Actinomycetales,Corynebacterineae,Mycobacteriaceae,Mycobacterium
BGC0000104.1	BGC0000104.1	Mycophenolic acid biosynthetic gene cluster	t1pks	PKSI	Penicillium brevicompactum	Eukaryota,Fungi,Dikarya,Ascomycota,Pezizomycotina,Eurotiomycetes,Eurotiomycetidae,Eurotiales,Aspergillaceae,Penicillium
BGC0000105.1	BGC0000105.1	Nanchangmycin biosynthetic gene cluster	t1pks	PKSI	Streptomyces nanchangensis	Bacteria,Actinobacteria,Actinobacteridae,Actinomycetales,Streptomycineae,Streptomycetaceae,Streptomyces
BGC0000106.1	BGC0000106.1	Naphthomycin biosynthetic gene cluster	t1pks	PKSI	Streptomyces sp. CS	Bacteria,Actinobacteria,Actinobacteridae,Actinomycetales,Streptomycineae,Streptomycetaceae,Streptomyces
BGC0000107.1	BGC0000107.1	Naphthopyrone biosynthetic gene cluster	t1pks	PKSI	Aspergillus nidulans FGSC A4	Eukaryota,Fungi,Dikarya,Ascomycota,Pezizomycotina,Eurotiomycetes,Eurotiomycetidae,Eurotiales,Aspergillaceae,Aspergillus
BGC0000108.1	BGC0000108.1	Natamycin biosynthetic gene cluster	t1pks	PKSI	Streptomyces chattanoogensis	Bacteria,Actinobacteria,Actinobacteridae,Actinomycetales,Streptomycineae,Streptomycetaceae,Streptomyces
BGC0000109.1	BGC0000109.1	Nemadectin biosynthetic gene cluster	t1pks	PKSI	Streptomyces cyaneogriseus subsp. noncyanogenus	Bacteria,Actinobacteria,Actinobacteridae,Actinomycetales,Streptomycineae,Streptomycetaceae,Streptomyces
BGC0000110.1	BGC0000110.1	Neoaureothin biosynthetic gene cluster	t1pks	PKSI	Streptomyces orinoci	Bacteria,Actinobacteria,Actinobacteridae,Actinomycetales,Streptomycineae,Streptomycetaceae,Streptomyces
BGC0000111.1	BGC0000111.1	Neocarzilin biosynthetic gene cluster	t1pks	PKSI	Streptomyces carzinostaticus	Bacteria,Actinobacteria,Actinobacteridae,Actinomycetales,Streptomycineae,Streptomycetaceae,Streptomyces
BGC0000112.1	BGC0000112.1	Neocarzinostatin biosynthetic gene cluster	butyrolactone.t1pks	Others	Streptomyces carzinostaticus subsp. neocarzinostaticus	Bacteria,Actinobacteria,Actinobacteridae,Actinomycetales,Streptomycineae,Streptomycetaceae,Streptomyces
BGC0000113.1	BGC0000113.1	Niddamycin biosynthetic gene cluster	t1pks	PKSI	Streptomyces caelestis	Bacteria,Actinobacteria,Actinobacteridae,Actinomycetales,Streptomycineae,Streptomycetaceae,Streptomyces
BGC0000114.1	BGC0000114.1	Nigericin biosynthetic gene cluster	t1pks	PKSI	Streptomyces violaceusniger	Bacteria,Actinobacteria,Actinobacteridae,Actinomycetales,Streptomycineae,Streptomycetaceae,Streptomyces
BGC0000115.1	BGC0000115.1	Nystatin biosynthetic gene cluster	t1pks	PKSI	Streptomyces noursei ATCC 11455	Bacteria,Actinobacteria,Actinobacteridae,Actinomycetales,Streptomycineae,Streptomycetaceae,Streptomyces
BGC0000116.1	BGC0000116.1	Nystatin-like Pseudonocardia polyene biosynthetic gene cluster	t1pks	PKSI	Pseudonocardia autotrophica	Bacteria,Actinobacteria,Actinobacteridae,Actinomycetales,Pseudonocardineae,Pseudonocardiaceae,Pseudonocardia
BGC0000117.1	BGC0000117.1	Oligomycin biosynthetic gene cluster	t1pks	PKSI	Streptomyces avermitilis	Bacteria,Actinobacteria,Actinobacteridae,Actinomycetales,Streptomycineae,Streptomycetaceae,Streptomyces
BGC0000118.1	BGC0000118.1	Pactamycin biosynthetic gene cluster	t1pks	PKSI	Streptomyces pactum	Bacteria,Actinobacteria,Actinobacteridae,Actinomycetales,Streptomycineae,Streptomycetaceae,Streptomyces
BGC0000119.1	BGC0000119.1	Pactamycin biosynthetic gene cluster	t1pks	PKSI	Streptomyces pactum	Bacteria,Actinobacteria,Actinobacteridae,Actinomycetales,Streptomycineae,Streptomycetaceae,Streptomyces
BGC0000120.1	BGC0000120.1	Patulin biosynthetic gene cluster	t1pks	PKSI	Penicillium expansum	Eukaryota,Fungi,Dikarya,Ascomycota,Pezizomycotina,Eurotiomycetes,Eurotiomycetidae,Eurotiales,Aspergillaceae,Penicillium
BGC0000121.1	BGC0000121.1	Pestheic acid biosynthetic gene cluster	t1pks	PKSI	Pestalotiopsis fici	Eukaryota,Fungi,Dikarya,Ascomycota,Pezizomycotina,Sordariomycetes,Xylariomycetidae,Xylariales,Amphisphaeriaceae,Pestalotiopsis
BGC0000122.1	BGC0000122.1	Phenylnannolone A biosynthetic gene cluster	t1pks	PKSI	Nannocystis pusilla	Bacteria,Proteobacteria,Deltaproteobacteria,Myxococcales,Nannocystineae,Nannocystaceae,Nannocystis
BGC0000123.1	BGC0000123.1	Phoslactomycin B biosynthetic gene cluster	t1pks	PKSI	Streptomyces sp. HK803	Bacteria,Actinobacteria,Actinobacteridae,Actinomycetales,Streptomycineae,Streptomycetaceae,Streptomyces
BGC0000124.1	BGC0000124.1	Piericidin A1 biosynthetic gene cluster	t1pks	PKSI	Streptomyces piomogenus	Bacteria,Actinobacteria,Actinobacteridae,Actinomycetales,Streptomycineae,Streptomycetaceae,Streptomyces
BGC0000125.1	BGC0000125.1	Pimaricin biosynthetic gene cluster	t1pks	PKSI	Streptomyces natalensis	Bacteria,Actinobacteria,Actinobacteridae,Actinomycetales,Streptomycineae,Streptomycetaceae,Streptomyces
BGC0000126.1	BGC0000126.1	Pladienolide biosynthetic gene cluster	t1pks	PKSI	Streptomyces platensis	Bacteria,Actinobacteria,Actinobacteridae,Actinomycetales,Streptomycineae,Streptomycetaceae,Streptomyces
BGC0000127.1	BGC0000127.1	Pyoluteorin biosynthetic gene cluster	t1pks	PKSI	Pseudomonas protegens Pf-5	Bacteria,Proteobacteria,Gammaproteobacteria,Pseudomonadales,Pseudomonadaceae,Pseudomonas
BGC0000128.1	BGC0000128.1	Pyoluteorin biosynthetic gene cluster	t1pks	PKSI	Pseudomonas sp. M18	Bacteria,Proteobacteria,Gammaproteobacteria,Pseudomonadales,Pseudomonadaceae,Pseudomonas
BGC0000129.1	BGC0000129.1	Pyripyropene biosynthetic gene cluster	t1pks	PKSI	Aspergillus fumigatus Af293	Eukaryota,Fungi,Dikarya,Ascomycota,Pezizomycotina,Eurotiomycetes,Eurotiomycetidae,Eurotiales,Aspergillaceae,Aspergillus
BGC0000130.1	BGC0000130.1	Pyrrolomycin biosynthetic gene cluster	t1pks	PKSI	Streptomyces vitaminophilus	Bacteria,Actinobacteria,Actinobacteridae,Actinomycetales,Streptomycineae,Streptomycetaceae,Streptomyces
BGC0000131.1	BGC0000131.1	Pyrrolomycin biosynthetic gene cluster	other	Others	Streptomyces sp. UC 11065	Bacteria,Actinobacteria,Actinobacteridae,Actinomycetales,Streptomycineae,Streptomycetaceae,Streptomyces
BGC0000132.1	BGC0000132.1	Pyrrolomycin biosynthetic gene cluster	t1pks	PKSI	Streptomyces sp. UC 11065	Bacteria,Actinobacteria,Actinobacteridae,Actinomycetales,Streptomycineae,Streptomycetaceae,Streptomyces
BGC0000133.1	BGC0000133.1	Quartromicin biosynthetic gene cluster	t1pks	PKSI	Amycolatopsis orientalis	Bacteria,Actinobacteria,Actinobacteridae,Actinomycetales,Pseudonocardineae,Pseudonocardiaceae,Amycolatopsis
BGC0000134.1	BGC0000134.1	Radicicol biosynthetic gene cluster	t1pks	PKSI	Metacordyceps chlamydosporia	Eukaryota,Fungi,Dikarya,Ascomycota,Pezizomycotina,Sordariomycetes,Hypocreomycetidae,Hypocreales,Clavicipitaceae,Metacordyceps
BGC0000135.1	BGC0000135.1	Reveromycin biosynthetic gene cluster	t1pks	PKSI	Streptomyces sp. SN-593	Bacteria,Actinobacteria,Actinobacteridae,Actinomycetales,Streptomycineae,Streptomycetaceae,Streptomyces
BGC0000136.1	BGC0000136.1	Rifamycin biosynthetic gene cluster	t1pks	PKSI	Amycolatopsis mediterranei S699	Bacteria,Actinobacteria,Actinobacteridae,Actinomycetales,Pseudonocardineae,Pseudonocardiaceae,Amycolatopsis
BGC0000137.1	BGC0000137.1	Rifamycin biosynthetic gene cluster	t1pks	PKSI	Salinispora arenicola CNS-205	Bacteria,Actinobacteria,Actinobacteridae,Actinomycetales,Micromonosporineae,Micromonosporaceae,Salinispora
BGC0000138.1	BGC0000138.1	Rimocidin biosynthetic gene cluster	t1pks	PKSI	Streptomyces diastaticus	Bacteria,Actinobacteria,Actinobacteridae,Actinomycetales,Streptomycineae,Streptomycetaceae,Streptomyces
BGC0000140.1	BGC0000140.1	RK-682 biosynthetic gene cluster	t1pks	PKSI	Streptomyces sp. 88-682	Bacteria,Actinobacteria,Actinobacteridae,Actinomycetales,Streptomycineae,Streptomycetaceae,Streptomyces
BGC0000141.1	BGC0000141.1	Rubradirin biosynthetic gene cluster	nrps.aminocoumarin.t1pks	Others	Streptomyces achromogenes subsp. rubradiris	Bacteria,Actinobacteria,Actinobacteridae,Actinomycetales,Streptomycineae,Streptomycetaceae,Streptomyces
BGC0000142.1	BGC0000142.1	Salinilactam biosynthetic gene cluster	t1pks	PKSI	Salinispora tropica CNB-440	Bacteria,Actinobacteria,Actinobacteridae,Actinomycetales,Micromonosporineae,Micromonosporaceae,Salinispora
BGC0000143.1	BGC0000143.1	Salinomycin biosynthetic gene cluster	t1pks	PKSI	Streptomyces albus	Bacteria,Actinobacteria,Actinobacteridae,Actinomycetales,Streptomycineae,Streptomycetaceae,Streptomyces
BGC0000144.1	BGC0000144.1	Salinomycin biosynthetic gene cluster	nrps.butyrolactone.t1pks	Others	Streptomyces albus	Bacteria,Actinobacteria,Actinobacteridae,Actinomycetales,Streptomycineae,Streptomycetaceae,Streptomyces
BGC0000145.1	BGC0000145.1	Salinosporamide A biosynthetic gene cluster	nrps.transatpks.t1pks	PKS-NRP_Hybrids	Salinispora tropica	Bacteria,Actinobacteria,Actinobacteridae,Actinomycetales,Micromonosporineae,Micromonosporaceae,Salinispora
BGC0000146.1	BGC0000146.1	Solanapyrone biosynthetic gene cluster	t1pks	PKSI	Alternaria solani	Eukaryota,Fungi,Dikarya,Ascomycota,Pezizomycotina,Dothideomycetes,Pleosporomycetidae,Pleosporales,Pleosporineae,Pleosporaceae,Alternaria
BGC0000147.1	BGC0000147.1	Soraphen biosynthetic gene cluster	t1pks	PKSI	Sorangium cellulosum	Bacteria,Proteobacteria,Deltaproteobacteria,Myxococcales,Sorangiineae,Polyangiaceae,Sorangium
BGC0000148.1	BGC0000148.1	Spinosad biosynthetic gene cluster	t1pks	PKSI	Saccharopolyspora spinosa	Bacteria,Actinobacteria,Actinobacteridae,Actinomycetales,Pseudonocardineae,Pseudonocardiaceae,Saccharopolyspora
BGC0000149.1	BGC0000149.1	Spirangien biosynthetic gene cluster	t1pks	PKSI	Sorangium cellulosum	Bacteria,Proteobacteria,Deltaproteobacteria,Myxococcales,Sorangiineae,Polyangiaceae,Sorangium
BGC0000150.1	BGC0000150.1	Sporolide biosynthetic gene cluster	nrps.t1pks	PKS-NRP_Hybrids	Salinispora tropica CNB-440	Bacteria,Actinobacteria,Actinobacteridae,Actinomycetales,Micromonosporineae,Micromonosporaceae,Salinispora
BGC0000151.1	BGC0000151.1	Stambomycin biosynthetic gene cluster	t1pks	PKSI	Streptomyces ambofaciens ATCC 23877	Bacteria,Actinobacteria,Actinobacteridae,Actinomycetales,Streptomycineae,Streptomycetaceae,Streptomyces
BGC0000152.1	BGC0000152.1	Sterigmatocystin biosynthetic gene cluster	t1pks	PKSI	Aspergillus nidulans	Eukaryota,Fungi,Dikarya,Ascomycota,Pezizomycotina,Eurotiomycetes,Eurotiomycetidae,Eurotiales,Aspergillaceae,Aspergillus
BGC0000153.1	BGC0000153.1	Stigmatellin biosynthetic gene cluster	t1pks	PKSI	Stigmatella aurantiaca Sg a15	Bacteria,Proteobacteria,Deltaproteobacteria,Myxococcales,Cystobacterineae,Cystobacteraceae,Stigmatella
BGC0000154.1	BGC0000154.1	Stipitatic acid biosynthetic gene cluster	t1pks	PKSI	Talaromyces stipitatus ATCC 10500	Eukaryota,Fungi,Dikarya,Ascomycota,Pezizomycotina,Eurotiomycetes,Eurotiomycetidae,Eurotiales,Trichocomaceae,Talaromyces
BGC0000155.1	BGC0000155.1	T-toxin biosynthetic gene cluster	t1pks	PKSI	Bipolaris maydis	Eukaryota,Fungi,Dikarya,Ascomycota,Pezizomycotina,Dothideomycetes,Pleosporomycetidae,Pleosporales,Pleosporineae,Pleosporaceae,Bipolaris
BGC0000156.1	BGC0000156.1	TAN-1612 biosynthetic gene cluster	t1pks	PKSI	Aspergillus niger	Eukaryota,Fungi,Dikarya,Ascomycota,Pezizomycotina,Eurotiomycetes,Eurotiomycetidae,Eurotiales,Aspergillaceae,Aspergillus
BGC0000157.1	BGC0000157.1	Tautomycetin biosynthetic gene cluster	t1pks	PKSI	Streptomyces sp. CK4412	Bacteria,Actinobacteria,Actinobacteridae,Actinomycetales,Streptomycineae,Streptomycetaceae,Streptomyces
BGC0000158.1	BGC0000158.1	Tautomycetin biosynthetic gene cluster	t1pks	PKSI	Streptomyces griseochromogenes	Bacteria,Actinobacteria,Actinobacteridae,Actinomycetales,Streptomycineae,Streptomycetaceae,Streptomyces
BGC0000159.1	BGC0000159.1	Tautomycin biosynthetic gene cluster	t1pks	PKSI	Streptomyces spiroverticillatus	Bacteria,Actinobacteria,Actinobacteridae,Actinomycetales,Streptomycineae,Streptomycetaceae,Streptomyces
BGC0000160.1	BGC0000160.1	Terreic acid biosynthetic gene cluster	t1pks	PKSI	Aspergillus terreus NIH2624	Eukaryota,Fungi,Dikarya,Ascomycota,Pezizomycotina,Eurotiomycetes,Eurotiomycetidae,Eurotiales,Aspergillaceae,Aspergillus
BGC0000161.1	BGC0000161.1	Terrein biosynthetic gene cluster	t1pks	PKSI	Aspergillus terreus NIH2624	Eukaryota,Fungi,Dikarya,Ascomycota,Pezizomycotina,Eurotiomycetes,Eurotiomycetidae,Eurotiales,Aspergillaceae,Aspergillus
BGC0000162.1	BGC0000162.1	Tetrocarcin A biosynthetic gene cluster	t1pks	PKSI	Micromonospora chalcea	Bacteria,Actinobacteria,Actinobacteridae,Actinomycetales,Micromonosporineae,Micromonosporaceae,Micromonospora
BGC0000163.1	BGC0000163.1	Tetronasin biosynthetic gene cluster	transatpks.t1pks	PKSother	Streptomyces longisporoflavus	Bacteria,Actinobacteria,Actinobacteridae,Actinomycetales,Streptomycineae,Streptomycetaceae,Streptomyces
BGC0000164.1	BGC0000164.1	Tetronomycin biosynthetic gene cluster	transatpks.t1pks	PKSother	Streptomyces sp. NRRL 11266	Bacteria,Actinobacteria,Actinobacteridae,Actinomycetales,Streptomycineae,Streptomycetaceae,Streptomyces
BGC0000165.1	BGC0000165.1	Tiacumicin B biosynthetic gene cluster	t1pks	PKSI	Dactylosporangium aurantiacum subsp. hamdenensis	Bacteria,Actinobacteria,Actinobacteridae,Actinomycetales,Micromonosporineae,Micromonosporaceae,Dactylosporangium
BGC0000166.1	BGC0000166.1	Tylactone biosynthetic gene cluster	t1pks	PKSI	Streptomyces fradiae	Bacteria,Actinobacteria,Actinobacteridae,Actinomycetales,Streptomycineae,Streptomycetaceae,Streptomyces
BGC0000167.1	BGC0000167.1	Vicenistatin biosynthetic gene cluster	t1pks	PKSI	Streptomyces halstedii	Bacteria,Actinobacteria,Actinobacteridae,Actinomycetales,Streptomycineae,Streptomycetaceae,Streptomyces
BGC0000168.1	BGC0000168.1	Viridicatumtoxin biosynthetic gene cluster	terpene.t1pks	Others	Penicillium aethiopicum	Eukaryota,Fungi,Dikarya,Ascomycota,Pezizomycotina,Eurotiomycetes,Eurotiomycetidae,Eurotiales,Aspergillaceae,Penicillium
BGC0000170.1	BGC0000170.1	Yanuthone D biosynthetic gene cluster	t1pks	PKSI	Aspergillus niger ATCC 1015	Eukaryota,Fungi,Dikarya,Ascomycota,Pezizomycotina,Eurotiomycetes,Eurotiomycetidae,Eurotiales,Aspergillaceae,Aspergillus
BGC0000171.1	BGC0000171.1	9-methylstreptimidone biosynthetic gene cluster	transatpks	PKSother	Streptomyces himastatinicus ATCC 53653	Bacteria,Actinobacteria,Actinobacteridae,Actinomycetales,Streptomycineae,Streptomycetaceae,Streptomyces
BGC0000172.1	BGC0000172.1	Basiliskamides biosynthetic gene cluster	transatpks	PKSother	Brevibacillus laterosporus PE36	Bacteria,Firmicutes,Bacilli,Bacillales,Paenibacillaceae,Brevibacillus
BGC0000173.1	BGC0000173.1	Bongkrekic acid biosynthetic gene cluster	t2pks.transatpks	PKSother	Burkholderia gladioli	Bacteria,Proteobacteria,Betaproteobacteria,Burkholderiales,Burkholderiaceae,Burkholderia
BGC0000174.1	BGC0000174.1	Bryostatin biosynthetic gene cluster	transatpks	PKSother	Candidatus Endobugula sertula	Bacteria,Proteobacteria,Gammaproteobacteria,Alteromonadales,Alteromonadales genera incertae sedis,Candidatus Endobugula
BGC0000175.1	BGC0000175.1	Cycloheximide / actiphenol biosynthetic gene cluster	lantipeptide.transatpks	Others	Streptomyces sp. YIM 56141	Bacteria,Actinobacteria,Actinobacteridae,Actinomycetales,Streptomycineae,Streptomycetaceae,Streptomyces
BGC0000176.1	BGC0000176.1	Difficidin biosynthetic gene cluster	transatpks	PKSother	Bacillus amyloliquefaciens subsp. plantarum str. FZB42	Bacteria,Firmicutes,Bacilli,Bacillales,Bacillaceae,Bacillus
BGC0000177.1	BGC0000177.1	Dorrigocin / migrastatin biosynthetic gene cluster	transatpks	PKSother	Streptomyces platensis subsp. rosaceus	Bacteria,Actinobacteria,Actinobacteridae,Actinomycetales,Streptomycineae,Streptomycetaceae,Streptomyces
BGC0000178.1	BGC0000178.1	Elansolid biosynthetic gene cluster	t2pks.transatpks	PKSother	Chitinophaga sancti	Bacteria,Bacteroidetes,Sphingobacteriia,Sphingobacteriales,Chitinophagaceae,Chitinophaga
BGC0000179.1	BGC0000179.1	Etnangien biosynthetic gene cluster	transatpks	PKSother	Sorangium cellulosum So ce56	Bacteria,Proteobacteria,Deltaproteobacteria,Myxococcales,Sorangiineae,Polyangiaceae,Sorangium
BGC0000180.1	BGC0000180.1	Legioliulin biosynthetic gene cluster	transatpks	PKSother	Legionella parisiensis	Bacteria,Proteobacteria,Gammaproteobacteria,Legionellales,Legionellaceae,Legionella
BGC0000181.1	BGC0000181.1	Macrolactin biosynthetic gene cluster	transatpks	PKSother	Bacillus amyloliquefaciens subsp. plantarum str. FZB42	Bacteria,Firmicutes,Bacilli,Bacillales,Bacillaceae,Bacillus
BGC0000182.1	BGC0000182.1	Mupirocin biosynthetic gene cluster	t2pks.hserlactone.transatpks	Others	Pseudomonas fluorescens	Bacteria,Proteobacteria,Gammaproteobacteria,Pseudomonadales,Pseudomonadaceae,Pseudomonas
BGC0000183.1	BGC0000183.1	Paenimacrolidin biosynthetic gene cluster	other	Others	Paenibacillus sp. F6-B70	Bacteria,Firmicutes,Bacilli,Bacillales,Paenibacillaceae,Paenibacillus
BGC0000184.1	BGC0000184.1	Sorangicin biosynthetic gene cluster	transatpks	PKSother	Sorangium cellulosum	Bacteria,Proteobacteria,Deltaproteobacteria,Myxococcales,Sorangiineae,Polyangiaceae,Sorangium
BGC0000185.1	BGC0000185.1	Tartrolon biosynthetic gene cluster	transatpks	PKSother	Teredinibacter turnerae T7901	Bacteria,Proteobacteria,Gammaproteobacteria,Alteromonadales,Alteromonadales genera incertae sedis,Teredinibacter
BGC0000186.1	BGC0000186.1	Thailandamide biosynthetic gene cluster	t2pks.transatpks.nrps	PKS-NRP_Hybrids	Burkholderia thailandensis E264	Bacteria,Proteobacteria,Betaproteobacteria,Burkholderiales,Burkholderiaceae,Burkholderia,pseudomallei group
BGC0000187.1	BGC0000187.1	Asukamycin biosynthetic gene cluster	furan	Others	Streptomyces nodosus subsp. asukaensis	Bacteria,Actinobacteria,Actinobacteridae,Actinomycetales,Streptomycineae,Streptomycetaceae,Streptomyces
BGC0000188.1	BGC0000188.1	Saxitoxin biosynthetic gene cluster	other	Others	Cylindrospermopsis raciborskii T3	Bacteria,Cyanobacteria,Nostocales,Nostocaceae,Cylindrospermopsis
BGC0000189.1	BGC0000189.1	Xenocyloins biosynthetic gene cluster	other	Others	Xenorhabdus bovienii SS-2004	Bacteria,Proteobacteria,Gammaproteobacteria,Enterobacteriales,Enterobacteriaceae,Xenorhabdus
BGC0000190.1	BGC0000190.1	A-74528 biosynthetic gene cluster	t2pks	PKSother	Streptomyces sp. SANK 61196	Bacteria,Actinobacteria,Actinobacteridae,Actinomycetales,Streptomycineae,Streptomycetaceae,Streptomyces
BGC0000191.1	BGC0000191.1	Aclacinomycin biosynthetic gene cluster	t2pks	PKSother	Streptomyces galilaeus	Bacteria,Actinobacteria,Actinobacteridae,Actinomycetales,Streptomycineae,Streptomycetaceae,Streptomyces
BGC0000192.1	BGC0000192.1	Aclacinomycin biosynthetic gene cluster	t2pks	PKSother	Streptomyces galilaeus	Bacteria,Actinobacteria,Actinobacteridae,Actinomycetales,Streptomycineae,Streptomycetaceae,Streptomyces
BGC0000193.1	BGC0000193.1	Aclacinomycin biosynthetic gene cluster	other	Others	Streptomyces galilaeus	Bacteria,Actinobacteria,Actinobacteridae,Actinomycetales,Streptomycineae,Streptomycetaceae,Streptomyces
BGC0000194.1	BGC0000194.1	Actinorhodin biosynthetic gene cluster	t2pks	PKSother	Streptomyces coelicolor A3(2)	Bacteria,Actinobacteria,Actinobacteridae,Actinomycetales,Streptomycineae,Streptomycetaceae,Streptomyces,Streptomyces albidoflavus group
BGC0000195.1	BGC0000195.1	Alnumycin biosynthetic gene cluster	t2pks	PKSother	Streptomyces sp. CM020	Bacteria,Actinobacteria,Actinobacteridae,Actinomycetales,Streptomycineae,Streptomycetaceae,Streptomyces
BGC0000196.1	BGC0000196.1	Anthraquinone biosynthetic gene cluster	t2pks	PKSother	Photorhabdus luminescens subsp. laumondii TTO1	Bacteria,Proteobacteria,Gammaproteobacteria,Enterobacteriales,Enterobacteriaceae,Photorhabdus
BGC0000197.1	BGC0000197.1	Aranciamycin biosynthetic gene cluster	t2pks	PKSother	Streptomyces echinatus	Bacteria,Actinobacteria,Actinobacteridae,Actinomycetales,Streptomycineae,Streptomycetaceae,Streptomyces
BGC0000198.1	BGC0000198.1	Arenimycin B biosynthetic gene cluster	t2pks	PKSother	Salinispora arenicola CNB527	Bacteria,Actinobacteria,Actinobacteridae,Actinomycetales,Micromonosporineae,Micromonosporaceae,Salinispora
BGC0000199.1	BGC0000199.1	Arimetamycin biosynthetic gene cluster	t2pks.oligosaccharide	Others	uncultured bacterium	Bacteria,environmental samples
BGC0000200.1	BGC0000200.1	Arixanthomycin biosynthetic gene cluster	t2pks	PKSother	uncultured bacterium	Bacteria,environmental samples
BGC0000201.1	BGC0000201.1	Auricin biosynthetic gene cluster	t2pks	PKSother	Streptomyces aureofaciens	Bacteria,Actinobacteria,Actinobacteridae,Actinomycetales,Streptomycineae,Streptomycetaceae,Streptomyces
BGC0000202.1	BGC0000202.1	Azicemicin biosynthetic gene cluster	t2pks	PKSother	Kibdelosporangium sp. MJ126-NF4	Bacteria,Actinobacteria,Actinobacteridae,Actinomycetales,Pseudonocardineae,Pseudonocardiaceae,Kibdelosporangium
BGC0000203.1	BGC0000203.1	BE-7585A biosynthetic gene cluster	t2pks	PKSother	Amycolatopsis orientalis subsp. vinearia	Bacteria,Actinobacteria,Actinobacteridae,Actinomycetales,Pseudonocardineae,Pseudonocardiaceae,Amycolatopsis
BGC0000204.1	BGC0000204.1	Benastatin biosynthetic gene cluster	t2pks	PKSother	Streptomyces sp. A2991200	Bacteria,Actinobacteria,Actinobacteridae,Actinomycetales,Streptomycineae,Streptomycetaceae,Streptomyces
BGC0000205.1	BGC0000205.1	Bryostatin biosynthetic gene cluster	t2pks	PKSother	Candidatus Endobugula sertula	Bacteria,Proteobacteria,Gammaproteobacteria,Alteromonadales,Alteromonadales genera incertae sedis,Candidatus Endobugula
BGC0000206.1	BGC0000206.1	Chartreusin biosynthetic gene cluster	t2pks	PKSother	Streptomyces chartreusis	Bacteria,Actinobacteria,Actinobacteridae,Actinomycetales,Streptomycineae,Streptomycetaceae,Streptomyces
BGC0000207.1	BGC0000207.1	Chartreusin biosynthetic gene cluster	other	Others	Streptomyces chartreusis	Bacteria,Actinobacteria,Actinobacteridae,Actinomycetales,Streptomycineae,Streptomycetaceae,Streptomyces
BGC0000208.1	BGC0000208.1	Chelocardin biosynthetic gene cluster	t2pks	PKSother	Amycolatopsis sulphurea	Bacteria,Actinobacteria,Actinobacteridae,Actinomycetales,Pseudonocardineae,Pseudonocardiaceae,Amycolatopsis
BGC0000209.1	BGC0000209.1	Chlortetracycline biosynthetic gene cluster	t2pks	PKSother	Streptomyces aureofaciens	Bacteria,Actinobacteria,Actinobacteridae,Actinomycetales,Streptomycineae,Streptomycetaceae,Streptomyces
BGC0000210.1	BGC0000210.1	Chromomycin A3 biosynthetic gene cluster	t2pks.oligosaccharide	Others	Streptomyces griseus subsp. griseus	Bacteria,Actinobacteria,Actinobacteridae,Actinomycetales,Streptomycineae,Streptomycetaceae,Streptomyces
BGC0000211.1	BGC0000211.1	Chrysomycin biosynthetic gene cluster	t2pks	PKSother	Streptomyces albaduncus	Bacteria,Actinobacteria,Actinobacteridae,Actinomycetales,Streptomycineae,Streptomycetaceae,Streptomyces
BGC0000212.1	BGC0000212.1	Cinerubin B biosynthetic gene cluster	t2pks	PKSother	Streptomyces sp. SPB74	Bacteria,Actinobacteria,Actinobacteridae,Actinomycetales,Streptomycineae,Streptomycetaceae,Streptomyces
BGC0000213.1	BGC0000213.1	Colabomycin biosynthetic gene cluster	furan	Others	Streptomyces aureus	Bacteria,Actinobacteria,Actinobacteridae,Actinomycetales,Streptomycineae,Streptomycetaceae,Streptomyces
BGC0000214.1	BGC0000214.1	Cosmomycin biosynthetic gene cluster	t2pks	PKSother	Streptomyces olindensis	Bacteria,Actinobacteria,Actinobacteridae,Actinomycetales,Streptomycineae,Streptomycetaceae,Streptomyces
BGC0000215.1	BGC0000215.1	Curamycin biosynthetic gene cluster	t2pks	PKSother	Streptomyces cyaneus	Bacteria,Actinobacteria,Actinobacteridae,Actinomycetales,Streptomycineae,Streptomycetaceae,Streptomyces
BGC0000216.1	BGC0000216.1	Dactylocycline biosynthetic gene cluster	t2pks	PKSother	Dactylosporangium sp. SC14051	Bacteria,Actinobacteria,Actinobacteridae,Actinomycetales,Micromonosporineae,Micromonosporaceae,Dactylosporangium
BGC0000217.1	BGC0000217.1	Daunorubicin biosynthetic gene cluster	t2pks	PKSother	Streptomyces sp.	Bacteria,Actinobacteria,Actinobacteridae,Actinomycetales,Streptomycineae,Streptomycetaceae,Streptomyces
BGC0000218.1	BGC0000218.1	Doxorubicin biosynthetic gene cluster	t2pks	PKSother	Streptomyces peucetius	Bacteria,Actinobacteria,Actinobacteridae,Actinomycetales,Streptomycineae,Streptomycetaceae,Streptomyces
BGC0000219.1	BGC0000219.1	Elloramycin biosynthetic gene cluster	t2pks	PKSother	Streptomyces olivaceus	Bacteria,Actinobacteria,Actinobacteridae,Actinomycetales,Streptomycineae,Streptomycetaceae,Streptomyces
BGC0000220.1	BGC0000220.1	Enterocin biosynthetic gene cluster	t2pks	PKSother	Streptomyces maritimus	Bacteria,Actinobacteria,Actinobacteridae,Actinomycetales,Streptomycineae,Streptomycetaceae,Streptomyces
BGC0000221.1	BGC0000221.1	Erdacin biosynthetic gene cluster	t2pks	PKSother	uncultured soil bacterium V167	Bacteria,environmental samples
BGC0000222.1	BGC0000222.1	FD-594 biosynthetic gene cluster	t2pks	PKSother	Streptomyces sp. TA-0256	Bacteria,Actinobacteria,Actinobacteridae,Actinomycetales,Streptomycineae,Streptomycetaceae,Streptomyces
BGC0000223.1	BGC0000223.1	Fluostatin biosynthetic gene cluster	t2pks	PKSother	uncultured bacterium BAC AB649/1850	Bacteria,environmental samples
BGC0000224.1	BGC0000224.1	Fredericamycin biosynthetic gene cluster	t2pks	PKSother	Streptomyces griseus	Bacteria,Actinobacteria,Actinobacteridae,Actinomycetales,Streptomycineae,Streptomycetaceae,Streptomyces
BGC0000225.1	BGC0000225.1	Frenolicin biosynthetic gene cluster	t2pks	PKSother	Streptomyces roseofulvus	Bacteria,Actinobacteria,Actinobacteridae,Actinomycetales,Streptomycineae,Streptomycetaceae,Streptomyces
BGC0000226.1	BGC0000226.1	Gilvocarcin biosynthetic gene cluster	t2pks	PKSother	Streptomyces griseoflavus	Bacteria,Actinobacteria,Actinobacteridae,Actinomycetales,Streptomycineae,Streptomycetaceae,Streptomyces
BGC0000227.1	BGC0000227.1	Granaticin biosynthetic gene cluster	t2pks	PKSother	Streptomyces violaceoruber	Bacteria,Actinobacteria,Actinobacteridae,Actinomycetales,Streptomycineae,Streptomycetaceae,Streptomyces
BGC0000228.1	BGC0000228.1	Granaticin biosynthetic gene cluster	t2pks	PKSother	Streptomyces violaceoruber	Bacteria,Actinobacteria,Actinobacteridae,Actinomycetales,Streptomycineae,Streptomycetaceae,Streptomyces
BGC0000229.1	BGC0000229.1	Grincamycin biosynthetic gene cluster	t2pks.oligosaccharide	Others	Streptomyces lusitanus	Bacteria,Actinobacteria,Actinobacteridae,Actinomycetales,Streptomycineae,Streptomycetaceae,Streptomyces
BGC0000230.1	BGC0000230.1	Griseorhodin biosynthetic gene cluster	t2pks	PKSother	Streptomyces sp. JP95	Bacteria,Actinobacteria,Actinobacteridae,Actinomycetales,Streptomycineae,Streptomycetaceae,Streptomyces
BGC0000231.1	BGC0000231.1	Griseusin biosynthetic gene cluster	t2pks	PKSother	Streptomyces griseus	Bacteria,Actinobacteria,Actinobacteridae,Actinomycetales,Streptomycineae,Streptomycetaceae,Streptomyces
BGC0000232.1	BGC0000232.1	Hatomarubigin biosynthetic gene cluster	t2pks	PKSother	Streptomyces sp. 2238-SVT4	Bacteria,Actinobacteria,Actinobacteridae,Actinomycetales,Streptomycineae,Streptomycetaceae,Streptomyces
BGC0000233.1	BGC0000233.1	Hedamycin biosynthetic gene cluster	t2pks.t1pks	PKSother	Streptomyces griseoruber	Bacteria,Actinobacteria,Actinobacteridae,Actinomycetales,Streptomycineae,Streptomycetaceae,Streptomyces
BGC0000234.1	BGC0000234.1	Jadomycin biosynthetic gene cluster	t2pks	PKSother	Streptomyces venezuelae ATCC 10712	Bacteria,Actinobacteria,Actinobacteridae,Actinomycetales,Streptomycineae,Streptomycetaceae,Streptomyces
BGC0000235.1	BGC0000235.1	Kiamycin biosynthetic gene cluster	t2pks	PKSother	Streptomyces sp. W007	Bacteria,Actinobacteria,Actinobacteridae,Actinomycetales,Streptomycineae,Streptomycetaceae,Streptomyces
BGC0000236.1	BGC0000236.1	Kinamycin biosynthetic gene cluster	t2pks	PKSother	Streptomyces murayamaensis	Bacteria,Actinobacteria,Actinobacteridae,Actinomycetales,Streptomycineae,Streptomycetaceae,Streptomyces
BGC0000237.1	BGC0000237.1	Lactonamycin Z biosynthetic gene cluster	t2pks	PKSother	Streptomyces sanglieri	Bacteria,Actinobacteria,Actinobacteridae,Actinomycetales,Streptomycineae,Streptomycetaceae,Streptomyces
BGC0000238.1	BGC0000238.1	Lactonamycin biosynthetic gene cluster	butyrolactone.t2pks	Others	Streptomyces rishiriensis	Bacteria,Actinobacteria,Actinobacteridae,Actinomycetales,Streptomycineae,Streptomycetaceae,Streptomyces
BGC0000239.1	BGC0000239.1	Landomycin biosynthetic gene cluster	t2pks.oligosaccharide	Others	Streptomyces cyanogenus	Bacteria,Actinobacteria,Actinobacteridae,Actinomycetales,Streptomycineae,Streptomycetaceae,Streptomyces
BGC0000240.1	BGC0000240.1	Lomaiviticin biosynthetic gene cluster	t2pks	PKSother	Salinispora pacifica	Bacteria,Actinobacteria,Actinobacteridae,Actinomycetales,Micromonosporineae,Micromonosporaceae,Salinispora
BGC0000241.1	BGC0000241.1	Lomaiviticin biosynthetic gene cluster	t2pks	PKSother	Salinispora tropica CNB-440	Bacteria,Actinobacteria,Actinobacteridae,Actinomycetales,Micromonosporineae,Micromonosporaceae,Salinispora
BGC0000242.1	BGC0000242.1	Lysolipin biosynthetic gene cluster	t2pks	PKSother	Streptomyces tendae	Bacteria,Actinobacteria,Actinobacteridae,Actinomycetales,Streptomycineae,Streptomycetaceae,Streptomyces
BGC0000243.1	BGC0000243.1	Macrotetrolide biosynthetic gene cluster	other	Others	Streptomyces griseus subsp. griseus	Bacteria,Actinobacteria,Actinobacteridae,Actinomycetales,Streptomycineae,Streptomycetaceae,Streptomyces
BGC0000244.1	BGC0000244.1	Macrotetrolide biosynthetic gene cluster	other	Others	Streptomyces griseus subsp. griseus	Bacteria,Actinobacteria,Actinobacteridae,Actinomycetales,Streptomycineae,Streptomycetaceae,Streptomyces
BGC0000245.1	BGC0000245.1	Medermycin biosynthetic gene cluster	t2pks	PKSother	Streptomyces sp. AM-7161	Bacteria,Actinobacteria,Actinobacteridae,Actinomycetales,Streptomycineae,Streptomycetaceae,Streptomyces
BGC0000246.1	BGC0000246.1	Mithramycin biosynthetic gene cluster	t2pks	PKSother	Streptomyces argillaceus	Bacteria,Actinobacteria,Actinobacteridae,Actinomycetales,Streptomycineae,Streptomycetaceae,Streptomyces
BGC0000247.1	BGC0000247.1	Mithramycin biosynthetic gene cluster	t2pks.oligosaccharide	Others	Streptomyces argillaceus	Bacteria,Actinobacteria,Actinobacteridae,Actinomycetales,Streptomycineae,Streptomycetaceae,Streptomyces
BGC0000248.1	BGC0000248.1	Naphtocyclinone biosynthetic gene cluster	t2pks	PKSother	Streptomyces arenae	Bacteria,Actinobacteria,Actinobacteridae,Actinomycetales,Streptomycineae,Streptomycetaceae,Streptomyces
BGC0000249.1	BGC0000249.1	Nogalamycin biosynthetic gene cluster	other	Others	Streptomyces nogalater	Bacteria,Actinobacteria,Actinobacteridae,Actinomycetales,Streptomycineae,Streptomycetaceae,Streptomyces
BGC0000250.1	BGC0000250.1	Nogalamycin biosynthetic gene cluster	t2pks	PKSother	Streptomyces nogalater	Bacteria,Actinobacteria,Actinobacteridae,Actinomycetales,Streptomycineae,Streptomycetaceae,Streptomyces
BGC0000251.1	BGC0000251.1	Nogalamycin biosynthetic gene cluster	other	Others	Streptomyces nogalater	Bacteria,Actinobacteria,Actinobacteridae,Actinomycetales,Streptomycineae,Streptomycetaceae,Streptomyces
BGC0000252.1	BGC0000252.1	Nonactin biosynthetic gene cluster	t2pks	PKSother	Streptomyces griseus subsp. griseus	Bacteria,Actinobacteria,Actinobacteridae,Actinomycetales,Streptomycineae,Streptomycetaceae,Streptomyces
BGC0000253.1	BGC0000253.1	Oviedomycin biosynthetic gene cluster	t2pks	PKSother	Streptomyces antibioticus	Bacteria,Actinobacteria,Actinobacteridae,Actinomycetales,Streptomycineae,Streptomycetaceae,Streptomyces
BGC0000254.1	BGC0000254.1	Oxytetracycline biosynthetic gene cluster	t2pks	PKSother	Streptomyces rimosus	Bacteria,Actinobacteria,Actinobacteridae,Actinomycetales,Streptomycineae,Streptomycetaceae,Streptomyces
BGC0000255.1	BGC0000255.1	Pederin biosynthetic gene cluster	t2pks	PKSother	symbiont bacterium of Paederus fuscipes	Bacteria,Unknown
BGC0000256.1	BGC0000256.1	Pradimicin biosynthetic gene cluster	t2pks	PKSother	Actinomadura hibisca	Bacteria,Actinobacteria,Actinobacteridae,Actinomycetales,Streptosporangineae,Thermomonosporaceae,Actinomadura
BGC0000257.1	BGC0000257.1	Prodigiosin biosynthetic gene cluster	t1pks	PKSI	Streptomyces griseoviridis	Bacteria,Actinobacteria,Actinobacteridae,Actinomycetales,Streptomycineae,Streptomycetaceae,Streptomyces
BGC0000258.1	BGC0000258.1	Prodigiosin biosynthetic gene cluster	other	Others	Serratia sp.	Bacteria,Proteobacteria,Gammaproteobacteria,Enterobacteriales,Enterobacteriaceae,Serratia
BGC0000259.1	BGC0000259.1	Prodigiosin biosynthetic gene cluster	other	Others	Serratia marcescens	Bacteria,Proteobacteria,Gammaproteobacteria,Enterobacteriales,Enterobacteriaceae,Serratia
BGC0000260.1	BGC0000260.1	Prodigiosin biosynthetic gene cluster	other	Others	Hahella chejuensis KCTC 2396	Bacteria,Proteobacteria,Gammaproteobacteria,Oceanospirillales,Hahellaceae,Hahella
BGC0000261.1	BGC0000261.1	R1128 biosynthetic gene cluster	t2pks	PKSother	Streptomyces sp. R1128	Bacteria,Actinobacteria,Actinobacteridae,Actinomycetales,Streptomycineae,Streptomycetaceae,Streptomyces
BGC0000262.1	BGC0000262.1	Rabelomycin biosynthetic gene cluster	butyrolactone.oligosaccharide.t2pks	Others	Streptomyces sp. PGA64	Bacteria,Actinobacteria,Actinobacteridae,Actinomycetales,Streptomycineae,Streptomycetaceae,Streptomyces
BGC0000263.1	BGC0000263.1	Ravidomycin biosynthetic gene cluster	t2pks	PKSother	Streptomyces ravidus	Bacteria,Actinobacteria,Actinobacteridae,Actinomycetales,Streptomycineae,Streptomycetaceae,Streptomyces
BGC0000264.1	BGC0000264.1	Resistomycin biosynthetic gene cluster	t2pks	PKSother	Streptomyces resistomycificus	Bacteria,Actinobacteria,Actinobacteridae,Actinomycetales,Streptomycineae,Streptomycetaceae,Streptomyces
BGC0000265.1	BGC0000265.1	Rhodomycin biosynthetic gene cluster	other	Others	Streptomyces purpurascens	Bacteria,Actinobacteria,Actinobacteridae,Actinomycetales,Streptomycineae,Streptomycetaceae,Streptomyces
BGC0000266.1	BGC0000266.1	Rubromycin biosynthetic gene cluster	t2pks	PKSother	Streptomyces collinus	Bacteria,Actinobacteria,Actinobacteridae,Actinomycetales,Streptomycineae,Streptomycetaceae,Streptomyces
BGC0000267.1	BGC0000267.1	Saquayamycin Z / galtamycin B biosynthetic gene cluster	t2pks.oligosaccharide	Others	Micromonospora sp. Tu 6368	Bacteria,Actinobacteria,Actinobacteridae,Actinomycetales,Micromonosporineae,Micromonosporaceae,Micromonospora
BGC0000268.1	BGC0000268.1	Sch47554 / Sch47555 biosynthetic gene cluster	t2pks.oligosaccharide	Others	Streptomyces sp. SCC 2136	Bacteria,Actinobacteria,Actinobacteridae,Actinomycetales,Streptomycineae,Streptomycetaceae,Streptomyces
BGC0000269.1	BGC0000269.1	SF2575 biosynthetic gene cluster	t2pks	PKSother	Streptomyces sp. SF2575	Bacteria,Actinobacteria,Actinobacteridae,Actinomycetales,Streptomycineae,Streptomycetaceae,Streptomyces
BGC0000270.1	BGC0000270.1	Simocyclinone biosynthetic gene cluster	t2pks.aminocoumarin	Others	Streptomyces antibioticus	Bacteria,Actinobacteria,Actinobacteridae,Actinomycetales,Streptomycineae,Streptomycetaceae,Streptomyces
BGC0000271.1	BGC0000271.1	Spore pigment biosynthetic gene cluster	t2pks	PKSother	Streptomyces avermitilis	Bacteria,Actinobacteria,Actinobacteridae,Actinomycetales,Streptomycineae,Streptomycetaceae,Streptomyces
BGC0000272.1	BGC0000272.1	Spore pigment biosynthetic gene cluster	t2pks	PKSother	Streptomyces collinus	Bacteria,Actinobacteria,Actinobacteridae,Actinomycetales,Streptomycineae,Streptomycetaceae,Streptomyces
BGC0000273.1	BGC0000273.1	Steffimycin biosynthetic gene cluster	t2pks	PKSother	Streptomyces steffisburgensis	Bacteria,Actinobacteria,Actinobacteridae,Actinomycetales,Streptomycineae,Streptomycetaceae,Streptomyces
BGC0000274.1	BGC0000274.1	Tetarimycin biosynthetic gene cluster	t2pks.phenazine	Others	uncultured bacterium	Bacteria,environmental samples
BGC0000275.1	BGC0000275.1	Tetracenomycin biosynthetic gene cluster	t2pks	PKSother	Streptomyces glaucescens	Bacteria,Actinobacteria,Actinobacteridae,Actinomycetales,Streptomycineae,Streptomycetaceae,Streptomyces
BGC0000276.1	BGC0000276.1	Urdamycin biosynthetic gene cluster	t2pks.oligosaccharide	Others	Streptomyces fradiae	Bacteria,Actinobacteria,Actinobacteridae,Actinomycetales,Streptomycineae,Streptomycetaceae,Streptomyces
BGC0000277.1	BGC0000277.1	Urdamycin biosynthetic gene cluster	oligosaccharide	Saccharides	Streptomyces fradiae	Bacteria,Actinobacteria,Actinobacteridae,Actinomycetales,Streptomycineae,Streptomycetaceae,Streptomyces
BGC0000278.1	BGC0000278.1	Urdamycin biosynthetic gene cluster	other	Others	Streptomyces fradiae	Bacteria,Actinobacteria,Actinobacteridae,Actinomycetales,Streptomycineae,Streptomycetaceae,Streptomyces
BGC0000279.1	BGC0000279.1	Xantholipin biosynthetic gene cluster	t2pks	PKSother	Streptomyces flavogriseus	Bacteria,Actinobacteria,Actinobacteridae,Actinomycetales,Streptomycineae,Streptomycetaceae,Streptomyces
BGC0000280.1	BGC0000280.1	2,4-Diacetylphloroglucinol biosynthetic gene cluster	t3pks	PKSother	Pseudomonas fluorescens	Bacteria,Proteobacteria,Gammaproteobacteria,Pseudomonadales,Pseudomonadaceae,Pseudomonas
BGC0000281.1	BGC0000281.1	2,4-Diacetylphloroglucinol biosynthetic gene cluster	t3pks	PKSother	Pseudomonas fluorescens	Bacteria,Proteobacteria,Gammaproteobacteria,Pseudomonadales,Pseudomonadaceae,Pseudomonas
BGC0000282.1	BGC0000282.1	Alkylresorcinol biosynthetic gene cluster	t3pks	PKSother	Streptomyces griseus subsp. griseus NBRC 13350	Bacteria,Actinobacteria,Actinobacteridae,Actinomycetales,Streptomycineae,Streptomycetaceae,Streptomyces
BGC0000283.1	BGC0000283.1	Cetoniacytone A biosynthetic gene cluster	amglyccycl	Saccharides	Actinomyces sp. Lu 9419	Bacteria,Actinobacteria,Actinobacteridae,Actinomycetales,Actinomycineae,Actinomycetaceae,Actinomyces
BGC0000284.1	BGC0000284.1	Phenolic lipids biosynthetic gene cluster	t3pks.hglks	PKSother	Azotobacter vinelandii DJ	Bacteria,Proteobacteria,Gammaproteobacteria,Pseudomonadales,Pseudomonadaceae,Azotobacter
BGC0000285.1	BGC0000285.1	Red pigment biosynthetic gene cluster	t3pks	PKSother	Saccharopolyspora erythraea	Bacteria,Actinobacteria,Actinobacteridae,Actinomycetales,Pseudonocardineae,Pseudonocardiaceae,Saccharopolyspora
BGC0000286.1	BGC0000286.1	Viguiepinol biosynthetic gene cluster	other	Others	Streptomyces sp. KO-3988	Bacteria,Actinobacteria,Actinobacteridae,Actinomycetales,Streptomycineae,Streptomycetaceae,Streptomyces
BGC0000287.1	BGC0000287.1	2-amino-4-methoxy-trans-3-butenoic acid biosynthetic gene cluster	nrps	NRPS	Pseudomonas aeruginosa PAO1	Bacteria,Proteobacteria,Gammaproteobacteria,Pseudomonadales,Pseudomonadaceae,Pseudomonas
BGC0000288.1	BGC0000288.1	A-503083 biosynthetic gene cluster	nrps.blactam	Others	Streptomyces sp. SANK 62799	Bacteria,Actinobacteria,Actinobacteridae,Actinomycetales,Streptomycineae,Streptomycetaceae,Streptomyces
BGC0000289.1	BGC0000289.1	A40926 biosynthetic gene cluster	nrps.t3pks	PKS-NRP_Hybrids	Nonomuraea sp. ATCC 39727	Bacteria,Actinobacteria,Actinobacteridae,Actinomycetales,Streptosporangineae,Streptosporangiaceae,Nonomuraea
BGC0000290.1	BGC0000290.1	A47934 biosynthetic gene cluster	nrps.t3pks	PKS-NRP_Hybrids	Streptomyces toyocaensis	Bacteria,Actinobacteria,Actinobacteridae,Actinomycetales,Streptomycineae,Streptomycetaceae,Streptomyces
BGC0000291.1	BGC0000291.1	A54145 biosynthetic gene cluster	nrps	NRPS	Streptomyces fradiae	Bacteria,Actinobacteria,Actinobacteridae,Actinomycetales,Streptomycineae,Streptomycetaceae,Streptomyces
BGC0000292.1	BGC0000292.1	Acetylaranotin biosynthetic gene cluster	nrps	NRPS	Aspergillus terreus NIH2624	Eukaryota,Fungi,Dikarya,Ascomycota,Pezizomycotina,Eurotiomycetes,Eurotiomycetidae,Eurotiales,Aspergillaceae,Aspergillus
BGC0000293.1	BGC0000293.1	Acetylaszonalenin biosynthetic gene cluster	nrps.terpene	Others	Neosartorya fischeri NRRL 181	Eukaryota,Fungi,Dikarya,Ascomycota,Pezizomycotina,Eurotiomycetes,Eurotiomycetidae,Eurotiales,Aspergillaceae,Neosartorya
BGC0000294.1	BGC0000294.1	Acinetobactin biosynthetic gene cluster	nrps	NRPS	Acinetobacter baumannii	Bacteria,Proteobacteria,Gammaproteobacteria,Pseudomonadales,Moraxellaceae,Acinetobacter,Acinetobacter calcoaceticus/baumannii complex
BGC0000295.1	BGC0000295.1	Acinetoferrin biosynthetic gene cluster	siderophore	Others	Acinetobacter haemolyticus	Bacteria,Proteobacteria,Gammaproteobacteria,Pseudomonadales,Moraxellaceae,Acinetobacter
BGC0000296.1	BGC0000296.1	Actinomycin biosynthetic gene cluster	nrps	NRPS	Streptomyces anulatus	Bacteria,Actinobacteria,Actinobacteridae,Actinomycetales,Streptomycineae,Streptomycetaceae,Streptomyces
BGC0000297.1	BGC0000297.1	Aeruginoside biosynthetic gene cluster	nrps	NRPS	Planktothrix agardhii NIVA-CYA 126	Bacteria,Cyanobacteria,Oscillatoriophycideae,Oscillatoriales,Planktothrix
BGC0000298.1	BGC0000298.1	Aeruginosin biosynthetic gene cluster	nrps	NRPS	Microcystis aeruginosa NIES-98	Bacteria,Cyanobacteria,Oscillatoriophycideae,Chroococcales,Microcystis
BGC0000299.1	BGC0000299.1	Alterochromides biosynthetic gene cluster	nrps	NRPS	Pseudoalteromonas piscicida JCM 20779	Bacteria,Proteobacteria,Gammaproteobacteria,Alteromonadales,Pseudoalteromonadaceae,Pseudoalteromonas
BGC0000300.1	BGC0000300.1	Amychelin biosynthetic gene cluster	nrps	NRPS	Streptomyces sp. AA4	Bacteria,Actinobacteria,Actinobacteridae,Actinomycetales,Streptomycineae,Streptomycetaceae,Streptomyces
BGC0000301.1	BGC0000301.1	Anabaenopeptin biosynthetic gene cluster	nrps	NRPS	Planktothrix agardhii NIVA-CYA 126/8	Bacteria,Cyanobacteria,Oscillatoriophycideae,Oscillatoriales,Planktothrix
BGC0000302.1	BGC0000302.1	Anabaenopeptin biosynthetic gene cluster	nrps	NRPS	Anabaena sp. 90	Bacteria,Cyanobacteria,Nostocales,Nostocaceae,Anabaena
BGC0000303.1	BGC0000303.1	Anthramycin biosynthetic gene cluster	nrps	NRPS	Streptomyces refuineus subsp. thermotolerans	Bacteria,Actinobacteria,Actinobacteridae,Actinomycetales,Streptomycineae,Streptomycetaceae,Streptomyces
BGC0000304.1	BGC0000304.1	Apicidin biosynthetic gene cluster	nrps	NRPS	Fusarium incarnatum	Eukaryota,Fungi,Dikarya,Ascomycota,Pezizomycotina,Sordariomycetes,Hypocreomycetidae,Hypocreales,Nectriaceae,Fusarium,Fusarium incarnatum-equiseti species complex
BGC0000305.1	BGC0000305.1	Arthrofactin biosynthetic gene cluster	nrps	NRPS	Pseudomonas sp. MIS38	Bacteria,Proteobacteria,Gammaproteobacteria,Pseudomonadales,Pseudomonadaceae,Pseudomonas
BGC0000306.1	BGC0000306.1	Arylomycin biosynthetic gene cluster	nrps	NRPS	Streptomyces roseosporus NRRL 11379	Bacteria,Actinobacteria,Actinobacteridae,Actinomycetales,Streptomycineae,Streptomycetaceae,Streptomyces
BGC0000307.1	BGC0000307.1	Aureobasidin A1 biosynthetic gene cluster	nrps	NRPS	Aureobasidium pullulans	Eukaryota,Fungi,Dikarya,Ascomycota,Pezizomycotina,Dothideomycetes,Dothideomycetidae,Dothideales,Dothioraceae,mitosporic Dothioraceae,Aureobasidium
BGC0000308.1	BGC0000308.1	Aureusimine biosynthetic gene cluster	nrps	NRPS	Staphylococcus aureus subsp. aureus str. JKD6008	Bacteria,Firmicutes,Bacilli,Bacillales,Staphylococcus
BGC0000309.1	BGC0000309.1	Bacillibactin biosynthetic gene cluster	nrps	NRPS	Bacillus subtilis subsp. subtilis str. 168	Bacteria,Firmicutes,Bacilli,Bacillales,Bacillaceae,Bacillus
BGC0000310.1	BGC0000310.1	Bacitracin biosynthetic gene cluster	nrps	NRPS	Bacillus licheniformis	Bacteria,Firmicutes,Bacilli,Bacillales,Bacillaceae,Bacillus
BGC0000311.1	BGC0000311.1	Balhimycin biosynthetic gene cluster	nrps.t3pks	PKS-NRP_Hybrids	Amycolatopsis balhimycina DSM 5908	Bacteria,Actinobacteria,Actinobacteridae,Actinomycetales,Pseudonocardineae,Pseudonocardiaceae,Amycolatopsis
BGC0000312.1	BGC0000312.1	Bassianolide biosynthetic gene cluster	nrps	NRPS	Beauveria bassiana	Eukaryota,Fungi,Dikarya,Ascomycota,Pezizomycotina,Sordariomycetes,Hypocreomycetidae,Hypocreales,Cordycipitaceae,Beauveria
BGC0000313.1	BGC0000313.1	Beauvericin biosynthetic gene cluster	nrps	NRPS	Beauveria bassiana	Eukaryota,Fungi,Dikarya,Ascomycota,Pezizomycotina,Sordariomycetes,Hypocreomycetidae,Hypocreales,Cordycipitaceae,Beauveria
BGC0000314.1	BGC0000314.1	Bromoalterochromides biosynthetic gene cluster	nrps	NRPS	Pseudoalteromonas piscicida JCM 20779	Bacteria,Proteobacteria,Gammaproteobacteria,Alteromonadales,Pseudoalteromonadaceae,Pseudoalteromonas
BGC0000315.1	BGC0000315.1	Calcium-dependent antibiotic biosynthetic gene cluster	nrps	NRPS	Streptomyces coelicolor A3(2)	Bacteria,Actinobacteria,Actinobacteridae,Actinomycetales,Streptomycineae,Streptomycetaceae,Streptomyces,Streptomyces albidoflavus group
BGC0000316.1	BGC0000316.1	Capreomycin biosynthetic gene cluster	nrps	NRPS	Saccharothrix mutabilis subsp. capreolus	Bacteria,Actinobacteria,Actinobacteridae,Actinomycetales,Pseudonocardineae,Pseudonocardiaceae,Saccharothrix
BGC0000317.1	BGC0000317.1	Cephalosporin biosynthetic gene cluster	nrps	NRPS	Acremonium chrysogenum ATCC 11550	Eukaryota,Fungi,Dikarya,Ascomycota,Pezizomycotina,Sordariomycetes,Hypocreomycetidae,Hypocreales,mitosporic Hypocreales,Acremonium
BGC0000318.1	BGC0000318.1	Cephalosporin, cefEFG genes biosynthetic gene cluster	other	Others	Acremonium chrysogenum ATCC 11550	Eukaryota,Fungi,Dikarya,Ascomycota,Pezizomycotina,Sordariomycetes,Hypocreomycetidae,Hypocreales,mitosporic Hypocreales,Acremonium
BGC0000319.1	BGC0000319.1	Cephamycin C biosynthetic gene cluster	nrps	NRPS	Streptomyces clavuligerus ATCC 27064	Bacteria,Actinobacteria,Actinobacteridae,Actinomycetales,Streptomycineae,Streptomycetaceae,Streptomyces
BGC0000320.1	BGC0000320.1	Cereulide biosynthetic gene cluster	nrps	NRPS	Bacillus cereus	Bacteria,Firmicutes,Bacilli,Bacillales,Bacillaceae,Bacillus,Bacillus cereus group
BGC0000321.1	BGC0000321.1	Chaetocin biosynthetic gene cluster	nrps	NRPS	Chaetomium virescens	Eukaryota,Fungi,Dikarya,Ascomycota,Pezizomycotina,Sordariomycetes,Sordariomycetidae,Sordariales,Chaetomiaceae,Chaetomium
BGC0000322.1	BGC0000322.1	Chloroeremomycin biosynthetic gene cluster	nrps.t3pks	PKS-NRP_Hybrids	Amycolatopsis orientalis	Bacteria,Actinobacteria,Actinobacteridae,Actinomycetales,Pseudonocardineae,Pseudonocardiaceae,Amycolatopsis
BGC0000323.1	BGC0000323.1	Cichofactin biosynthetic gene cluster	nrps	NRPS	Pseudomonas cichorii	Bacteria,Proteobacteria,Gammaproteobacteria,Pseudomonadales,Pseudomonadaceae,Pseudomonas
BGC0000324.1	BGC0000324.1	Coelibactin biosynthetic gene cluster	nrps	NRPS	Streptomyces coelicolor A3(2)	Bacteria,Actinobacteria,Actinobacteridae,Actinomycetales,Streptomycineae,Streptomycetaceae,Streptomyces,Streptomyces albidoflavus group
BGC0000325.1	BGC0000325.1	Coelichelin biosynthetic gene cluster	nrps	NRPS	Streptomyces coelicolor A3(2)	Bacteria,Actinobacteria,Actinobacteridae,Actinomycetales,Streptomycineae,Streptomycetaceae,Streptomyces,Streptomyces albidoflavus group
BGC0000326.1	BGC0000326.1	Complestatin biosynthetic gene cluster	nrps	NRPS	Streptomyces lavendulae	Bacteria,Actinobacteria,Actinobacteridae,Actinomycetales,Streptomycineae,Streptomycetaceae,Streptomyces
BGC0000327.1	BGC0000327.1	Congocidine biosynthetic gene cluster	nrps	NRPS	Streptomyces ambofaciens ATCC 23877	Bacteria,Actinobacteria,Actinobacteridae,Actinomycetales,Streptomycineae,Streptomycetaceae,Streptomyces
BGC0000328.1	BGC0000328.1	Coronatine biosynthetic gene cluster	other	Others	Pseudomonas syringae pv. glycinea	Bacteria,Proteobacteria,Gammaproteobacteria,Pseudomonadales,Pseudomonadaceae,Pseudomonas
BGC0000329.1	BGC0000329.1	Corpeptin biosynthetic gene cluster	nrps.hserlactone	Others	Pseudomonas corrugata	Bacteria,Proteobacteria,Gammaproteobacteria,Pseudomonadales,Pseudomonadaceae,Pseudomonas
BGC0000330.1	BGC0000330.1	Cupriachelin biosynthetic gene cluster	nrps	NRPS	Ralstonia eutropha H16	Bacteria,Proteobacteria,Betaproteobacteria,Burkholderiales,Burkholderiaceae,Cupriavidus
BGC0000331.1	BGC0000331.1	Cyanopeptin biosynthetic gene cluster	nrps	NRPS	Planktothrix agardhii NIVA-CYA 116	Bacteria,Cyanobacteria,Oscillatoriophycideae,Oscillatoriales,Planktothrix
BGC0000332.1	BGC0000332.1	Cyanopeptolin biosynthetic gene cluster	nrps	NRPS	Microcystis sp. NIVA-CYA 172/5	Bacteria,Cyanobacteria,Oscillatoriophycideae,Chroococcales,Microcystis
BGC0000333.1	BGC0000333.1	Cyclomarin biosynthetic gene cluster	nrps	NRPS	Salinispora arenicola CNS-205	Bacteria,Actinobacteria,Actinobacteridae,Actinomycetales,Micromonosporineae,Micromonosporaceae,Salinispora
BGC0000334.1	BGC0000334.1	Cyclosporin biosynthetic gene cluster	nrps	NRPS	Tolypocladium inflatum NRRL8044	Eukaryota,Fungi,Dikarya,Ascomycota,Pezizomycotina,Sordariomycetes,Hypocreomycetidae,Hypocreales,Ophiocordycipitaceae,Tolypocladium
BGC0000335.1	BGC0000335.1	Cystomanamides biosynthetic gene cluster	nrps.t1pks	PKS-NRP_Hybrids	Cystobacter fuscus	Bacteria,Proteobacteria,Deltaproteobacteria,Myxococcales,Cystobacterineae,Cystobacteraceae,Cystobacter
BGC0000336.1	BGC0000336.1	Daptomycin biosynthetic gene cluster	nrps	NRPS	Streptomyces roseosporus NRRL 11379	Bacteria,Actinobacteria,Actinobacteridae,Actinomycetales,Streptomycineae,Streptomycetaceae,Streptomyces
BGC0000337.1	BGC0000337.1	Destruxins biosynthetic gene cluster	nrps	NRPS	Metarhizium anisopliae ARSEF 23	Eukaryota,Fungi,Dikarya,Ascomycota,Pezizomycotina,Sordariomycetes,Hypocreomycetidae,Hypocreales,Clavicipitaceae,mitosporic Clavicipitaceae,Metarhizium
BGC0000338.1	BGC0000338.1	Echinocandin B biosynthetic gene cluster	nrps	NRPS	Aspergillus rugulosus	Eukaryota,Fungi,Dikarya,Ascomycota,Pezizomycotina,Eurotiomycetes,Eurotiomycetidae,Eurotiales,Aspergillaceae,Aspergillus
BGC0000339.1	BGC0000339.1	Echinomycin biosynthetic gene cluster	nrps	NRPS	Streptomyces lasaliensis	Bacteria,Actinobacteria,Actinobacteridae,Actinomycetales,Streptomycineae,Streptomycetaceae,Streptomyces
BGC0000340.1	BGC0000340.1	Echosides biosynthetic gene cluster	other	Others	Streptomyces sp. LZ35	Bacteria,Actinobacteria,Actinobacteridae,Actinomycetales,Streptomycineae,Streptomycetaceae,Streptomyces
BGC0000341.1	BGC0000341.1	Enduracidin biosynthetic gene cluster	nrps	NRPS	Streptomyces fungicidicus	Bacteria,Actinobacteria,Actinobacteridae,Actinomycetales,Streptomycineae,Streptomycetaceae,Streptomyces
BGC0000342.1	BGC0000342.1	Enniatin biosynthetic gene cluster	nrps	NRPS	Fusarium equiseti	Eukaryota,Fungi,Dikarya,Ascomycota,Pezizomycotina,Sordariomycetes,Hypocreomycetidae,Hypocreales,Nectriaceae,Fusarium,Fusarium incarnatum-equiseti species complex
BGC0000343.1	BGC0000343.1	Enterobactin biosynthetic gene cluster	nrps	NRPS	Pseudomonas sp. J465	Bacteria,Proteobacteria,Gammaproteobacteria,Pseudomonadales,Pseudomonadaceae,Pseudomonas
BGC0000344.1	BGC0000344.1	Entolysin biosynthetic gene cluster	nrps	NRPS	Pseudomonas entomophila L48	Bacteria,Proteobacteria,Gammaproteobacteria,Pseudomonadales,Pseudomonadaceae,Pseudomonas
BGC0000345.1	BGC0000345.1	Eponemycin biosynthetic gene cluster	nrps.t1pks	PKS-NRP_Hybrids	Streptomyces hygroscopicus	Bacteria,Actinobacteria,Actinobacteridae,Actinomycetales,Streptomycineae,Streptomycetaceae,Streptomyces
BGC0000346.1	BGC0000346.1	Epoxomicin biosynthetic gene cluster	nrps.t1pks	PKS-NRP_Hybrids	Goodfellowiella coeruleoviolacea	Bacteria,Actinobacteria,Actinobacteridae,Actinomycetales,Pseudonocardineae,Pseudonocardiaceae,Goodfellowiella
BGC0000347.1	BGC0000347.1	Equibactin biosynthetic gene cluster	nrps	NRPS	Streptococcus equi subsp. equi	Bacteria,Firmicutes,Bacilli,Lactobacillales,Streptococcaceae,Streptococcus
BGC0000348.1	BGC0000348.1	Ergovaline biosynthetic gene cluster	nrps	NRPS	Neotyphodium lolii	Eukaryota,Fungi,Dikarya,Ascomycota,Pezizomycotina,Sordariomycetes,Hypocreomycetidae,Hypocreales,Clavicipitaceae,mitosporic Clavicipitaceae,Neotyphodium
BGC0000349.1	BGC0000349.1	Erythrochelin biosynthetic gene cluster	nrps	NRPS	Saccharopolyspora erythraea NRRL 2338	Bacteria,Actinobacteria,Actinobacteridae,Actinomycetales,Pseudonocardineae,Pseudonocardiaceae,Saccharopolyspora
BGC0000350.1	BGC0000350.1	ET-743 biosynthetic gene cluster	nrps	NRPS	uncultured organism	Bacteria,Unknown
BGC0000351.1	BGC0000351.1	Exochelin biosynthetic gene cluster	nrps	NRPS	Mycobacterium smegmatis	Bacteria,Actinobacteria,Actinobacteridae,Actinomycetales,Corynebacterineae,Mycobacteriaceae,Mycobacterium
BGC0000352.1	BGC0000352.1	Fimsbactin biosynthetic gene cluster	nrps	NRPS	Acinetobacter sp. ADP1	Bacteria,Proteobacteria,Gammaproteobacteria,Pseudomonadales,Moraxellaceae,Acinetobacter
BGC0000353.1	BGC0000353.1	FK506 biosynthetic gene cluster	nrps.t1pks	PKS-NRP_Hybrids	Streptomyces sp. MA6548	Bacteria,Actinobacteria,Actinobacteridae,Actinomycetales,Streptomycineae,Streptomycetaceae,Streptomyces
BGC0000354.1	BGC0000354.1	Friulimicin biosynthetic gene cluster	nrps	NRPS	Actinoplanes friuliensis	Bacteria,Actinobacteria,Actinobacteridae,Actinomycetales,Micromonosporineae,Micromonosporaceae,Actinoplanes
BGC0000355.1	BGC0000355.1	Fumiquinazolines biosynthetic gene cluster	nrps	NRPS	Aspergillus fumigatus Af293	Eukaryota,Fungi,Dikarya,Ascomycota,Pezizomycotina,Eurotiomycetes,Eurotiomycetidae,Eurotiales,Aspergillaceae,Aspergillus
BGC0000356.1	BGC0000356.1	Fumitremorgin biosynthetic gene cluster	nrps.terpene	Others	Aspergillus fumigatus	Eukaryota,Fungi,Dikarya,Ascomycota,Pezizomycotina,Eurotiomycetes,Eurotiomycetidae,Eurotiales,Aspergillaceae,Aspergillus
BGC0000357.1	BGC0000357.1	Fungisporin biosynthetic gene cluster	nrps	NRPS	Penicillium rubens Wisconsin 54-1255	Eukaryota,Fungi,Dikarya,Ascomycota,Pezizomycotina,Eurotiomycetes,Eurotiomycetidae,Eurotiales,Aspergillaceae,Penicillium,Penicillium chrysogenum complex
BGC0000358.1	BGC0000358.1	Fusaricidin biosynthetic gene cluster	nrps	NRPS	Paenibacillus polymyxa SC2	Bacteria,Firmicutes,Bacilli,Bacillales,Paenibacillaceae,Paenibacillus
BGC0000359.1	BGC0000359.1	Fuscachelin biosynthetic gene cluster	nrps	NRPS	Thermobifida fusca YX	Bacteria,Actinobacteria,Actinobacteridae,Actinomycetales,Streptosporangineae,Nocardiopsaceae,Thermobifida
BGC0000360.1	BGC0000360.1	GE81112 biosynthetic gene cluster	nrps	NRPS	Streptomyces sp. L-49973	Bacteria,Actinobacteria,Actinobacteridae,Actinomycetales,Streptomycineae,Streptomycetaceae,Streptomyces
BGC0000361.1	BGC0000361.1	Gliotoxin biosynthetic gene cluster	other	Others	Aspergillus fumigatus Af293	Eukaryota,Fungi,Dikarya,Ascomycota,Pezizomycotina,Eurotiomycetes,Eurotiomycetidae,Eurotiales,Aspergillaceae,Aspergillus
BGC0000362.1	BGC0000362.1	Glycopeptidolipid biosynthetic gene cluster	nrps	NRPS	Mycobacterium avium	Bacteria,Actinobacteria,Actinobacteridae,Actinomycetales,Corynebacterineae,Mycobacteriaceae,Mycobacterium,Mycobacterium avium complex (MAC)
BGC0000363.1	BGC0000363.1	Glycopeptidolipid biosynthetic gene cluster	nrps	NRPS	Mycobacterium chelonae	Bacteria,Actinobacteria,Actinobacteridae,Actinomycetales,Corynebacterineae,Mycobacteriaceae,Mycobacterium
BGC0000364.1	BGC0000364.1	Glycopeptidolipid biosynthetic gene cluster	nrps	NRPS	Mycobacterium abscessus	Bacteria,Actinobacteria,Actinobacteridae,Actinomycetales,Corynebacterineae,Mycobacteriaceae,Mycobacterium
BGC0000365.1	BGC0000365.1	Glycopeptidolipid biosynthetic gene cluster	nrps.t1pks	PKS-NRP_Hybrids	Mycobacterium smegmatis str. MC2 155	Bacteria,Actinobacteria,Actinobacteridae,Actinomycetales,Corynebacterineae,Mycobacteriaceae,Mycobacterium
BGC0000366.1	BGC0000366.1	Gobichelin biosynthetic gene cluster	nrps	NRPS	Streptomyces sp. NRRL F-4415	Bacteria,Actinobacteria,Actinobacteridae,Actinomycetales,Streptomycineae,Streptomycetaceae,Streptomyces
BGC0000367.1	BGC0000367.1	Gramicidin biosynthetic gene cluster	nrps	NRPS	Brevibacillus brevis NBRC 100599	Bacteria,Firmicutes,Bacilli,Bacillales,Paenibacillaceae,Brevibacillus
BGC0000368.1	BGC0000368.1	Griseobactin biosynthetic gene cluster	nrps	NRPS	Streptomyces sp. ATCC 700974	Bacteria,Actinobacteria,Actinobacteridae,Actinomycetales,Streptomycineae,Streptomycetaceae,Streptomyces
BGC0000369.1	BGC0000369.1	Hassallidins biosynthetic gene cluster	nrps	NRPS	Anabaena sp. Syke748	Bacteria,Cyanobacteria,Nostocales,Nostocaceae,Anabaena
BGC0000370.1	BGC0000370.1	HC-toxin biosynthetic gene cluster	nrps	NRPS	Bipolaris zeicola	Eukaryota,Fungi,Dikarya,Ascomycota,Pezizomycotina,Dothideomycetes,Pleosporomycetidae,Pleosporales,Pleosporineae,Pleosporaceae,Bipolaris
BGC0000371.1	BGC0000371.1	Heterobactin biosynthetic gene cluster	nrps	NRPS	Rhodococcus erythropolis PR4	Bacteria,Actinobacteria,Actinobacteridae,Actinomycetales,Corynebacterineae,Nocardiaceae,Rhodococcus
BGC0000372.1	BGC0000372.1	Hexadehydro-astechrome (HAS) biosynthetic gene cluster	nrps.terpene	Others	Aspergillus fumigatus Af293	Eukaryota,Fungi,Dikarya,Ascomycota,Pezizomycotina,Eurotiomycetes,Eurotiomycetidae,Eurotiales,Aspergillaceae,Aspergillus
BGC0000373.1	BGC0000373.1	Holomycin biosynthetic gene cluster	nrps	NRPS	Streptomyces clavuligerus ATCC 27064	Bacteria,Actinobacteria,Actinobacteridae,Actinomycetales,Streptomycineae,Streptomycetaceae,Streptomyces
BGC0000374.1	BGC0000374.1	Hormaomycin biosynthetic gene cluster	nrps	NRPS	Streptomyces griseoflavus	Bacteria,Actinobacteria,Actinobacteridae,Actinomycetales,Streptomycineae,Streptomycetaceae,Streptomyces
BGC0000375.1	BGC0000375.1	Indigoidine biosynthetic gene cluster	other	Others	Streptomyces chromofuscus	Bacteria,Actinobacteria,Actinobacteridae,Actinomycetales,Streptomycineae,Streptomycetaceae,Streptomyces
BGC0000376.1	BGC0000376.1	JBIR-34, JBIR-35 biosynthetic gene cluster	nrps	NRPS	Streptomyces sp. Sp080513GE-23	Bacteria,Actinobacteria,Actinobacteridae,Actinomycetales,Streptomycineae,Streptomycetaceae,Streptomyces
BGC0000377.1	BGC0000377.1	Koranimine biosynthetic gene cluster	nrps	NRPS	Bacillus sp. NK2003	Bacteria,Firmicutes,Bacilli,Bacillales,Bacillaceae,Bacillus
BGC0000378.1	BGC0000378.1	Kutznerides biosynthetic gene cluster	nrps	NRPS	Kutzneria sp. 744	Bacteria,Actinobacteria,Actinobacteridae,Actinomycetales,Pseudonocardineae,Pseudonocardiaceae,Kutzneria
BGC0000379.1	BGC0000379.1	Laspartomycin biosynthetic gene cluster	nrps	NRPS	Streptomyces viridochromogenes	Bacteria,Actinobacteria,Actinobacteridae,Actinomycetales,Streptomycineae,Streptomycetaceae,Streptomyces
BGC0000380.1	BGC0000380.1	Leupyrrin biosynthetic gene cluster	nrps.t1pks	PKS-NRP_Hybrids	Sorangium cellulosum	Bacteria,Proteobacteria,Deltaproteobacteria,Myxococcales,Sorangiineae,Polyangiaceae,Sorangium
BGC0000381.1	BGC0000381.1	Lichenysin biosynthetic gene cluster	nrps	NRPS	Bacillus licheniformis DSM 13 = ATCC 14580	Bacteria,Firmicutes,Bacilli,Bacillales,Bacillaceae,Bacillus
BGC0000382.1	BGC0000382.1	Lipstatin biosynthetic gene cluster	other	Others	Streptomyces toxytricini	Bacteria,Actinobacteria,Actinobacteridae,Actinomycetales,Streptomycineae,Streptomycetaceae,Streptomyces
BGC0000383.1	BGC0000383.1	Luminmycin biosynthetic gene cluster	nrps.t1pks	PKS-NRP_Hybrids	Photorhabdus luminescens subsp. laumondii TTO1	Bacteria,Proteobacteria,Gammaproteobacteria,Enterobacteriales,Enterobacteriaceae,Photorhabdus
BGC0000384.1	BGC0000384.1	Lyngbyatoxin biosynthetic gene cluster	nrps	NRPS	Lyngbya majuscula	Bacteria,Cyanobacteria,Oscillatoriophycideae,Oscillatoriales,Lyngbya
BGC0000385.1	BGC0000385.1	Lysobactin biosynthetic gene cluster	nrps.lantipeptide.transatpks	Others	Lysobacter sp. ATCC 53042	Bacteria,Proteobacteria,Gammaproteobacteria,Xanthomonadales,Xanthomonadaceae,Lysobacter
BGC0000386.1	BGC0000386.1	Malleobactin biosynthetic gene cluster	other	Others	Burkholderia thailandensis E264	Bacteria,Proteobacteria,Betaproteobacteria,Burkholderiales,Burkholderiaceae,Burkholderia,pseudomallei group
BGC0000387.1	BGC0000387.1	Mangotoxin biosynthetic gene cluster	other	Others	Pseudomonas syringae pv. syringae	Bacteria,Proteobacteria,Gammaproteobacteria,Pseudomonadales,Pseudomonadaceae,Pseudomonas,Pseudomonas syringae
BGC0000388.1	BGC0000388.1	Mannopeptimycin biosynthetic gene cluster	nrps	NRPS	Streptomyces hygroscopicus	Bacteria,Actinobacteria,Actinobacteridae,Actinomycetales,Streptomycineae,Streptomycetaceae,Streptomyces
BGC0000389.1	BGC0000389.1	Massetolide A biosynthetic gene cluster	nrps	NRPS	Pseudomonas fluorescens SS101	Bacteria,Proteobacteria,Gammaproteobacteria,Pseudomonadales,Pseudomonadaceae,Pseudomonas
BGC0000391.1	BGC0000391.1	Methylpendolmycin/pendolmycin biosynthetic gene cluster	nrps	NRPS	Marinactinospora thermotolerans	Bacteria,Actinobacteria,Actinobacteridae,Actinomycetales,Streptosporangineae,Nocardiopsaceae,Marinactinospora
BGC0000392.1	BGC0000392.1	Mirubactin biosynthetic gene cluster	nrps	NRPS	Actinosynnema mirum DSM 43827	Bacteria,Actinobacteria,Actinobacteridae,Actinomycetales,Pseudonocardineae,Pseudonocardiaceae,Actinosynnema
BGC0000393.1	BGC0000393.1	Myxoprincomide biosynthetic gene cluster	nrps.t1pks	PKS-NRP_Hybrids	Myxococcus xanthus DK 1622	Bacteria,Proteobacteria,Deltaproteobacteria,Myxococcales,Cystobacterineae,Myxococcaceae,Myxococcus
BGC0000394.1	BGC0000394.1	Naphthyridinomycin biosynthetic gene cluster	nrps	NRPS	Streptomyces lusitanus	Bacteria,Actinobacteria,Actinobacteridae,Actinomycetales,Streptomycineae,Streptomycetaceae,Streptomyces
BGC0000395.1	BGC0000395.1	Nocardicin A biosynthetic gene cluster	nrps	NRPS	Nocardia uniformis subsp. tsuyamanensis	Bacteria,Actinobacteria,Actinobacteridae,Actinomycetales,Corynebacterineae,Nocardiaceae,Nocardia
BGC0000396.1	BGC0000396.1	Nodularin biosynthetic gene cluster	nrps	NRPS	Nostoc sp. 73.1	Bacteria,Cyanobacteria,Nostocales,Nostocaceae,Nostoc
BGC0000397.1	BGC0000397.1	Nostocyclopeptide biosynthetic gene cluster	nrps	NRPS	Nostoc sp. ATCC 53789	Bacteria,Cyanobacteria,Nostocales,Nostocaceae,Nostoc
BGC0000398.1	BGC0000398.1	Orfamide biosynthetic gene cluster	nrps	NRPS	Pseudomonas sp. CMR12a	Bacteria,Proteobacteria,Gammaproteobacteria,Pseudomonadales,Pseudomonadaceae,Pseudomonas
BGC0000399.1	BGC0000399.1	Orfamide biosynthetic gene cluster	nrps	NRPS	Pseudomonas protegens Pf-5	Bacteria,Proteobacteria,Gammaproteobacteria,Pseudomonadales,Pseudomonadaceae,Pseudomonas
BGC0000400.1	BGC0000400.1	Paenibacterin biosynthetic gene cluster	nrps	NRPS	Paenibacillus sp. OSY-SE	Bacteria,Firmicutes,Bacilli,Bacillales,Paenibacillaceae,Paenibacillus
BGC0000401.1	BGC0000401.1	Paenibactin biosynthetic gene cluster	nrps	NRPS	Paenibacillus elgii B69	Bacteria,Firmicutes,Bacilli,Bacillales,Paenibacillaceae,Paenibacillus
BGC0000402.1	BGC0000402.1	Paenilarvins biosynthetic gene cluster	nrps.transatpks	PKS-NRP_Hybrids	Paenibacillus larvae subsp. larvae DSM 25430	Bacteria,Firmicutes,Bacilli,Bacillales,Paenibacillaceae,Paenibacillus
BGC0000403.1	BGC0000403.1	Pelgipeptin biosynthetic gene cluster	nrps	NRPS	Paenibacillus elgii	Bacteria,Firmicutes,Bacilli,Bacillales,Paenibacillaceae,Paenibacillus
BGC0000404.1	BGC0000404.1	Penicillin biosynthetic gene cluster	nrps	NRPS	Penicillium chrysogenum	Eukaryota,Fungi,Dikarya,Ascomycota,Pezizomycotina,Eurotiomycetes,Eurotiomycetidae,Eurotiales,Aspergillaceae,Penicillium,Penicillium chrysogenum complex
BGC0000405.1	BGC0000405.1	Penicillin biosynthetic gene cluster	nrps	NRPS	Penicillium chrysogenum	Eukaryota,Fungi,Dikarya,Ascomycota,Pezizomycotina,Eurotiomycetes,Eurotiomycetidae,Eurotiales,Aspergillaceae,Penicillium,Penicillium chrysogenum complex
BGC0000406.1	BGC0000406.1	Phosphinothricin biosynthetic gene cluster	nrps.phosphonate	Others	Streptomyces viridochromogenes	Bacteria,Actinobacteria,Actinobacteridae,Actinomycetales,Streptomycineae,Streptomycetaceae,Streptomyces
BGC0000407.1	BGC0000407.1	Plipastatin biosynthetic gene cluster	nrps	NRPS	Bacillus subtilis subsp. subtilis	Bacteria,Firmicutes,Bacilli,Bacillales,Bacillaceae,Bacillus
BGC0000408.1	BGC0000408.1	Polymyxin biosynthetic gene cluster	nrps	NRPS	Paenibacillus polymyxa	Bacteria,Firmicutes,Bacilli,Bacillales,Paenibacillaceae,Paenibacillus
BGC0000409.1	BGC0000409.1	Porothramycin biosynthetic gene cluster	nrps	NRPS	Streptomyces albus subsp. albus	Bacteria,Actinobacteria,Actinobacteridae,Actinomycetales,Streptomycineae,Streptomycetaceae,Streptomyces
BGC0000410.1	BGC0000410.1	Pseudomonine biosynthetic gene cluster	nrps	NRPS	Pseudomonas fluorescens	Bacteria,Proteobacteria,Gammaproteobacteria,Pseudomonadales,Pseudomonadaceae,Pseudomonas
BGC0000411.1	BGC0000411.1	Putisolvin biosynthetic gene cluster	nrps	NRPS	Pseudomonas putida	Bacteria,Proteobacteria,Gammaproteobacteria,Pseudomonadales,Pseudomonadaceae,Pseudomonas
BGC0000412.1	BGC0000412.1	Pyochelin biosynthetic gene cluster	nrps	NRPS	Pseudomonas aeruginosa PAO1	Bacteria,Proteobacteria,Gammaproteobacteria,Pseudomonadales,Pseudomonadaceae,Pseudomonas
BGC0000413.1	BGC0000413.1	Pyoverdine biosynthetic gene cluster	nrps	NRPS	Pseudomonas protegens Pf-5	Bacteria,Proteobacteria,Gammaproteobacteria,Pseudomonadales,Pseudomonadaceae,Pseudomonas
BGC0000414.1	BGC0000414.1	Quinocarcin biosynthetic gene cluster	nrps	NRPS	Streptomyces melanovinaceus	Bacteria,Actinobacteria,Actinobacteridae,Actinomycetales,Streptomycineae,Streptomycetaceae,Streptomyces
BGC0000415.1	BGC0000415.1	Quinomycin biosynthetic gene cluster	nrps	NRPS	Streptomyces griseovariabilis subsp. bandungensis	Bacteria,Actinobacteria,Actinobacteridae,Actinomycetales,Streptomycineae,Streptomycetaceae,Streptomyces
BGC0000416.1	BGC0000416.1	Rhabdopeptides biosynthetic gene cluster	nrps	NRPS	Xenorhabdus nematophila ATCC 19061	Bacteria,Proteobacteria,Gammaproteobacteria,Enterobacteriales,Enterobacteriaceae,Xenorhabdus
BGC0000417.1	BGC0000417.1	Rhodochelin biosynthetic gene cluster	nrps	NRPS	Rhodococcus jostii RHA1	Bacteria,Actinobacteria,Actinobacteridae,Actinomycetales,Corynebacterineae,Nocardiaceae,Rhodococcus
BGC0000418.1	BGC0000418.1	Ristocetin biosynthetic gene cluster	nrps.t3pks	PKS-NRP_Hybrids	Amycolatopsis lurida	Bacteria,Actinobacteria,Actinobacteridae,Actinomycetales,Pseudonocardineae,Pseudonocardiaceae,Amycolatopsis
BGC0000419.1	BGC0000419.1	Ristomycin A biosynthetic gene cluster	nrps.t3pks	PKS-NRP_Hybrids	Amycolatopsis japonica	Bacteria,Actinobacteria,Actinobacteridae,Actinomycetales,Pseudonocardineae,Pseudonocardiaceae,Amycolatopsis
BGC0000420.1	BGC0000420.1	Roquefortine C / meleagrin biosynthetic gene cluster	nrps.terpene	Others	Penicillium rubens Wisconsin 54-1255	Eukaryota,Fungi,Dikarya,Ascomycota,Pezizomycotina,Eurotiomycetes,Eurotiomycetidae,Eurotiales,Aspergillaceae,Penicillium,Penicillium chrysogenum complex
BGC0000421.1	BGC0000421.1	Safracin biosynthetic gene cluster	nrps	NRPS	Pseudomonas fluorescens	Bacteria,Proteobacteria,Gammaproteobacteria,Pseudomonadales,Pseudomonadaceae,Pseudomonas
BGC0000422.1	BGC0000422.1	Saframycin A biosynthetic gene cluster	nrps.melanin	Others	Streptomyces lavendulae	Bacteria,Actinobacteria,Actinobacteridae,Actinomycetales,Streptomycineae,Streptomycetaceae,Streptomyces
BGC0000423.1	BGC0000423.1	Scabichelin biosynthetic gene cluster	nrps	NRPS	Streptomyces scabiei 87.22	Bacteria,Actinobacteria,Actinobacteridae,Actinomycetales,Streptomycineae,Streptomycetaceae,Streptomyces
BGC0000424.1	BGC0000424.1	Serobactins biosynthetic gene cluster	nrps	NRPS	Herbaspirillum seropedicae SmR1	Bacteria,Proteobacteria,Betaproteobacteria,Burkholderiales,Oxalobacteraceae,Herbaspirillum
BGC0000425.1	BGC0000425.1	Sessilin biosynthetic gene cluster	nrps	NRPS	Pseudomonas sp. CMR12a	Bacteria,Proteobacteria,Gammaproteobacteria,Pseudomonadales,Pseudomonadaceae,Pseudomonas
BGC0000426.1	BGC0000426.1	Sevadicin biosynthetic gene cluster	nrps	NRPS	Paenibacillus larvae	Bacteria,Firmicutes,Bacilli,Bacillales,Paenibacillaceae,Paenibacillus
BGC0000427.1	BGC0000427.1	Shinorine biosynthetic gene cluster	other	Others	Anabaena variabilis ATCC 29413	Bacteria,Cyanobacteria,Nostocales,Nostocaceae,Anabaena
BGC0000428.1	BGC0000428.1	Sibiromycin biosynthetic gene cluster	nrps	NRPS	Streptosporangium sibiricum	Bacteria,Actinobacteria,Actinobacteridae,Actinomycetales,Streptosporangineae,Streptosporangiaceae,Streptosporangium
BGC0000429.1	BGC0000429.1	Skyllamycin biosynthetic gene cluster	nrps	NRPS	Streptomyces sp. Acta 2897	Bacteria,Actinobacteria,Actinobacteridae,Actinomycetales,Streptomycineae,Streptomycetaceae,Streptomyces
BGC0000430.1	BGC0000430.1	Spumigin biosynthetic gene cluster	nrps	NRPS	Nodularia spumigena CCY9414	Bacteria,Cyanobacteria,Nostocales,Nostocaceae,Nodularia
BGC0000431.1	BGC0000431.1	Stenothricin biosynthetic gene cluster	nrps	NRPS	Streptomyces roseosporus NRRL 15998	Bacteria,Actinobacteria,Actinobacteridae,Actinomycetales,Streptomycineae,Streptomycetaceae,Streptomyces
BGC0000432.1	BGC0000432.1	Streptothricin biosynthetic gene cluster	nrps	NRPS	Streptomyces rochei	Bacteria,Actinobacteria,Actinobacteridae,Actinomycetales,Streptomycineae,Streptomycetaceae,Streptomyces
BGC0000433.1	BGC0000433.1	Surfactin biosynthetic gene cluster	nrps	NRPS	Bacillus amyloliquefaciens subsp. plantarum str. FZB42	Bacteria,Firmicutes,Bacilli,Bacillales,Bacillaceae,Bacillus
BGC0000434.1	BGC0000434.1	SW-163 biosynthetic gene cluster	nrps	NRPS	Streptomyces sp. SNA15896	Bacteria,Actinobacteria,Actinobacteridae,Actinomycetales,Streptomycineae,Streptomycetaceae,Streptomyces
BGC0000435.1	BGC0000435.1	Syringafactin biosynthetic gene cluster	nrps	NRPS	Pseudomonas syringae pv. tomato str. DC3000	Bacteria,Proteobacteria,Gammaproteobacteria,Pseudomonadales,Pseudomonadaceae,Pseudomonas
BGC0000436.1	BGC0000436.1	Syringolin A biosynthetic gene cluster	nrps.t1pks	PKS-NRP_Hybrids	Rhizobium sp. AP16	Bacteria,Proteobacteria,Alphaproteobacteria,Rhizobiales,Rhizobiaceae,Rhizobium/Agrobacterium group,Rhizobium
BGC0000437.1	BGC0000437.1	Syringomycin biosynthetic gene cluster	nrps	NRPS	Pseudomonas syringae pv. syringae B728a	Bacteria,Proteobacteria,Gammaproteobacteria,Pseudomonadales,Pseudomonadaceae,Pseudomonas,Pseudomonas syringae
BGC0000438.1	BGC0000438.1	Syringopeptin biosynthetic gene cluster	nrps	NRPS	Pseudomonas syringae pv. syringae	Bacteria,Proteobacteria,Gammaproteobacteria,Pseudomonadales,Pseudomonadaceae,Pseudomonas,Pseudomonas syringae
BGC0000439.1	BGC0000439.1	Taromycin biosynthetic gene cluster	nrps	NRPS	Saccharomonospora sp. CNQ490	Bacteria,Actinobacteria,Actinobacteridae,Actinomycetales,Pseudonocardineae,Pseudonocardiaceae,Saccharomonospora
BGC0000440.1	BGC0000440.1	Teicoplanin biosynthetic gene cluster	nrps.t3pks	PKS-NRP_Hybrids	Actinoplanes teichomyceticus	Bacteria,Actinobacteria,Actinobacteridae,Actinomycetales,Micromonosporineae,Micromonosporaceae,Actinoplanes
BGC0000441.1	BGC0000441.1	Teicoplanin biosynthetic gene cluster	nrps.t3pks	PKS-NRP_Hybrids	Actinoplanes teichomyceticus	Bacteria,Actinobacteria,Actinobacteridae,Actinomycetales,Micromonosporineae,Micromonosporaceae,Actinoplanes
BGC0000442.1	BGC0000442.1	Terrequinone biosynthetic gene cluster	terpene	Terpene	Aspergillus nidulans FGSC A4	Eukaryota,Fungi,Dikarya,Ascomycota,Pezizomycotina,Eurotiomycetes,Eurotiomycetidae,Eurotiales,Aspergillaceae,Aspergillus
BGC0000443.1	BGC0000443.1	Thanamycin biosynthetic gene cluster	nrps	NRPS	Pseudomonas sp. SHC52	Bacteria,Proteobacteria,Gammaproteobacteria,Pseudomonadales,Pseudomonadaceae,Pseudomonas
BGC0000444.1	BGC0000444.1	Thaxtomin biosynthetic gene cluster	nrps	NRPS	Streptomyces turgidiscabies Car8	Bacteria,Actinobacteria,Actinobacteridae,Actinomycetales,Streptomycineae,Streptomycetaceae,Streptomyces
BGC0000445.1	BGC0000445.1	Thiocoraline biosynthetic gene cluster	nrps	NRPS	Micromonospora sp. ML1	Bacteria,Actinobacteria,Actinobacteridae,Actinomycetales,Micromonosporineae,Micromonosporaceae,Micromonospora
BGC0000446.1	BGC0000446.1	Tilivalline biosynthetic gene cluster	nrps	NRPS	Klebsiella oxytoca	Bacteria,Proteobacteria,Gammaproteobacteria,Enterobacteriales,Enterobacteriaceae,Klebsiella
BGC0000447.1	BGC0000447.1	Tolaasin biosynthetic gene cluster	nrps	NRPS	Pseudomonas costantinii	Bacteria,Proteobacteria,Gammaproteobacteria,Pseudomonadales,Pseudomonadaceae,Pseudomonas
BGC0000448.1	BGC0000448.1	Tomaymycin biosynthetic gene cluster	nrps	NRPS	Streptomyces achromogenes	Bacteria,Actinobacteria,Actinobacteridae,Actinomycetales,Streptomycineae,Streptomycetaceae,Streptomyces
BGC0000449.1	BGC0000449.1	Tridecaptin biosynthetic gene cluster	nrps	NRPS	Paenibacillus terrae	Bacteria,Firmicutes,Bacilli,Bacillales,Paenibacillaceae,Paenibacillus
BGC0000450.1	BGC0000450.1	Triostin A biosynthetic gene cluster	nrps	NRPS	Streptomyces triostinicus	Bacteria,Actinobacteria,Actinobacteridae,Actinomycetales,Streptomycineae,Streptomycetaceae,Streptomyces
BGC0000451.1	BGC0000451.1	Turnerbactin biosynthetic gene cluster	other	Others	Teredinibacter turnerae T7901	Bacteria,Proteobacteria,Gammaproteobacteria,Alteromonadales,Alteromonadales genera incertae sedis,Teredinibacter
BGC0000452.1	BGC0000452.1	Tyrocidine biosynthetic gene cluster	nrps	NRPS	Brevibacillus brevis NBRC 100599	Bacteria,Firmicutes,Bacilli,Bacillales,Paenibacillaceae,Brevibacillus
BGC0000453.1	BGC0000453.1	Valinomycin biosynthetic gene cluster	nrps	NRPS	Streptomyces tsusimaensis	Bacteria,Actinobacteria,Actinobacteridae,Actinomycetales,Streptomycineae,Streptomycetaceae,Streptomyces
BGC0000454.1	BGC0000454.1	Vanchrobactin biosynthetic gene cluster	nrps	NRPS	Vibrio anguillarum RV22	Bacteria,Proteobacteria,Gammaproteobacteria,Vibrionales,Vibrionaceae,Vibrio
BGC0000455.1	BGC0000455.1	Vancomycin biosynthetic gene cluster	nrps.t3pks	PKS-NRP_Hybrids	Amycolatopsis orientalis HCCB10007	Bacteria,Actinobacteria,Actinobacteridae,Actinomycetales,Pseudonocardineae,Pseudonocardiaceae,Amycolatopsis
BGC0000456.1	BGC0000456.1	Verlamelin biosynthetic gene cluster	nrps	NRPS	Lecanicillium sp. HF627	Eukaryota,Fungi,Dikarya,Ascomycota,Pezizomycotina,Sordariomycetes,Hypocreomycetidae,Hypocreales,Cordycipitaceae,Lecanicillium
BGC0000457.1	BGC0000457.1	Vicibactin biosynthetic gene cluster	nrps	NRPS	Rhizobium etli CFN 42	Bacteria,Proteobacteria,Alphaproteobacteria,Rhizobiales,Rhizobiaceae,Rhizobium/Agrobacterium group,Rhizobium
BGC0000458.1	BGC0000458.1	Viomycin biosynthetic gene cluster	nrps	NRPS	Streptomyces vinaceus	Bacteria,Actinobacteria,Actinobacteridae,Actinomycetales,Streptomycineae,Streptomycetaceae,Streptomyces
BGC0000459.1	BGC0000459.1	Griseoviridin / viridogrisein biosynthetic gene cluster	nrps.butyrolactone	Others	Streptomyces griseoviridis	Bacteria,Actinobacteria,Actinobacteridae,Actinomycetales,Streptomycineae,Streptomycetaceae,Streptomyces
BGC0000460.1	BGC0000460.1	Vulnibactin biosynthetic gene cluster	nrps	NRPS	Vibrio vulnificus CMCP6	Bacteria,Proteobacteria,Gammaproteobacteria,Vibrionales,Vibrionaceae,Vibrio
BGC0000461.1	BGC0000461.1	WAP-8294A2 (lotilibcin) biosynthetic gene cluster	nrps	NRPS	Lysobacter enzymogenes	Bacteria,Proteobacteria,Gammaproteobacteria,Xanthomonadales,Xanthomonadaceae,Lysobacter
BGC0000462.1	BGC0000462.1	WLIP biosynthetic gene cluster	nrps	NRPS	Pseudomonas putida	Bacteria,Proteobacteria,Gammaproteobacteria,Pseudomonadales,Pseudomonadaceae,Pseudomonas
BGC0000463.1	BGC0000463.1	Xantholysin biosynthetic gene cluster	nrps	NRPS	Pseudomonas putida	Bacteria,Proteobacteria,Gammaproteobacteria,Pseudomonadales,Pseudomonadaceae,Pseudomonas
BGC0000464.1	BGC0000464.1	Xenoamicins biosynthetic gene cluster	nrps	NRPS	Xenorhabdus doucetiae	Bacteria,Proteobacteria,Gammaproteobacteria,Enterobacteriales,Enterobacteriaceae,Xenorhabdus
BGC0000465.1	BGC0000465.1	Xenortide biosynthetic gene cluster	nrps	NRPS	Xenorhabdus nematophila ATCC 19061	Bacteria,Proteobacteria,Gammaproteobacteria,Enterobacteriales,Enterobacteriaceae,Xenorhabdus
BGC0000466.1	BGC0000466.1	Yatakemycin biosynthetic gene cluster	other	Others	Streptomyces sp. TP-A2060	Bacteria,Actinobacteria,Actinobacteridae,Actinomycetales,Streptomycineae,Streptomycetaceae,Streptomyces
BGC0000467.1	BGC0000467.1	Yersiniabactin biosynthetic gene cluster	nrps.t1pks	PKS-NRP_Hybrids	Yersinia enterocolitica	Bacteria,Proteobacteria,Gammaproteobacteria,Enterobacteriales,Enterobacteriaceae,Yersinia
BGC0000468.1	BGC0000468.1	Bottromycin A2 biosynthetic gene cluster	bacteriocin.bottromycin	RiPPs	Streptomyces bottropensis	Bacteria,Actinobacteria,Actinobacteridae,Actinomycetales,Streptomycineae,Streptomycetaceae,Streptomyces
BGC0000469.1	BGC0000469.1	Bottromycin A2 biosynthetic gene cluster	bacteriocin.bottromycin	RiPPs	Streptomyces sp. BC16019	Bacteria,Actinobacteria,Actinobacteridae,Actinomycetales,Streptomycineae,Streptomycetaceae,Streptomyces
BGC0000470.1	BGC0000470.1	Bottromycin D biosynthetic gene cluster	bacteriocin.bottromycin	RiPPs	Streptomyces sp. WMMB 272	Bacteria,Actinobacteria,Actinobacteridae,Actinomycetales,Streptomycineae,Streptomycetaceae,Streptomyces
BGC0000471.1	BGC0000471.1	Viridisamide A biosynthetic gene cluster	cyanobactin.bacteriocin	RiPPs	Oscillatoria nigro-viridis PCC 7112	Bacteria,Cyanobacteria,Oscillatoriophycideae,Oscillatoriales,Oscillatoria
BGC0000472.1	BGC0000472.1	Anacyclamide biosynthetic gene cluster	cyanobactin	RiPPs	Anabaena sp. 90	Bacteria,Cyanobacteria,Nostocales,Nostocaceae,Anabaena
BGC0000473.1	BGC0000473.1	Microcyclamide biosynthetic gene cluster	cyanobactin.bacteriocin	RiPPs	Microcystis aeruginosa NIES-298	Bacteria,Cyanobacteria,Oscillatoriophycideae,Chroococcales,Microcystis
BGC0000474.1	BGC0000474.1	Microcyclamide biosynthetic gene cluster	cyanobactin.bacteriocin	RiPPs	Microcystis aeruginosa PCC 7806	Bacteria,Cyanobacteria,Oscillatoriophycideae,Chroococcales,Microcystis
BGC0000475.1	BGC0000475.1	Patellamide A / patellamide C biosynthetic gene cluster	cyanobactin.bacteriocin	RiPPs	Prochloron didemni	Bacteria,Cyanobacteria,Prochlorales,Prochloraceae,Prochloron
BGC0000477.1	BGC0000477.1	Patellin 2 / patellin 3 biosynthetic gene cluster	cyanobactin.bacteriocin	RiPPs	uncultured Prochloron sp. 06037A	Bacteria,Cyanobacteria,Prochlorales,Prochloraceae,Prochloron,environmental samples
BGC0000479.1	BGC0000479.1	Prenylagaramide B / prenylagaramide C biosynthetic gene cluster	cyanobactin	RiPPs	Planktothrix agardhii NIES-596	Bacteria,Cyanobacteria,Oscillatoriophycideae,Oscillatoriales,Planktothrix
BGC0000480.1	BGC0000480.1	Tenuecyclamide A / tenuecyclamide C biosynthetic gene cluster	cyanobactin.bacteriocin	RiPPs	Nostoc spongiaeforme var. tenue str. Carmeli	Bacteria,Cyanobacteria,Nostocales,Nostocaceae,Nostoc
BGC0000481.1	BGC0000481.1	Trichamide biosynthetic gene cluster	cyanobactin.bacteriocin	RiPPs	Trichodesmium erythraeum IMS101	Bacteria,Cyanobacteria,Oscillatoriales,Trichodesmium
BGC0000483.1	BGC0000483.1	Aeruginosamide biosynthetic gene cluster	cyanobactin.bacteriocin	RiPPs	Microcystis aeruginosa PCC 9432	Bacteria,Cyanobacteria,Oscillatoriophycideae,Chroococcales,Microcystis
BGC0000484.1	BGC0000484.1	Glycocin F biosynthetic gene cluster	glycocin	RiPPs	Lactobacillus plantarum	Bacteria,Firmicutes,Bacilli,Lactobacillales,Lactobacillaceae,Lactobacillus
BGC0000485.1	BGC0000485.1	Acidocin B biosynthetic gene cluster	bacteriocin	RiPPs	Lactobacillus acidophilus	Bacteria,Firmicutes,Bacilli,Lactobacillales,Lactobacillaceae,Lactobacillus
BGC0000486.1	BGC0000486.1	Butyrivibriocin AR10 biosynthetic gene cluster	bacteriocin	RiPPs	Butyrivibrio fibrisolvens	Bacteria,Firmicutes,Clostridia,Clostridiales,Lachnospiraceae,Butyrivibrio
BGC0000487.1	BGC0000487.1	Carnocyclin biosynthetic gene cluster	bacteriocin	RiPPs	Carnobacterium maltaromaticum	Bacteria,Firmicutes,Bacilli,Lactobacillales,Carnobacteriaceae,Carnobacterium
BGC0000488.1	BGC0000488.1	Circularin A biosynthetic gene cluster	bacteriocin	RiPPs	Clostridium beijerinckii	Bacteria,Firmicutes,Clostridia,Clostridiales,Clostridiaceae,Clostridium
BGC0000489.1	BGC0000489.1	Enterocin AS-48 biosynthetic gene cluster	bacteriocin	RiPPs	Enterococcus faecalis	Bacteria,Firmicutes,Bacilli,Lactobacillales,Enterococcaceae,Enterococcus
BGC0000490.1	BGC0000490.1	Garvicin ML biosynthetic gene cluster	bacteriocin	RiPPs	Lactococcus garvieae DCC43	Bacteria,Firmicutes,Bacilli,Lactobacillales,Streptococcaceae,Lactococcus
BGC0000491.1	BGC0000491.1	Gassericin A biosynthetic gene cluster	bacteriocin	RiPPs	Lactobacillus gasseri	Bacteria,Firmicutes,Bacilli,Lactobacillales,Lactobacillaceae,Lactobacillus
BGC0000494.1	BGC0000494.1	Uberolysin biosynthetic gene cluster	bacteriocin	RiPPs	Streptococcus uberis	Bacteria,Firmicutes,Bacilli,Lactobacillales,Streptococcaceae,Streptococcus
BGC0000495.1	BGC0000495.1	Actagardine biosynthetic gene cluster	lantipeptide	RiPPs	Actinoplanes garbadinensis	Bacteria,Actinobacteria,Actinobacteridae,Actinomycetales,Micromonosporineae,Micromonosporaceae,Actinoplanes
BGC0000496.1	BGC0000496.1	AmfS biosynthetic gene cluster	lantipeptide	RiPPs	Streptomyces griseus subsp. griseus NBRC 13350	Bacteria,Actinobacteria,Actinobacteridae,Actinomycetales,Streptomycineae,Streptomycetaceae,Streptomyces
BGC0000497.1	BGC0000497.1	BhtA1 / BhtA2 biosynthetic gene cluster	lantipeptide	RiPPs	Streptococcus ratti	Bacteria,Firmicutes,Bacilli,Lactobacillales,Streptococcaceae,Streptococcus
BGC0000498.1	BGC0000498.1	Bovicin HJ50 biosynthetic gene cluster	lantipeptide	RiPPs	Streptococcus equinus	Bacteria,Firmicutes,Bacilli,Lactobacillales,Streptococcaceae,Streptococcus
BGC0000499.1	BGC0000499.1	Butyrivibriocin OR79 biosynthetic gene cluster	lantipeptide	RiPPs	Butyrivibrio fibrisolvens	Bacteria,Firmicutes,Clostridia,Clostridiales,Lachnospiraceae,Butyrivibrio
BGC0000500.1	BGC0000500.1	Carnolysin A1 / carnolysin A2 biosynthetic gene cluster	lantipeptide	RiPPs	Carnobacterium maltaromaticum	Bacteria,Firmicutes,Bacilli,Lactobacillales,Carnobacteriaceae,Carnobacterium
BGC0000501.1	BGC0000501.1	Catenulipeptin biosynthetic gene cluster	lantipeptide	RiPPs	Catenulispora acidiphila DSM 44928	Bacteria,Actinobacteria,Actinobacteridae,Actinomycetales,Catenulisporineae,Catenulisporaceae,Catenulispora
BGC0000502.1	BGC0000502.1	Cerecidin / cerecidin A1 / cerecidin A2 / cerecidin A3 / cerecidin A4 / cerecidin A5 / cerecidin A6 / cerecidin A7 biosynthetic gene cluster	lantipeptide	RiPPs	Bacillus cereus	Bacteria,Firmicutes,Bacilli,Bacillales,Bacillaceae,Bacillus,Bacillus cereus group
BGC0000503.1	BGC0000503.1	Cinnamycin biosynthetic gene cluster	lantipeptide	RiPPs	Streptomyces cinnamoneus	Bacteria,Actinobacteria,Actinobacteridae,Actinomycetales,Streptomycineae,Streptomycetaceae,Streptomyces,Streptomyces cinnamoneus group
BGC0000504.1	BGC0000504.1	Cytolysin ClyLl / cytolysin ClyLs biosynthetic gene cluster	lantipeptide	RiPPs	Enterococcus faecalis	Bacteria,Firmicutes,Bacilli,Lactobacillales,Enterococcaceae,Enterococcus
BGC0000506.1	BGC0000506.1	Entianin biosynthetic gene cluster	lantipeptide	RiPPs	Bacillus subtilis subsp. spizizenii	Bacteria,Firmicutes,Bacilli,Bacillales,Bacillaceae,Bacillus
BGC0000507.1	BGC0000507.1	Epicidin biosynthetic gene cluster	lantipeptide	RiPPs	Staphylococcus epidermidis	Bacteria,Firmicutes,Bacilli,Bacillales,Staphylococcus
BGC0000508.1	BGC0000508.1	Epidermin biosynthetic gene cluster	lantipeptide	RiPPs	Staphylococcus epidermidis	Bacteria,Firmicutes,Bacilli,Bacillales,Staphylococcus
BGC0000509.1	BGC0000509.1	Epilancin 15X biosynthetic gene cluster	lantipeptide	RiPPs	Staphylococcus epidermidis	Bacteria,Firmicutes,Bacilli,Bacillales,Staphylococcus
BGC0000510.1	BGC0000510.1	Epilancin K7 biosynthetic gene cluster	other	Others	Staphylococcus epidermidis	Bacteria,Firmicutes,Bacilli,Bacillales,Staphylococcus
BGC0000511.1	BGC0000511.1	Ericin A biosynthetic gene cluster	lantipeptide	RiPPs	Bacillus subtilis	Bacteria,Firmicutes,Bacilli,Bacillales,Bacillaceae,Bacillus
BGC0000513.1	BGC0000513.1	Erythreapeptin biosynthetic gene cluster	other	Others	Saccharopolyspora erythraea NRRL 2338	Bacteria,Actinobacteria,Actinobacteridae,Actinomycetales,Pseudonocardineae,Pseudonocardiaceae,Saccharopolyspora
BGC0000514.1	BGC0000514.1	Gallidermin biosynthetic gene cluster	lantipeptide	RiPPs	Staphylococcus gallinarum	Bacteria,Firmicutes,Bacilli,Bacillales,Staphylococcus
BGC0000515.1	BGC0000515.1	Geobacillin I biosynthetic gene cluster	lantipeptide	RiPPs	Geobacillus thermodenitrificans NG80-2	Bacteria,Firmicutes,Bacilli,Bacillales,Bacillaceae,Geobacillus
BGC0000516.1	BGC0000516.1	Geobacillin II biosynthetic gene cluster	lantipeptide	RiPPs	Geobacillus sp. G11MC16	Bacteria,Firmicutes,Bacilli,Bacillales,Bacillaceae,Geobacillus
BGC0000517.1	BGC0000517.1	Haloduracin alpha / haloduracin beta biosynthetic gene cluster	lantipeptide	RiPPs	Bacillus halodurans C-125	Bacteria,Firmicutes,Bacilli,Bacillales,Bacillaceae,Bacillus
BGC0000518.1	BGC0000518.1	Informatipeptin biosynthetic gene cluster	lantipeptide.bacteriocin	RiPPs	Streptomyces viridochromogenes DSM 40736	Bacteria,Actinobacteria,Actinobacteridae,Actinomycetales,Streptomycineae,Streptomycetaceae,Streptomyces
BGC0000519.1	BGC0000519.1	Labyrinthopeptin A1,A3 / labyrinthopeptin A2 biosynthetic gene cluster	lantipeptide	RiPPs	Actinomadura namibiensis	Bacteria,Actinobacteria,Actinobacteridae,Actinomycetales,Streptosporangineae,Thermomonosporaceae,Actinomadura
BGC0000520.1	BGC0000520.1	Lacticin 3147 A1 / lacticin 3147 A2 biosynthetic gene cluster	lantipeptide	RiPPs	Lactococcus lactis	Bacteria,Firmicutes,Bacilli,Lactobacillales,Streptococcaceae,Lactococcus
BGC0000521.1	BGC0000521.1	Lacticin 481 biosynthetic gene cluster	lantipeptide	RiPPs	Lactococcus lactis subsp. lactis	Bacteria,Firmicutes,Bacilli,Lactobacillales,Streptococcaceae,Lactococcus
BGC0000522.1	BGC0000522.1	Lacticin Z biosynthetic gene cluster	bacteriocin	RiPPs	Lactococcus lactis	Bacteria,Firmicutes,Bacilli,Lactobacillales,Streptococcaceae,Lactococcus
BGC0000523.1	BGC0000523.1	Lactocin S biosynthetic gene cluster	lantipeptide	RiPPs	Lactobacillus sakei	Bacteria,Firmicutes,Bacilli,Lactobacillales,Lactobacillaceae,Lactobacillus
BGC0000525.1	BGC0000525.1	Lichenicidin VK21 A1 / lichenicidin VK21 A2 biosynthetic gene cluster	lantipeptide	RiPPs	Bacillus licheniformis	Bacteria,Firmicutes,Bacilli,Bacillales,Bacillaceae,Bacillus
BGC0000526.1	BGC0000526.1	Macedocin biosynthetic gene cluster	lantipeptide	RiPPs	Streptococcus macedonicus	Bacteria,Firmicutes,Bacilli,Lactobacillales,Streptococcaceae,Streptococcus
BGC0000527.1	BGC0000527.1	Mersacidin biosynthetic gene cluster	lantipeptide	RiPPs	Bacillus sp. HIL-Y85/54728	Bacteria,Firmicutes,Bacilli,Bacillales,Bacillaceae,Bacillus
BGC0000528.1	BGC0000528.1	Michiganin A biosynthetic gene cluster	lantipeptide	RiPPs	Clavibacter michiganensis subsp. michiganensis NCPPB 382	Bacteria,Actinobacteria,Actinobacteridae,Actinomycetales,Micrococcineae,Microbacteriaceae,Clavibacter
BGC0000529.1	BGC0000529.1	Microbisporicin biosynthetic gene cluster	lantipeptide	RiPPs	Microbispora corallina	Bacteria,Actinobacteria,Actinobacteridae,Actinomycetales,Streptosporangineae,Streptosporangiaceae,Microbispora
BGC0000530.1	BGC0000530.1	Mutacin B-Ny266 biosynthetic gene cluster	lantipeptide	RiPPs	Streptococcus mutans N66	Bacteria,Firmicutes,Bacilli,Lactobacillales,Streptococcaceae,Streptococcus
BGC0000531.1	BGC0000531.1	Mutacin I biosynthetic gene cluster	lantipeptide	RiPPs	Streptococcus mutans	Bacteria,Firmicutes,Bacilli,Lactobacillales,Streptococcaceae,Streptococcus
BGC0000532.1	BGC0000532.1	Mutacin II biosynthetic gene cluster	lantipeptide	RiPPs	Streptococcus mutans	Bacteria,Firmicutes,Bacilli,Lactobacillales,Streptococcaceae,Streptococcus
BGC0000533.1	BGC0000533.1	Mutacin III biosynthetic gene cluster	lantipeptide	RiPPs	Streptococcus mutans	Bacteria,Firmicutes,Bacilli,Lactobacillales,Streptococcaceae,Streptococcus
BGC0000534.1	BGC0000534.1	Mutacin K8 biosynthetic gene cluster	lantipeptide	RiPPs	Streptococcus mutans	Bacteria,Firmicutes,Bacilli,Lactobacillales,Streptococcaceae,Streptococcus
BGC0000535.1	BGC0000535.1	Nisin A biosynthetic gene cluster	lantipeptide	RiPPs	Lactococcus lactis subsp. lactis	Bacteria,Firmicutes,Bacilli,Lactobacillales,Streptococcaceae,Lactococcus
BGC0000536.1	BGC0000536.1	Nisin Q biosynthetic gene cluster	lantipeptide	RiPPs	Lactococcus lactis	Bacteria,Firmicutes,Bacilli,Lactobacillales,Streptococcaceae,Lactococcus
BGC0000537.1	BGC0000537.1	Nisin U biosynthetic gene cluster	lantipeptide	RiPPs	Streptococcus uberis	Bacteria,Firmicutes,Bacilli,Lactobacillales,Streptococcaceae,Streptococcus
BGC0000538.1	BGC0000538.1	Nisin Z biosynthetic gene cluster	lantipeptide	RiPPs	Lactococcus lactis	Bacteria,Firmicutes,Bacilli,Lactobacillales,Streptococcaceae,Lactococcus
BGC0000539.1	BGC0000539.1	Nukacin ISK-1 biosynthetic gene cluster	lantipeptide	RiPPs	Staphylococcus warneri	Bacteria,Firmicutes,Bacilli,Bacillales,Staphylococcus
BGC0000540.1	BGC0000540.1	Paenibacillin biosynthetic gene cluster	lantipeptide	RiPPs	Paenibacillus polymyxa OSY-DF	Bacteria,Firmicutes,Bacilli,Bacillales,Paenibacillaceae,Paenibacillus
BGC0000541.1	BGC0000541.1	Paenicidin A biosynthetic gene cluster	lantipeptide	RiPPs	Paenibacillus polymyxa	Bacteria,Firmicutes,Bacilli,Bacillales,Paenibacillaceae,Paenibacillus
BGC0000542.1	BGC0000542.1	Paenicidin B biosynthetic gene cluster	lantipeptide	RiPPs	Paenibacillus terrae	Bacteria,Firmicutes,Bacilli,Bacillales,Paenibacillaceae,Paenibacillus
BGC0000543.1	BGC0000543.1	Pep5 biosynthetic gene cluster	lantipeptide	RiPPs	Staphylococcus epidermidis	Bacteria,Firmicutes,Bacilli,Bacillales,Staphylococcus
BGC0000544.1	BGC0000544.1	Planosporicin biosynthetic gene cluster	lantipeptide	RiPPs	Planomonospora alba	Bacteria,Actinobacteria,Actinobacteridae,Actinomycetales,Streptosporangineae,Streptosporangiaceae,Planomonospora
BGC0000545.1	BGC0000545.1	Ruminococcin A biosynthetic gene cluster	lantipeptide	RiPPs	Ruminococcus gnavus E1	Bacteria,Firmicutes,Clostridia,Clostridiales,Lachnospiraceae,Blautia
BGC0000546.1	BGC0000546.1	SAL-2242 biosynthetic gene cluster	lantipeptide	RiPPs	Streptomyces albus J1074	Bacteria,Actinobacteria,Actinobacteridae,Actinomycetales,Streptomycineae,Streptomycetaceae,Streptomyces
BGC0000547.1	BGC0000547.1	Salivaricin 9 biosynthetic gene cluster	lantipeptide	RiPPs	Streptococcus salivarius	Bacteria,Firmicutes,Bacilli,Lactobacillales,Streptococcaceae,Streptococcus
BGC0000548.1	BGC0000548.1	Salivaricin A biosynthetic gene cluster	lantipeptide	RiPPs	Streptococcus salivarius	Bacteria,Firmicutes,Bacilli,Lactobacillales,Streptococcaceae,Streptococcus
BGC0000549.1	BGC0000549.1	Salivaricin D biosynthetic gene cluster	lantipeptide	RiPPs	Streptococcus salivarius	Bacteria,Firmicutes,Bacilli,Lactobacillales,Streptococcaceae,Streptococcus
BGC0000550.1	BGC0000550.1	Salivaricin G32 biosynthetic gene cluster	lantipeptide	RiPPs	Streptococcus salivarius	Bacteria,Firmicutes,Bacilli,Lactobacillales,Streptococcaceae,Streptococcus
BGC0000551.1	BGC0000551.1	SapB biosynthetic gene cluster	lantipeptide	RiPPs	Streptomyces coelicolor A3(2)	Bacteria,Actinobacteria,Actinobacteridae,Actinomycetales,Streptomycineae,Streptomycetaceae,Streptomyces,Streptomyces albidoflavus group
BGC0000552.1	BGC0000552.1	Smb A / Smb B biosynthetic gene cluster	lantipeptide	RiPPs	Streptococcus mutans	Bacteria,Firmicutes,Bacilli,Lactobacillales,Streptococcaceae,Streptococcus
BGC0000553.1	BGC0000553.1	SRO15-2212 biosynthetic gene cluster	other	Others	Streptomyces roseosporus NRRL 15998	Bacteria,Actinobacteria,Actinobacteridae,Actinomycetales,Streptomycineae,Streptomycetaceae,Streptomyces
BGC0000554.1	BGC0000554.1	SRO15-3108 biosynthetic gene cluster	lantipeptide	RiPPs	Streptomyces roseosporus NRRL 15998	Bacteria,Actinobacteria,Actinobacteridae,Actinomycetales,Streptomycineae,Streptomycetaceae,Streptomyces
BGC0000555.1	BGC0000555.1	Staphylococcin C55 alpha / staphylococcin C55 beta biosynthetic gene cluster	lantipeptide	RiPPs	Staphylococcus aureus	Bacteria,Firmicutes,Bacilli,Bacillales,Staphylococcus
BGC0000556.1	BGC0000556.1	Streptin biosynthetic gene cluster	lantipeptide	RiPPs	Streptococcus pyogenes	Bacteria,Firmicutes,Bacilli,Lactobacillales,Streptococcaceae,Streptococcus
BGC0000557.1	BGC0000557.1	Streptococcin A-FF22 biosynthetic gene cluster	lantipeptide	RiPPs	Streptococcus pyogenes	Bacteria,Firmicutes,Bacilli,Lactobacillales,Streptococcaceae,Streptococcus
BGC0000558.1	BGC0000558.1	Sublancin 168 biosynthetic gene cluster	glycocin	RiPPs	Bacillus subtilis subsp. subtilis str. 168	Bacteria,Firmicutes,Bacilli,Bacillales,Bacillaceae,Bacillus
BGC0000559.1	BGC0000559.1	Subtilin biosynthetic gene cluster	lantipeptide	RiPPs	Bacillus subtilis subsp. spizizenii ATCC 6633	Bacteria,Firmicutes,Bacilli,Bacillales,Bacillaceae,Bacillus
BGC0000560.1	BGC0000560.1	Subtilomycin biosynthetic gene cluster	lantipeptide	RiPPs	Bacillus subtilis	Bacteria,Firmicutes,Bacilli,Bacillales,Bacillaceae,Bacillus
BGC0000561.1	BGC0000561.1	Thermophilin 1277 biosynthetic gene cluster	lantipeptide	RiPPs	Streptococcus thermophilus	Bacteria,Firmicutes,Bacilli,Lactobacillales,Streptococcaceae,Streptococcus
BGC0000562.1	BGC0000562.1	Variacin biosynthetic gene cluster	lantipeptide	RiPPs	Kocuria varians	Bacteria,Actinobacteria,Actinobacteridae,Actinomycetales,Micrococcineae,Micrococcaceae,Kocuria
BGC0000563.1	BGC0000563.1	Venezuelin biosynthetic gene cluster	lantipeptide	RiPPs	Streptomyces venezuelae ATCC 10712	Bacteria,Actinobacteria,Actinobacteridae,Actinomycetales,Streptomycineae,Streptomycetaceae,Streptomyces
BGC0000564.1	BGC0000564.1	Clostridiolysin S biosynthetic gene cluster	bacteriocin	RiPPs	Clostridium botulinum A str. ATCC 3502	Bacteria,Firmicutes,Clostridia,Clostridiales,Clostridiaceae,Clostridium
BGC0000565.1	BGC0000565.1	Goadsporin biosynthetic gene cluster	thiopeptide.bacteriocin	RiPPs	Streptomyces sp. TP-A0584	Bacteria,Actinobacteria,Actinobacteridae,Actinomycetales,Streptomycineae,Streptomycetaceae,Streptomyces
BGC0000566.1	BGC0000566.1	Streptolysin S biosynthetic gene cluster	bacteriocin	RiPPs	Streptococcus pyogenes M1 GAS	Bacteria,Firmicutes,Bacilli,Lactobacillales,Streptococcaceae,Streptococcus
BGC0000567.1	BGC0000567.1	Trifolitoxin biosynthetic gene cluster	other	Others	Rhizobium leguminosarum	Bacteria,Proteobacteria,Alphaproteobacteria,Rhizobiales,Rhizobiaceae,Rhizobium/Agrobacterium group,Rhizobium
BGC0000568.1	BGC0000568.1	Microcin B17 biosynthetic gene cluster	other	Others	Escherichia coli	Bacteria,Proteobacteria,Gammaproteobacteria,Enterobacteriales,Enterobacteriaceae,Escherichia
BGC0000569.1	BGC0000569.1	Plantathiazolicin / plantazolicin biosynthetic gene cluster	other	Others	Bacillus amyloliquefaciens subsp. plantarum str. FZB42	Bacteria,Firmicutes,Bacilli,Bacillales,Bacillaceae,Bacillus
BGC0000570.1	BGC0000570.1	Astexin-1 biosynthetic gene cluster	other	Others	Asticcacaulis excentricus CB 48	Bacteria,Proteobacteria,Alphaproteobacteria,Caulobacterales,Caulobacteraceae,Asticcacaulis
BGC0000571.1	BGC0000571.1	Burhizin biosynthetic gene cluster	other	Others	Burkholderia rhizoxinica HKI 454	Bacteria,Proteobacteria,Betaproteobacteria,Burkholderiales,Burkholderiaceae,Burkholderia
BGC0000572.1	BGC0000572.1	Capistruin biosynthetic gene cluster	lassopeptide	RiPPs	Burkholderia thailandensis E444	Bacteria,Proteobacteria,Betaproteobacteria,Burkholderiales,Burkholderiaceae,Burkholderia,pseudomallei group
BGC0000573.1	BGC0000573.1	Caulonodin I / caulonodin II biosynthetic gene cluster	other	Others	Caulobacter sp. K31	Bacteria,Proteobacteria,Alphaproteobacteria,Caulobacterales,Caulobacteraceae,Caulobacter
BGC0000574.1	BGC0000574.1	Caulosegnin I / caulosegnin II / caulosegnin III biosynthetic gene cluster	other	Others	Caulobacter segnis ATCC 21756	Bacteria,Proteobacteria,Alphaproteobacteria,Caulobacterales,Caulobacteraceae,Caulobacter
BGC0000575.1	BGC0000575.1	Lariatin biosynthetic gene cluster	other	Others	Rhodococcus jostii	Bacteria,Actinobacteria,Actinobacteridae,Actinomycetales,Corynebacterineae,Nocardiaceae,Rhodococcus
BGC0000576.1	BGC0000576.1	Rubrivinodin biosynthetic gene cluster	other	Others	Rubrivivax gelatinosus IL144	Bacteria,Proteobacteria,Betaproteobacteria,Burkholderiales,Rubrivivax
BGC0000577.1	BGC0000577.1	Sphingonodin II biosynthetic gene cluster	other	Others	Sphingobium japonicum UT26S	Bacteria,Proteobacteria,Alphaproteobacteria,Sphingomonadales,Sphingomonadaceae,Sphingobium
BGC0000578.1	BGC0000578.1	SRO15-2005 biosynthetic gene cluster	other	Others	Streptomyces roseosporus NRRL 15998	Bacteria,Actinobacteria,Actinobacteridae,Actinomycetales,Streptomycineae,Streptomycetaceae,Streptomyces
BGC0000579.1	BGC0000579.1	SSV-2083 biosynthetic gene cluster	other	Others	Streptomyces sviceus ATCC 29083	Bacteria,Actinobacteria,Actinobacteridae,Actinomycetales,Streptomycineae,Streptomycetaceae,Streptomyces
BGC0000580.1	BGC0000580.1	Xanthomonin I / xanthomonin II biosynthetic gene cluster	other	Others	Xanthomonas gardneri ATCC 19865	Bacteria,Proteobacteria,Gammaproteobacteria,Xanthomonadales,Xanthomonadaceae,Xanthomonas
BGC0000581.1	BGC0000581.1	Microcin J25 biosynthetic gene cluster	microcin	RiPPs	Escherichia coli	Bacteria,Proteobacteria,Gammaproteobacteria,Enterobacteriales,Enterobacteriaceae,Escherichia
BGC0000582.1	BGC0000582.1	Cypemycin biosynthetic gene cluster	linaridin	RiPPs	Streptomyces sp. OH-4156	Bacteria,Actinobacteria,Actinobacteridae,Actinomycetales,Streptomycineae,Streptomycetaceae,Streptomyces
BGC0000583.1	BGC0000583.1	Grisemycin biosynthetic gene cluster	linaridin	RiPPs	Streptomyces griseus subsp. griseus NBRC 13350	Bacteria,Actinobacteria,Actinobacteridae,Actinomycetales,Streptomycineae,Streptomycetaceae,Streptomyces
BGC0000584.1	BGC0000584.1	Colicin V biosynthetic gene cluster	other	Others	Escherichia coli	Bacteria,Proteobacteria,Gammaproteobacteria,Enterobacteriales,Enterobacteriaceae,Escherichia
BGC0000585.1	BGC0000585.1	Microcin C7 biosynthetic gene cluster	other	Others	Escherichia coli	Bacteria,Proteobacteria,Gammaproteobacteria,Enterobacteriales,Enterobacteriaceae,Escherichia
BGC0000586.1	BGC0000586.1	Microcin E492 biosynthetic gene cluster	other	Others	Klebsiella pneumoniae RYC492	Bacteria,Proteobacteria,Gammaproteobacteria,Enterobacteriales,Enterobacteriaceae,Klebsiella
BGC0000587.1	BGC0000587.1	Microcin H47 biosynthetic gene cluster	other	Others	Escherichia coli	Bacteria,Proteobacteria,Gammaproteobacteria,Enterobacteriales,Enterobacteriaceae,Escherichia
BGC0000588.1	BGC0000588.1	Microcin L biosynthetic gene cluster	other	Others	Escherichia coli	Bacteria,Proteobacteria,Gammaproteobacteria,Enterobacteriales,Enterobacteriaceae,Escherichia
BGC0000589.1	BGC0000589.1	Microcin M biosynthetic gene cluster	other	Others	Escherichia coli Nissle 1917	Bacteria,Proteobacteria,Gammaproteobacteria,Enterobacteriales,Enterobacteriaceae,Escherichia
BGC0000590.1	BGC0000590.1	Microcin N biosynthetic gene cluster	other	Others	Escherichia coli	Bacteria,Proteobacteria,Gammaproteobacteria,Enterobacteriales,Enterobacteriaceae,Escherichia
BGC0000591.1	BGC0000591.1	Marinostatin biosynthetic gene cluster	microviridin	RiPPs	Alteromonas sp. B-10-31	Bacteria,Proteobacteria,Gammaproteobacteria,Alteromonadales,Alteromonadaceae,Alteromonas
BGC0000592.1	BGC0000592.1	Microviridin B biosynthetic gene cluster	microviridin	RiPPs	Microcystis aeruginosa NIES-298	Bacteria,Cyanobacteria,Oscillatoriophycideae,Chroococcales,Microcystis
BGC0000593.1	BGC0000593.1	Microviridin B biosynthetic gene cluster	microviridin	RiPPs	Microcystis aeruginosa MRC	Bacteria,Cyanobacteria,Oscillatoriophycideae,Chroococcales,Microcystis
BGC0000594.1	BGC0000594.1	Microviridin K biosynthetic gene cluster	microviridin	RiPPs	Planktothrix agardhii NIVA-CYA 126/8	Bacteria,Cyanobacteria,Oscillatoriophycideae,Oscillatoriales,Planktothrix
BGC0000595.1	BGC0000595.1	SCO-2138 biosynthetic gene cluster	other	Others	Streptomyces coelicolor A3(2)	Bacteria,Actinobacteria,Actinobacteridae,Actinomycetales,Streptomycineae,Streptomycetaceae,Streptomyces,Streptomyces albidoflavus group
BGC0000596.1	BGC0000596.1	SLI-2138 biosynthetic gene cluster	other	Others	Streptomyces lividans TK24	Bacteria,Actinobacteria,Actinobacteridae,Actinomycetales,Streptomycineae,Streptomycetaceae,Streptomyces
BGC0000597.1	BGC0000597.1	SWA-2138 biosynthetic gene cluster	other	Others	Streptomyces sp. e14	Bacteria,Actinobacteria,Actinobacteridae,Actinomycetales,Streptomycineae,Streptomycetaceae,Streptomyces
BGC0000598.1	BGC0000598.1	Polytheonamides biosynthetic gene cluster	bacteriocin	RiPPs	Candidatus Entotheonella sp. TSY1	Bacteria,Proteobacteria,Deltaproteobacteria,Candidatus Entotheonella
BGC0000599.1	BGC0000599.1	Thuricin CD alfa / thuricin CD beta biosynthetic gene cluster	sactipeptide	RiPPs	Bacillus thuringiensis	Bacteria,Firmicutes,Bacilli,Bacillales,Bacillaceae,Bacillus,Bacillus cereus group
BGC0000600.1	BGC0000600.1	Thurincin H biosynthetic gene cluster	sactipeptide	RiPPs	Bacillus thuringiensis	Bacteria,Firmicutes,Bacilli,Bacillales,Bacillaceae,Bacillus,Bacillus cereus group
BGC0000601.1	BGC0000601.1	Sporulation killing factor skfA biosynthetic gene cluster	head_to_tail	RiPPs	Bacillus subtilis subsp. subtilis str. 168	Bacteria,Firmicutes,Bacilli,Bacillales,Bacillaceae,Bacillus
BGC0000602.1	BGC0000602.1	Subtilosin A biosynthetic gene cluster	sactipeptide	RiPPs	Bacillus subtilis subsp. spizizenii ATCC 6633	Bacteria,Firmicutes,Bacilli,Bacillales,Bacillaceae,Bacillus
BGC0000603.1	BGC0000603.1	Cyclothiazomycin biosynthetic gene cluster	lantipeptide.thiopeptide	RiPPs	Streptomyces hygroscopicus	Bacteria,Actinobacteria,Actinobacteridae,Actinomycetales,Streptomycineae,Streptomycetaceae,Streptomyces
BGC0000604.1	BGC0000604.1	GE2270 biosynthetic gene cluster	lantipeptide.thiopeptide	RiPPs	Nonomuraea sp. WU8817	Bacteria,Actinobacteria,Actinobacteridae,Actinomycetales,Streptosporangineae,Streptosporangiaceae,Nonomuraea
BGC0000605.1	BGC0000605.1	GE37468 biosynthetic gene cluster	thiopeptide	RiPPs	Streptomyces sp. ATCC 55365	Bacteria,Actinobacteria,Actinobacteridae,Actinomycetales,Streptomycineae,Streptomycetaceae,Streptomyces
BGC0000606.1	BGC0000606.1	Lactazole biosynthetic gene cluster	lantipeptide.thiopeptide	RiPPs	Streptomyces lactacystinaeus	Bacteria,Actinobacteria,Actinobacteridae,Actinomycetales,Streptomycineae,Streptomycetaceae,Streptomyces
BGC0000607.1	BGC0000607.1	Micrococcin P1 biosynthetic gene cluster	lantipeptide.thiopeptide	RiPPs	Macrococcus caseolyticus	Bacteria,Firmicutes,Bacilli,Bacillales,Staphylococcaceae,Macrococcus
BGC0000608.1	BGC0000608.1	Nocathiacin biosynthetic gene cluster	thiopeptide	RiPPs	Actinokineospora fastidiosa	Bacteria,Actinobacteria,Actinobacteridae,Actinomycetales,Pseudonocardineae,Pseudonocardiaceae,Actinokineospora
BGC0000609.1	BGC0000609.1	Nocathiacin biosynthetic gene cluster	lantipeptide.thiopeptide	RiPPs	Nocardia sp. ATCC 202099	Bacteria,Actinobacteria,Actinobacteridae,Actinomycetales,Corynebacterineae,Nocardiaceae,Nocardia
BGC0000610.1	BGC0000610.1	Nosiheptide biosynthetic gene cluster	lantipeptide.thiopeptide	RiPPs	Streptomyces actuosus	Bacteria,Actinobacteria,Actinobacteridae,Actinomycetales,Streptomycineae,Streptomycetaceae,Streptomyces
BGC0000611.1	BGC0000611.1	Siomycin biosynthetic gene cluster	thiopeptide.terpene	Others	Streptomyces sioyaensis	Bacteria,Actinobacteria,Actinobacteridae,Actinomycetales,Streptomycineae,Streptomycetaceae,Streptomyces
BGC0000612.1	BGC0000612.1	Thiocillin I / thiocillin II biosynthetic gene cluster	lantipeptide.thiopeptide	RiPPs	Bacillus cereus ATCC 14579	Bacteria,Firmicutes,Bacilli,Bacillales,Bacillaceae,Bacillus,Bacillus cereus group
BGC0000613.1	BGC0000613.1	Thiomuracins biosynthetic gene cluster	thiopeptide	RiPPs	Nonomuraea sp. Bp3714-39	Bacteria,Actinobacteria,Actinobacteridae,Actinomycetales,Streptosporangineae,Streptosporangiaceae,Nonomuraea
BGC0000614.1	BGC0000614.1	Thiostrepton biosynthetic gene cluster	thiopeptide	RiPPs	Streptomyces laurentii	Bacteria,Actinobacteria,Actinobacteridae,Actinomycetales,Streptomycineae,Streptomycetaceae,Streptomyces
BGC0000615.1	BGC0000615.1	TP-1161 biosynthetic gene cluster	lantipeptide.thiopeptide	RiPPs	Nocardiopsis sp. TFS65-07	Bacteria,Actinobacteria,Actinobacteridae,Actinomycetales,Streptosporangineae,Nocardiopsaceae,Nocardiopsis
BGC0000616.1	BGC0000616.1	Amylocyclicin biosynthetic gene cluster	bacteriocin	RiPPs	Bacillus amyloliquefaciens subsp. plantarum str. FZB42	Bacteria,Firmicutes,Bacilli,Bacillales,Bacillaceae,Bacillus
BGC0000617.1	BGC0000617.1	Coagulin biosynthetic gene cluster	bacteriocin	RiPPs	Bacillus coagulans	Bacteria,Firmicutes,Bacilli,Bacillales,Bacillaceae,Bacillus
BGC0000618.1	BGC0000618.1	Enterocin A biosynthetic gene cluster	bacteriocin	RiPPs	Enterococcus faecium DO	Bacteria,Firmicutes,Bacilli,Lactobacillales,Enterococcaceae,Enterococcus
BGC0000619.1	BGC0000619.1	Gassericin T biosynthetic gene cluster	bacteriocin	RiPPs	Lactobacillus gasseri	Bacteria,Firmicutes,Bacilli,Lactobacillales,Lactobacillaceae,Lactobacillus
BGC0000620.1	BGC0000620.1	Lacticin Q biosynthetic gene cluster	bacteriocin	RiPPs	Lactococcus lactis	Bacteria,Firmicutes,Bacilli,Lactobacillales,Streptococcaceae,Lactococcus
BGC0000621.1	BGC0000621.1	Linaclotide biosynthetic gene cluster	other	Others	Escherichia coli	Bacteria,Proteobacteria,Gammaproteobacteria,Enterobacteriales,Enterobacteriaceae,Escherichia
BGC0000622.1	BGC0000622.1	Megacin biosynthetic gene cluster	other	Others	Bacillus megaterium	Bacteria,Firmicutes,Bacilli,Bacillales,Bacillaceae,Bacillus
BGC0000623.1	BGC0000623.1	Plantaricin W alpha / plantaricin W beta biosynthetic gene cluster	lantipeptide	RiPPs	Lactobacillus plantarum	Bacteria,Firmicutes,Bacilli,Lactobacillales,Lactobacillaceae,Lactobacillus
BGC0000624.1	BGC0000624.1	Salivaricin CRL1328 alpha peptide / salivaricin CRL1328 beta peptide biosynthetic gene cluster	bacteriocin	RiPPs	Lactobacillus salivarius	Bacteria,Firmicutes,Bacilli,Lactobacillales,Lactobacillaceae,Lactobacillus
BGC0000625.1	BGC0000625.1	Thioviridamide biosynthetic gene cluster	other	Others	Streptomyces olivoviridis	Bacteria,Actinobacteria,Actinobacteridae,Actinomycetales,Streptomycineae,Streptomycetaceae,Streptomyces
BGC0000626.1	BGC0000626.1	Thuricin biosynthetic gene cluster	lantipeptide	RiPPs	Bacillus thuringiensis	Bacteria,Firmicutes,Bacilli,Bacillales,Bacillaceae,Bacillus,Bacillus cereus group
BGC0000627.1	BGC0000627.1	Ustiloxin B biosynthetic gene cluster	other	Others	Aspergillus flavus NRRL3357	Eukaryota,Fungi,Dikarya,Ascomycota,Pezizomycotina,Eurotiomycetes,Eurotiomycetidae,Eurotiales,Aspergillaceae,Aspergillus
BGC0000628.1	BGC0000628.1	Lactocillin biosynthetic gene cluster	thiopeptide	RiPPs	Lactobacillus gasseri JV-V03	Bacteria,Firmicutes,Bacilli,Lactobacillales,Lactobacillaceae,Lactobacillus
BGC0000629.1	BGC0000629.1	Aflatrem biosynthetic gene cluster	terpene	Terpene	Aspergillus flavus	Eukaryota,Fungi,Dikarya,Ascomycota,Pezizomycotina,Eurotiomycetes,Eurotiomycetidae,Eurotiales,Aspergillaceae,Aspergillus
BGC0000630.1	BGC0000630.1	Astaxanthin biosynthetic gene cluster	terpene	Terpene	Paracoccus haeundaensis	Bacteria,Proteobacteria,Alphaproteobacteria,Rhodobacterales,Rhodobacteraceae,Paracoccus
BGC0000631.1	BGC0000631.1	Botrydial biosynthetic gene cluster	terpene	Terpene	Botrytis cinerea B05.10	Eukaryota,Fungi,Dikarya,Ascomycota,Pezizomycotina,Leotiomycetes,Helotiales,Sclerotiniaceae,Botrytis
BGC0000632.1	BGC0000632.1	Brasilicardin A biosynthetic gene cluster	terpene	Terpene	Nocardia brasiliensis	Bacteria,Actinobacteria,Actinobacteridae,Actinomycetales,Corynebacterineae,Nocardiaceae,Nocardia
BGC0000633.1	BGC0000633.1	Carotenoid biosynthetic gene cluster	terpene	Terpene	Streptomyces avermitilis	Bacteria,Actinobacteria,Actinobacteridae,Actinomycetales,Streptomycineae,Streptomycetaceae,Streptomyces
BGC0000634.1	BGC0000634.1	Carotenoid biosynthetic gene cluster	terpene	Terpene	Brevundimonas sp. SD212	Bacteria,Proteobacteria,Alphaproteobacteria,Caulobacterales,Caulobacteraceae,Brevundimonas
BGC0000635.1	BGC0000635.1	Carotenoid biosynthetic gene cluster	terpene	Terpene	Paracoccus sp. N81106	Bacteria,Proteobacteria,Alphaproteobacteria,Rhodobacterales,Rhodobacteraceae,Paracoccus
BGC0000636.1	BGC0000636.1	Carotenoid biosynthetic gene cluster	terpene	Terpene	Brevibacterium linens	Bacteria,Actinobacteria,Actinobacteridae,Actinomycetales,Micrococcineae,Brevibacteriaceae,Brevibacterium
BGC0000637.1	BGC0000637.1	Carotenoid biosynthetic gene cluster	terpene	Terpene	Corynebacterium glutamicum	Bacteria,Actinobacteria,Actinobacteridae,Actinomycetales,Corynebacterineae,Corynebacteriaceae,Corynebacterium
BGC0000638.1	BGC0000638.1	Carotenoid biosynthetic gene cluster	terpene	Terpene	Pantoea ananatis	Bacteria,Proteobacteria,Gammaproteobacteria,Enterobacteriales,Enterobacteriaceae,Pantoea
BGC0000639.1	BGC0000639.1	Carotenoid biosynthetic gene cluster	terpene	Terpene	Enterobacteriaceae bacterium DC260	Bacteria,Proteobacteria,Gammaproteobacteria,Enterobacteriales,Enterobacteriaceae
BGC0000640.1	BGC0000640.1	Carotenoid biosynthetic gene cluster	terpene	Terpene	Enterobacteriaceae bacterium DC404	Bacteria,Proteobacteria,Gammaproteobacteria,Enterobacteriales,Enterobacteriaceae
BGC0000641.1	BGC0000641.1	Carotenoid biosynthetic gene cluster	terpene	Terpene	Enterobacteriaceae bacterium DC416	Bacteria,Proteobacteria,Gammaproteobacteria,Enterobacteriales,Enterobacteriaceae
BGC0000642.1	BGC0000642.1	Carotenoid biosynthetic gene cluster	terpene	Terpene	Enterobacteriaceae bacterium DC413	Bacteria,Proteobacteria,Gammaproteobacteria,Enterobacteriales,Enterobacteriaceae
BGC0000643.1	BGC0000643.1	Carotenoid biosynthetic gene cluster	terpene	Terpene	Brevundimonas vesicularis	Bacteria,Proteobacteria,Alphaproteobacteria,Caulobacterales,Caulobacteraceae,Brevundimonas
BGC0000644.1	BGC0000644.1	Carotenoid biosynthetic gene cluster	terpene	Terpene	Dietzia sp. CQ4	Bacteria,Actinobacteria,Actinobacteridae,Actinomycetales,Corynebacterineae,Dietziaceae,Dietzia
BGC0000645.1	BGC0000645.1	Carotenoid biosynthetic gene cluster	terpene	Terpene	Halobacillus halophilus DSM 2266	Bacteria,Firmicutes,Bacilli,Bacillales,Bacillaceae,Halobacillus
BGC0000646.1	BGC0000646.1	Carotenoid biosynthetic gene cluster	terpene	Terpene	uncultured bacterium	Bacteria,environmental samples
BGC0000647.1	BGC0000647.1	Carotenoid biosynthetic gene cluster	terpene	Terpene	Rhodobacter sphaeroides	Bacteria,Proteobacteria,Alphaproteobacteria,Rhodobacterales,Rhodobacteraceae,Rhodobacter
BGC0000648.1	BGC0000648.1	Carotenoid biosynthetic gene cluster	terpene	Terpene	Myxococcus xanthus	Bacteria,Proteobacteria,Deltaproteobacteria,Myxococcales,Cystobacterineae,Myxococcaceae,Myxococcus
BGC0000649.1	BGC0000649.1	Carotenoid biosynthetic gene cluster	terpene	Terpene	Streptomyces griseus subsp. griseus NBRC 13350	Bacteria,Actinobacteria,Actinobacteridae,Actinomycetales,Streptomycineae,Streptomycetaceae,Streptomyces
BGC0000650.1	BGC0000650.1	Carotenoid biosynthetic gene cluster	terpene	Terpene	Algoriphagus sp. KK10202C	Bacteria,Bacteroidetes,Cytophagia,Cytophagales,Cyclobacteriaceae,Algoriphagus
BGC0000651.1	BGC0000651.1	KS-505a biosynthetic gene cluster	terpene	Terpene	Streptomyces argenteolus	Bacteria,Actinobacteria,Actinobacteridae,Actinomycetales,Streptomycineae,Streptomycetaceae,Streptomyces
BGC0000652.1	BGC0000652.1	Napyradiomycin biosynthetic gene cluster	t3pks.terpene	Others	Streptomyces sp. CNQ525	Bacteria,Actinobacteria,Actinobacteridae,Actinomycetales,Streptomycineae,Streptomycetaceae,Streptomyces
BGC0000653.1	BGC0000653.1	Pentalenolactone biosynthetic gene cluster	terpene	Terpene	Streptomyces arenae	Bacteria,Actinobacteria,Actinobacteridae,Actinomycetales,Streptomycineae,Streptomycetaceae,Streptomyces
BGC0000654.1	BGC0000654.1	Phenalinolactone biosynthetic gene cluster	terpene	Terpene	Streptomyces sp. Tu6071	Bacteria,Actinobacteria,Actinobacteridae,Actinomycetales,Streptomycineae,Streptomycetaceae,Streptomyces
BGC0000655.1	BGC0000655.1	Siomycin biosynthetic gene cluster	thiopeptide.terpene	Others	Streptomyces sioyaensis	Bacteria,Actinobacteria,Actinobacteridae,Actinomycetales,Streptomycineae,Streptomycetaceae,Streptomyces
BGC0000656.1	BGC0000656.1	Zeaxanthin biosynthetic gene cluster	terpene	Terpene	Xanthobacter autotrophicus Py2	Bacteria,Proteobacteria,Alphaproteobacteria,Rhizobiales,Xanthobacteraceae,Xanthobacter
BGC0000657.1	BGC0000657.1	2-methylisoborneol biosynthetic gene cluster	terpene	Terpene	Pseudanabaena sp. dqh15	Bacteria,Cyanobacteria,Oscillatoriophycideae,Oscillatoriales,Pseudanabaena
BGC0000658.1	BGC0000658.1	2-methylisoborneol biosynthetic gene cluster	terpene	Terpene	Streptomyces griseus subsp. griseus NBRC 13350	Bacteria,Actinobacteria,Actinobacteridae,Actinomycetales,Streptomycineae,Streptomycetaceae,Streptomyces
BGC0000659.1	BGC0000659.1	2-methylisoborneol biosynthetic gene cluster	terpene	Terpene	Saccharopolyspora erythraea NRRL 2338	Bacteria,Actinobacteria,Actinobacteridae,Actinomycetales,Pseudonocardineae,Pseudonocardiaceae,Saccharopolyspora
BGC0000660.1	BGC0000660.1	Albaflavenone biosynthetic gene cluster	terpene	Terpene	Streptomyces coelicolor A3(2)	Bacteria,Actinobacteria,Actinobacteridae,Actinomycetales,Streptomycineae,Streptomycetaceae,Streptomyces,Streptomyces albidoflavus group
BGC0000661.1	BGC0000661.1	Geosmin biosynthetic gene cluster	terpene	Terpene	Nostoc punctiforme PCC 73102	Bacteria,Cyanobacteria,Nostocales,Nostocaceae,Nostoc
BGC0000662.1	BGC0000662.1	Grixazone biosynthetic gene cluster	melanin	Others	Streptomyces griseus subsp. griseus NBRC 13350	Bacteria,Actinobacteria,Actinobacteridae,Actinomycetales,Streptomycineae,Streptomycetaceae,Streptomyces
BGC0000663.1	BGC0000663.1	Hopene biosynthetic gene cluster	terpene	Terpene	Streptomyces coelicolor A3(2)	Bacteria,Actinobacteria,Actinobacteridae,Actinomycetales,Streptomycineae,Streptomycetaceae,Streptomyces,Streptomyces albidoflavus group
BGC0000664.1	BGC0000664.1	Isorenieratene biosynthetic gene cluster	terpene	Terpene	Streptomyces griseus subsp. griseus NBRC 13350	Bacteria,Actinobacteria,Actinobacteridae,Actinomycetales,Streptomycineae,Streptomycetaceae,Streptomyces
BGC0000665.1	BGC0000665.1	Xiamycin biosynthetic gene cluster	other	Others	Streptomyces sp. HKI0576	Bacteria,Actinobacteria,Actinobacteridae,Actinomycetales,Streptomycineae,Streptomycetaceae,Streptomyces
BGC0000666.1	BGC0000666.1	Xiamycin biosynthetic gene cluster	other	Others	Streptomyces sp. SCSIO 02999	Bacteria,Actinobacteria,Actinobacteridae,Actinomycetales,Streptomycineae,Streptomycetaceae,Streptomyces
BGC0000667.1	BGC0000667.1	PR toxin biosynthetic gene cluster	terpene	Terpene	Penicillium roqueforti FM164	Eukaryota,Fungi,Dikarya,Ascomycota,Pezizomycotina,Eurotiomycetes,Eurotiomycetidae,Eurotiales,Aspergillaceae,Penicillium
BGC0000668.1	BGC0000668.1	Welwitindolinone biosynthetic gene cluster	other	Others	Hapalosiphon welwitschii UTEX B 1830	Bacteria,Cyanobacteria,Stigonematales,Hapalosiphon
BGC0000669.1	BGC0000669.1	Marneral biosynthetic gene cluster	terpene	Terpene	Arabidopsis thaliana	Eukaryota,Viridiplantae,Streptophyta,Embryophyta,Tracheophyta,Spermatophyta,Magnoliophyta,eudicotyledons,Gunneridae,Pentapetalae,rosids,malvids,Brassicales,Brassicaceae,Camelineae,Arabidopsis
BGC0000670.1	BGC0000670.1	Thalianol biosynthetic gene cluster	other	Others	Arabidopsis thaliana	Eukaryota,Viridiplantae,Streptophyta,Embryophyta,Tracheophyta,Spermatophyta,Magnoliophyta,eudicotyledons,Gunneridae,Pentapetalae,rosids,malvids,Brassicales,Brassicaceae,Camelineae,Arabidopsis
BGC0000671.1	BGC0000671.1	Momilactone biosynthetic gene cluster	terpene	Terpene	Oryza sativa Japonica Group	Eukaryota,Viridiplantae,Streptophyta,Embryophyta,Tracheophyta,Spermatophyta,Magnoliophyta,Liliopsida,Poales,Poaceae,BEP clade,Ehrhartoideae,Oryzeae,Oryza
BGC0000672.1	BGC0000672.1	Phytocassane / oryzalides biosynthetic gene cluster	terpene	Terpene	Oryza sativa Japonica Group	Eukaryota,Viridiplantae,Streptophyta,Embryophyta,Tracheophyta,Spermatophyta,Magnoliophyta,Liliopsida,Poales,Poaceae,BEP clade,Ehrhartoideae,Oryzeae,Oryza
BGC0000673.1	BGC0000673.1	Ent-pimara-8(14),15-diene biosynthetic gene cluster	other	Others	Aspergillus nidulans FGSC A4	Eukaryota,Fungi,Dikarya,Ascomycota,Pezizomycotina,Eurotiomycetes,Eurotiomycetidae,Eurotiales,Aspergillaceae,Aspergillus
BGC0000674.1	BGC0000674.1	(-)-delta-cadinene biosynthetic gene cluster	terpene	Terpene	Streptomyces clavuligerus ATCC 27064	Bacteria,Actinobacteria,Actinobacteridae,Actinomycetales,Streptomycineae,Streptomycetaceae,Streptomyces
BGC0000675.1	BGC0000675.1	(+)-T-muurolol biosynthetic gene cluster	terpene	Terpene	Streptomyces clavuligerus ATCC 27064	Bacteria,Actinobacteria,Actinobacteridae,Actinomycetales,Streptomycineae,Streptomycetaceae,Streptomyces
BGC0000676.1	BGC0000676.1	Aphidicolin biosynthetic gene cluster	terpene	Terpene	Phoma betae	Eukaryota,Fungi,Dikarya,Ascomycota,Pezizomycotina,Dothideomycetes,Pleosporomycetidae,Pleosporales,Pleosporineae,Didymellaceae,mitosporic Didymellaceae,Phoma
BGC0000677.1	BGC0000677.1	Cyclooctatin biosynthetic gene cluster	other	Others	Streptomyces melanosporofaciens	Bacteria,Actinobacteria,Actinobacteridae,Actinomycetales,Streptomycineae,Streptomycetaceae,Streptomyces
BGC0000678.1	BGC0000678.1	Pentalenolactone biosynthetic gene cluster	terpene	Terpene	Streptomyces avermitilis MA-4680 = NBRC 14893	Bacteria,Actinobacteria,Actinobacteridae,Actinomycetales,Streptomycineae,Streptomycetaceae,Streptomyces
BGC0000679.1	BGC0000679.1	Diazepinomicin biosynthetic gene cluster	other	Others	Micromonospora sp. M42	Bacteria,Actinobacteria,Actinobacteridae,Actinomycetales,Micromonosporineae,Micromonosporaceae,Micromonospora
BGC0000680.1	BGC0000680.1	Austinol/dehydroaustinol, locus 1 biosynthetic gene cluster	t1pks	PKSI	Aspergillus nidulans FGSC A4	Eukaryota,Fungi,Dikarya,Ascomycota,Pezizomycotina,Eurotiomycetes,Eurotiomycetidae,Eurotiales,Aspergillaceae,Aspergillus
BGC0000682.1	BGC0000682.1	Terretonin biosynthetic gene cluster	t1pks	PKSI	Aspergillus terreus NIH2624	Eukaryota,Fungi,Dikarya,Ascomycota,Pezizomycotina,Eurotiomycetes,Eurotiomycetidae,Eurotiales,Aspergillaceae,Aspergillus
BGC0000684.1	BGC0000684.1	Asperthecin biosynthetic gene cluster	t1pks	PKSI	Aspergillus nidulans FGSC A4	Eukaryota,Fungi,Dikarya,Ascomycota,Pezizomycotina,Eurotiomycetes,Eurotiomycetidae,Eurotiales,Aspergillaceae,Aspergillus
BGC0000685.1	BGC0000685.1	Brassicicene C biosynthetic gene cluster	terpene	Terpene	Alternaria brassicicola ATCC 96836	Eukaryota,Fungi,Dikarya,Ascomycota,Pezizomycotina,Dothideomycetes,Pleosporomycetidae,Pleosporales,Pleosporineae,Pleosporaceae,Alternaria
BGC0000686.1	BGC0000686.1	Helvolic acid biosynthetic gene cluster	other	Others	Aspergillus fumigatus Af293	Eukaryota,Fungi,Dikarya,Ascomycota,Pezizomycotina,Eurotiomycetes,Eurotiomycetidae,Eurotiales,Aspergillaceae,Aspergillus
BGC0000687.1	BGC0000687.1	Phyllocladan-16alpha-ol biosynthetic gene cluster	other	Others	Diaporthe amygdali	Eukaryota,Fungi,Dikarya,Ascomycota,Pezizomycotina,Sordariomycetes,Sordariomycetidae,Diaporthales,Diaporthaceae,Diaporthe
BGC0000688.1	BGC0000688.1	Copalyl diphosphate biosynthetic gene cluster	terpene	Terpene	Diaporthe amygdali	Eukaryota,Fungi,Dikarya,Ascomycota,Pezizomycotina,Sordariomycetes,Sordariomycetidae,Diaporthales,Diaporthaceae,Diaporthe
BGC0000689.1	BGC0000689.1	2-deoxystreptamine biosynthetic gene cluster	amglyccycl	Saccharides	Micromonospora echinospora	Bacteria,Actinobacteria,Actinobacteridae,Actinomycetales,Micromonosporineae,Micromonosporaceae,Micromonospora
BGC0000690.1	BGC0000690.1	5'-hydroxystreptomycin biosynthetic gene cluster	amglyccycl	Saccharides	Streptomyces glaucescens	Bacteria,Actinobacteria,Actinobacteridae,Actinomycetales,Streptomycineae,Streptomycetaceae,Streptomyces
BGC0000691.1	BGC0000691.1	Acarbose biosynthetic gene cluster	amglyccycl	Saccharides	Actinoplanes sp. SE50/110	Bacteria,Actinobacteria,Actinobacteridae,Actinomycetales,Micromonosporineae,Micromonosporaceae,Actinoplanes
BGC0000692.1	BGC0000692.1	Apramycin biosynthetic gene cluster	amglyccycl	Saccharides	Streptoalloteichus hindustanus	Bacteria,Actinobacteria,Actinobacteridae,Actinomycetales,Pseudonocardineae,Pseudonocardiaceae,Streptoalloteichus
BGC0000693.1	BGC0000693.1	Butirosin biosynthetic gene cluster	amglyccycl	Saccharides	Bacillus circulans	Bacteria,Firmicutes,Bacilli,Bacillales,Bacillaceae,Bacillus
BGC0000694.1	BGC0000694.1	Butirosin biosynthetic gene cluster	amglyccycl	Saccharides	Bacillus circulans	Bacteria,Firmicutes,Bacilli,Bacillales,Bacillaceae,Bacillus
BGC0000695.1	BGC0000695.1	Fortimicin biosynthetic gene cluster	other	Others	Micromonospora olivasterospora	Bacteria,Actinobacteria,Actinobacteridae,Actinomycetales,Micromonosporineae,Micromonosporaceae,Micromonospora
BGC0000696.1	BGC0000696.1	Gentamicin biosynthetic gene cluster	amglyccycl.lantipeptide	Others	Micromonospora echinospora	Bacteria,Actinobacteria,Actinobacteridae,Actinomycetales,Micromonosporineae,Micromonosporaceae,Micromonospora
BGC0000697.1	BGC0000697.1	Gentamicin biosynthetic gene cluster	amglyccycl	Saccharides	Micromonospora echinospora	Bacteria,Actinobacteria,Actinobacteridae,Actinomycetales,Micromonosporineae,Micromonosporaceae,Micromonospora
BGC0000698.1	BGC0000698.1	Hygromycin A biosynthetic gene cluster	other	Others	Streptomyces hygroscopicus	Bacteria,Actinobacteria,Actinobacteridae,Actinomycetales,Streptomycineae,Streptomycetaceae,Streptomyces
BGC0000699.1	BGC0000699.1	Hygromycin B biosynthetic gene cluster	amglyccycl	Saccharides	Streptomyces hygroscopicus subsp. hygroscopicus	Bacteria,Actinobacteria,Actinobacteridae,Actinomycetales,Streptomycineae,Streptomycetaceae,Streptomyces
BGC0000700.1	BGC0000700.1	Istamycin biosynthetic gene cluster	amglyccycl.melanin	Others	Streptomyces tenjimariensis	Bacteria,Actinobacteria,Actinobacteridae,Actinomycetales,Streptomycineae,Streptomycetaceae,Streptomyces
BGC0000701.1	BGC0000701.1	Jinggangmycin biosynthetic gene cluster	amglyccycl	Saccharides	Streptomyces hygroscopicus subsp. yingchengensis	Bacteria,Actinobacteria,Actinobacteridae,Actinomycetales,Streptomycineae,Streptomycetaceae,Streptomyces
BGC0000702.1	BGC0000702.1	Kanamycin biosynthetic gene cluster	amglyccycl	Saccharides	Streptomyces kanamyceticus	Bacteria,Actinobacteria,Actinobacteridae,Actinomycetales,Streptomycineae,Streptomycetaceae,Streptomyces
BGC0000703.1	BGC0000703.1	Kanamycin biosynthetic gene cluster	other	Others	Streptomyces kanamyceticus	Bacteria,Actinobacteria,Actinobacteridae,Actinomycetales,Streptomycineae,Streptomycetaceae,Streptomyces
BGC0000704.1	BGC0000704.1	Kanamycin biosynthetic gene cluster	amglyccycl	Saccharides	Streptomyces kanamyceticus	Bacteria,Actinobacteria,Actinobacteridae,Actinomycetales,Streptomycineae,Streptomycetaceae,Streptomyces
BGC0000705.1	BGC0000705.1	Kanamycin biosynthetic gene cluster	amglyccycl	Saccharides	Streptomyces kanamyceticus	Bacteria,Actinobacteria,Actinobacteridae,Actinomycetales,Streptomycineae,Streptomycetaceae,Streptomyces
BGC0000706.1	BGC0000706.1	Kanamycin biosynthetic gene cluster	other	Others	Streptomyces kanamyceticus	Bacteria,Actinobacteria,Actinobacteridae,Actinomycetales,Streptomycineae,Streptomycetaceae,Streptomyces
BGC0000707.1	BGC0000707.1	Kasugamycin biosynthetic gene cluster	other	Others	Streptomyces kasugaensis	Bacteria,Actinobacteria,Actinobacteridae,Actinomycetales,Streptomycineae,Streptomycetaceae,Streptomyces
BGC0000708.1	BGC0000708.1	Lividomycin biosynthetic gene cluster	amglyccycl	Saccharides	Streptomyces lividus	Bacteria,Actinobacteria,Actinobacteridae,Actinomycetales,Streptomycineae,Streptomycetaceae,Streptomyces
BGC0000709.1	BGC0000709.1	Neomycin biosynthetic gene cluster	amglyccycl	Saccharides	Streptomyces fradiae	Bacteria,Actinobacteria,Actinobacteridae,Actinomycetales,Streptomycineae,Streptomycetaceae,Streptomyces
BGC0000710.1	BGC0000710.1	Neomycin biosynthetic gene cluster	amglyccycl	Saccharides	Streptomyces fradiae	Bacteria,Actinobacteria,Actinobacteridae,Actinomycetales,Streptomycineae,Streptomycetaceae,Streptomyces
BGC0000711.1	BGC0000711.1	Neomycin biosynthetic gene cluster	amglyccycl	Saccharides	Streptomyces fradiae	Bacteria,Actinobacteria,Actinobacteridae,Actinomycetales,Streptomycineae,Streptomycetaceae,Streptomyces
BGC0000712.1	BGC0000712.1	Paromomycin biosynthetic gene cluster	amglyccycl	Saccharides	Streptomyces rimosus subsp. paromomycinus	Bacteria,Actinobacteria,Actinobacteridae,Actinomycetales,Streptomycineae,Streptomycetaceae,Streptomyces
BGC0000713.1	BGC0000713.1	Ribostamycin biosynthetic gene cluster	amglyccycl	Saccharides	Streptomyces ribosidificus	Bacteria,Actinobacteria,Actinobacteridae,Actinomycetales,Streptomycineae,Streptomycetaceae,Streptomyces
BGC0000714.1	BGC0000714.1	Sisomicin biosynthetic gene cluster	amglyccycl	Saccharides	Micromonospora inyonensis	Bacteria,Actinobacteria,Actinobacteridae,Actinomycetales,Micromonosporineae,Micromonosporaceae,Micromonospora
BGC0000715.1	BGC0000715.1	Spectinomycin biosynthetic gene cluster	amglyccycl	Saccharides	Streptomyces spectabilis	Bacteria,Actinobacteria,Actinobacteridae,Actinomycetales,Streptomycineae,Streptomycetaceae,Streptomyces
BGC0000716.1	BGC0000716.1	Spectinomycin biosynthetic gene cluster	amglyccycl	Saccharides	Streptomyces netropsis	Bacteria,Actinobacteria,Actinobacteridae,Actinomycetales,Streptomycineae,Streptomycetaceae,Streptomyces
BGC0000717.1	BGC0000717.1	Streptomycin biosynthetic gene cluster	amglyccycl.lantipeptide	Others	Streptomyces griseus subsp. griseus	Bacteria,Actinobacteria,Actinobacteridae,Actinomycetales,Streptomycineae,Streptomycetaceae,Streptomyces
BGC0000718.1	BGC0000718.1	Streptomycin biosynthetic gene cluster	other	Others	Streptomyces griseus	Bacteria,Actinobacteria,Actinobacteridae,Actinomycetales,Streptomycineae,Streptomycetaceae,Streptomyces
BGC0000719.1	BGC0000719.1	Tobramycin biosynthetic gene cluster	amglyccycl	Saccharides	Streptoalloteichus hindustanus	Bacteria,Actinobacteria,Actinobacteridae,Actinomycetales,Pseudonocardineae,Pseudonocardiaceae,Streptoalloteichus
BGC0000720.1	BGC0000720.1	Tobramycin biosynthetic gene cluster	amglyccycl	Saccharides	Streptoalloteichus tenebrarius	Bacteria,Actinobacteria,Actinobacteridae,Actinomycetales,Pseudonocardineae,Pseudonocardiaceae,Streptoalloteichus
BGC0000721.1	BGC0000721.1	Tobramycin biosynthetic gene cluster	amglyccycl	Saccharides	Streptoalloteichus tenebrarius	Bacteria,Actinobacteria,Actinobacteridae,Actinomycetales,Pseudonocardineae,Pseudonocardiaceae,Streptoalloteichus
BGC0000722.1	BGC0000722.1	Validamycin biosynthetic gene cluster	amglyccycl	Saccharides	Streptomyces hygroscopicus subsp. jinggangensis	Bacteria,Actinobacteria,Streptomycetales,Streptomycetaceae,Streptomyces
BGC0000723.1	BGC0000723.1	Validamycin biosynthetic gene cluster	amglyccycl	Saccharides	Streptomyces hygroscopicus subsp. limoneus	Bacteria,Actinobacteria,Actinobacteridae,Actinomycetales,Streptomycineae,Streptomycetaceae,Streptomyces
BGC0000724.1	BGC0000724.1	Streptomycin biosynthetic gene cluster	amglyccycl	Saccharides	Streptomyces griseus subsp. griseus NBRC 13350	Bacteria,Actinobacteria,Actinobacteridae,Actinomycetales,Streptomycineae,Streptomycetaceae,Streptomyces
BGC0000725.1	BGC0000725.1	Alginate biosynthetic gene cluster	other	Others	Pseudomonas sp. QDA	Bacteria,Proteobacteria,Gammaproteobacteria,Pseudomonadales,Pseudomonadaceae,Pseudomonas
BGC0000726.1	BGC0000726.1	Alginate biosynthetic gene cluster	other	Others	Pseudomonas sp. QDA	Bacteria,Proteobacteria,Gammaproteobacteria,Pseudomonadales,Pseudomonadaceae,Pseudomonas
BGC0000727.1	BGC0000727.1	Auricin deoxysugar moieties biosynthetic gene cluster	other	Others	Streptomyces aureofaciens	Bacteria,Actinobacteria,Actinobacteridae,Actinomycetales,Streptomycineae,Streptomycetaceae,Streptomyces
BGC0000728.1	BGC0000728.1	Capsular polysaccharide biosynthetic gene cluster	other	Others	Klebsiella pneumoniae subsp. ozaenae	Bacteria,Proteobacteria,Gammaproteobacteria,Enterobacteriales,Enterobacteriaceae,Klebsiella
BGC0000729.1	BGC0000729.1	Capsular polysaccharide biosynthetic gene cluster	other	Others	Klebsiella pneumoniae	Bacteria,Proteobacteria,Gammaproteobacteria,Enterobacteriales,Enterobacteriaceae,Klebsiella
BGC0000730.1	BGC0000730.1	Capsular polysaccharide biosynthetic gene cluster	other	Others	Klebsiella pneumoniae	Bacteria,Proteobacteria,Gammaproteobacteria,Enterobacteriales,Enterobacteriaceae,Klebsiella
BGC0000731.1	BGC0000731.1	Capsular polysaccharide biosynthetic gene cluster	other	Others	Klebsiella pneumoniae	Bacteria,Proteobacteria,Gammaproteobacteria,Enterobacteriales,Enterobacteriaceae,Klebsiella
BGC0000732.1	BGC0000732.1	Capsular polysaccharide biosynthetic gene cluster	other	Others	Raoultella planticola	Bacteria,Proteobacteria,Gammaproteobacteria,Enterobacteriales,Enterobacteriaceae,Raoultella
BGC0000733.1	BGC0000733.1	Capsular polysaccharide biosynthetic gene cluster	other	Others	Klebsiella pneumoniae	Bacteria,Proteobacteria,Gammaproteobacteria,Enterobacteriales,Enterobacteriaceae,Klebsiella
BGC0000734.1	BGC0000734.1	Capsular polysaccharide biosynthetic gene cluster	other	Others	Pasteurella multocida	Bacteria,Proteobacteria,Gammaproteobacteria,Pasteurellales,Pasteurellaceae,Pasteurella
BGC0000735.1	BGC0000735.1	Capsular polysaccharide biosynthetic gene cluster	other	Others	Pasteurella multocida	Bacteria,Proteobacteria,Gammaproteobacteria,Pasteurellales,Pasteurellaceae,Pasteurella
BGC0000736.1	BGC0000736.1	Capsular polysaccharide biosynthetic gene cluster	other	Others	Mannheimia haemolytica	Bacteria,Proteobacteria,Gammaproteobacteria,Pasteurellales,Pasteurellaceae,Mannheimia
BGC0000737.1	BGC0000737.1	Capsular polysaccharide biosynthetic gene cluster	other	Others	Pasteurella multocida	Bacteria,Proteobacteria,Gammaproteobacteria,Pasteurellales,Pasteurellaceae,Pasteurella
BGC0000738.1	BGC0000738.1	Capsular polysaccharide biosynthetic gene cluster	other	Others	Pasteurella multocida	Bacteria,Proteobacteria,Gammaproteobacteria,Pasteurellales,Pasteurellaceae,Pasteurella
BGC0000739.1	BGC0000739.1	Capsular polysaccharide biosynthetic gene cluster	other	Others	Pasteurella multocida	Bacteria,Proteobacteria,Gammaproteobacteria,Pasteurellales,Pasteurellaceae,Pasteurella
BGC0000740.1	BGC0000740.1	Capsular polysaccharide biosynthetic gene cluster	other	Others	Streptococcus agalactiae	Bacteria,Firmicutes,Bacilli,Lactobacillales,Streptococcaceae,Streptococcus
BGC0000741.1	BGC0000741.1	Capsular polysaccharide biosynthetic gene cluster	other	Others	Streptococcus agalactiae	Bacteria,Firmicutes,Bacilli,Lactobacillales,Streptococcaceae,Streptococcus
BGC0000742.1	BGC0000742.1	Capsular polysaccharide biosynthetic gene cluster	other	Others	Streptococcus agalactiae	Bacteria,Firmicutes,Bacilli,Lactobacillales,Streptococcaceae,Streptococcus
BGC0000743.1	BGC0000743.1	Capsular polysaccharide biosynthetic gene cluster	other	Others	Streptococcus agalactiae	Bacteria,Firmicutes,Bacilli,Lactobacillales,Streptococcaceae,Streptococcus
BGC0000744.1	BGC0000744.1	Capsular polysaccharide biosynthetic gene cluster	other	Others	Streptococcus agalactiae	Bacteria,Firmicutes,Bacilli,Lactobacillales,Streptococcaceae,Streptococcus
BGC0000745.1	BGC0000745.1	Capsular polysaccharide biosynthetic gene cluster	other	Others	Streptococcus agalactiae	Bacteria,Firmicutes,Bacilli,Lactobacillales,Streptococcaceae,Streptococcus
BGC0000746.1	BGC0000746.1	Capsular polysaccharide biosynthetic gene cluster	other	Others	Streptococcus agalactiae	Bacteria,Firmicutes,Bacilli,Lactobacillales,Streptococcaceae,Streptococcus
BGC0000747.1	BGC0000747.1	Capsular polysaccharide biosynthetic gene cluster	other	Others	Streptococcus agalactiae	Bacteria,Firmicutes,Bacilli,Lactobacillales,Streptococcaceae,Streptococcus
BGC0000748.1	BGC0000748.1	Capsular polysaccharide biosynthetic gene cluster	other	Others	Streptococcus agalactiae	Bacteria,Firmicutes,Bacilli,Lactobacillales,Streptococcaceae,Streptococcus
BGC0000749.1	BGC0000749.1	Capsular polysaccharide biosynthetic gene cluster	other	Others	Escherichia coli	Bacteria,Proteobacteria,Gammaproteobacteria,Enterobacteriales,Enterobacteriaceae,Escherichia
BGC0000750.1	BGC0000750.1	Capsular polysaccharide biosynthetic gene cluster	other	Others	Actinobacillus pleuropneumoniae	Bacteria,Proteobacteria,Gammaproteobacteria,Pasteurellales,Pasteurellaceae,Actinobacillus
BGC0000751.1	BGC0000751.1	Capsular polysaccharide biosynthetic gene cluster	other	Others	Actinobacillus pleuropneumoniae	Bacteria,Proteobacteria,Gammaproteobacteria,Pasteurellales,Pasteurellaceae,Actinobacillus
BGC0000752.1	BGC0000752.1	Capsular polysaccharide biosynthetic gene cluster	other	Others	Actinobacillus pleuropneumoniae serovar 6 str. Femo	Bacteria,Proteobacteria,Gammaproteobacteria,Pasteurellales,Pasteurellaceae,Actinobacillus
BGC0000753.1	BGC0000753.1	Capsular polysaccharide biosynthetic gene cluster	other	Others	Actinobacillus pleuropneumoniae	Bacteria,Proteobacteria,Gammaproteobacteria,Pasteurellales,Pasteurellaceae,Actinobacillus
BGC0000754.1	BGC0000754.1	Capsular polysaccharide biosynthetic gene cluster	other	Others	Avibacterium paragallinarum	Bacteria,Proteobacteria,Gammaproteobacteria,Pasteurellales,Pasteurellaceae,Avibacterium
BGC0000755.1	BGC0000755.1	Capsular polysaccharide biosynthetic gene cluster	other	Others	Avibacterium paragallinarum 221	Bacteria,Proteobacteria,Gammaproteobacteria,Pasteurellales,Pasteurellaceae,Avibacterium
BGC0000756.1	BGC0000756.1	Capsular polysaccharide biosynthetic gene cluster	other	Others	Avibacterium paragallinarum	Bacteria,Proteobacteria,Gammaproteobacteria,Pasteurellales,Pasteurellaceae,Avibacterium
BGC0000757.1	BGC0000757.1	Capsular polysaccharide biosynthetic gene cluster	other	Others	Avibacterium paragallinarum	Bacteria,Proteobacteria,Gammaproteobacteria,Pasteurellales,Pasteurellaceae,Avibacterium
BGC0000758.1	BGC0000758.1	Capsular polysaccharide biosynthetic gene cluster	other	Others	Staphylococcus aureus	Bacteria,Firmicutes,Bacilli,Bacillales,Staphylococcus
BGC0000759.1	BGC0000759.1	Diutan polysaccharide biosynthetic gene cluster	other	Others	Sphingomonas sp. ATCC 53159	Bacteria,Proteobacteria,Alphaproteobacteria,Sphingomonadales,Sphingomonadaceae,Sphingomonas
BGC0000760.1	BGC0000760.1	Emulsan biosynthetic gene cluster	other	Others	Acinetobacter lwoffii	Bacteria,Proteobacteria,Gammaproteobacteria,Pseudomonadales,Moraxellaceae,Acinetobacter
BGC0000761.1	BGC0000761.1	Exopolysaccharide biosynthetic gene cluster	other	Others	Methylobacillus sp. 12S	Bacteria,Proteobacteria,Betaproteobacteria,Methylophilales,Methylophilaceae,Methylobacillus
BGC0000762.1	BGC0000762.1	Exopolysaccharide biosynthetic gene cluster	other	Others	Rhizobium leguminosarum bv. viciae	Bacteria,Proteobacteria,Alphaproteobacteria,Rhizobiales,Rhizobiaceae,Rhizobium/Agrobacterium group,Rhizobium
BGC0000763.1	BGC0000763.1	Stewartan biosynthetic gene cluster	other	Others	Pantoea stewartii subsp. stewartii DC283	Bacteria,Proteobacteria,Gammaproteobacteria,Enterobacteriales,Enterobacteriaceae,Pantoea
BGC0000764.1	BGC0000764.1	Exopolysaccharide biosynthetic gene cluster	other	Others	Lactococcus lactis	Bacteria,Firmicutes,Bacilli,Lactobacillales,Streptococcaceae,Lactococcus
BGC0000765.1	BGC0000765.1	Exopolysaccharide biosynthetic gene cluster	other	Others	Lactobacillus johnsonii	Bacteria,Firmicutes,Bacilli,Lactobacillales,Lactobacillaceae,Lactobacillus
BGC0000766.1	BGC0000766.1	Exopolysaccharide biosynthetic gene cluster	other	Others	Lactobacillus johnsonii	Bacteria,Firmicutes,Bacilli,Lactobacillales,Lactobacillaceae,Lactobacillus
BGC0000767.1	BGC0000767.1	Exopolysaccharide biosynthetic gene cluster	other	Others	Lactobacillus johnsonii	Bacteria,Firmicutes,Bacilli,Lactobacillales,Lactobacillaceae,Lactobacillus
BGC0000768.1	BGC0000768.1	Gellan polysaccharide biosynthetic gene cluster	other	Others	Sphingomonas elodea ATCC 31461	Bacteria,Proteobacteria,Alphaproteobacteria,Sphingomonadales,Sphingomonadaceae,Sphingomonas
BGC0000769.1	BGC0000769.1	Glycopeptidolipid biosynthetic gene cluster	other	Others	Mycobacterium avium subsp. hominissuis A5	Bacteria,Actinobacteria,Actinobacteridae,Actinomycetales,Corynebacterineae,Mycobacteriaceae,Mycobacterium,Mycobacterium avium complex (MAC)
BGC0000770.1	BGC0000770.1	Lipo-oligosaccharide biosynthetic gene cluster	other	Others	Campylobacter jejuni	Bacteria,Proteobacteria,Epsilonproteobacteria,Campylobacterales,Campylobacteraceae,Campylobacter
BGC0000771.1	BGC0000771.1	Lipo-oligosaccharide biosynthetic gene cluster	other	Others	Campylobacter jejuni	Bacteria,Proteobacteria,Epsilonproteobacteria,Campylobacterales,Campylobacteraceae,Campylobacter
BGC0000772.1	BGC0000772.1	Lipopolysaccharide biosynthetic gene cluster	other	Others	Brucella melitensis	Bacteria,Proteobacteria,Alphaproteobacteria,Rhizobiales,Brucellaceae,Brucella
BGC0000773.1	BGC0000773.1	Lipopolysaccharide biosynthetic gene cluster	other	Others	Escherichia coli	Bacteria,Proteobacteria,Gammaproteobacteria,Enterobacteriales,Enterobacteriaceae,Escherichia
BGC0000774.1	BGC0000774.1	Lipopolysaccharide biosynthetic gene cluster	other	Others	Xanthomonas campestris pv. campestris	Bacteria,Proteobacteria,Gammaproteobacteria,Xanthomonadales,Xanthomonadaceae,Xanthomonas
BGC0000775.1	BGC0000775.1	Lipopolysaccharide biosynthetic gene cluster	other	Others	Legionella pneumophila	Bacteria,Proteobacteria,Gammaproteobacteria,Legionellales,Legionellaceae,Legionella
BGC0000776.1	BGC0000776.1	Lipopolysaccharide biosynthetic gene cluster	other	Others	Escherichia coli	Bacteria,Proteobacteria,Gammaproteobacteria,Enterobacteriales,Enterobacteriaceae,Escherichia
BGC0000777.1	BGC0000777.1	Lipopolysaccharide biosynthetic gene cluster	other	Others	Escherichia coli	Bacteria,Proteobacteria,Gammaproteobacteria,Enterobacteriales,Enterobacteriaceae,Escherichia
BGC0000778.1	BGC0000778.1	Lipopolysaccharide biosynthetic gene cluster	other	Others	Aeromonas hydrophila	Bacteria,Proteobacteria,Gammaproteobacteria,Aeromonadales,Aeromonadaceae,Aeromonas
BGC0000779.1	BGC0000779.1	Lipopolysaccharide biosynthetic gene cluster	other	Others	Aeromonas hydrophila	Bacteria,Proteobacteria,Gammaproteobacteria,Aeromonadales,Aeromonadaceae,Aeromonas
BGC0000780.1	BGC0000780.1	O&K-antigen biosynthetic gene cluster	other	Others	Vibrio parahaemolyticus	Bacteria,Proteobacteria,Gammaproteobacteria,Vibrionales,Vibrionaceae,Vibrio
BGC0000781.1	BGC0000781.1	O-antigen biosynthetic gene cluster	other	Others	Pseudomonas aeruginosa	Bacteria,Proteobacteria,Gammaproteobacteria,Pseudomonadales,Pseudomonadaceae,Pseudomonas
BGC0000782.1	BGC0000782.1	O-antigen biosynthetic gene cluster	other	Others	Burkholderia pseudomallei 1026b	Bacteria,Proteobacteria,Betaproteobacteria,Burkholderiales,Burkholderiaceae,Burkholderia,pseudomallei group
BGC0000783.1	BGC0000783.1	O-antigen biosynthetic gene cluster	other	Others	Xanthomonas oryzae pv. oryzae	Bacteria,Proteobacteria,Gammaproteobacteria,Xanthomonadales,Xanthomonadaceae,Xanthomonas
BGC0000784.1	BGC0000784.1	O-antigen biosynthetic gene cluster	other	Others	Pseudomonas aeruginosa	Bacteria,Proteobacteria,Gammaproteobacteria,Pseudomonadales,Pseudomonadaceae,Pseudomonas
BGC0000785.1	BGC0000785.1	O-antigen biosynthetic gene cluster	other	Others	Burkholderia mallei	Bacteria,Proteobacteria,Betaproteobacteria,Burkholderiales,Burkholderiaceae,Burkholderia,pseudomallei group
BGC0000786.1	BGC0000786.1	O-antigen biosynthetic gene cluster	other	Others	Edwardsiella ictaluri 93-146	Bacteria,Proteobacteria,Gammaproteobacteria,Enterobacteriales,Enterobacteriaceae,Edwardsiella
BGC0000787.1	BGC0000787.1	O-antigen biosynthetic gene cluster	other	Others	Escherichia coli	Bacteria,Proteobacteria,Gammaproteobacteria,Enterobacteriales,Enterobacteriaceae,Escherichia
BGC0000788.1	BGC0000788.1	O-antigen biosynthetic gene cluster	other	Others	Salmonella enterica subsp. salamae serovar Greenside	Bacteria,Proteobacteria,Gammaproteobacteria,Enterobacteriales,Enterobacteriaceae,Salmonella
BGC0000789.1	BGC0000789.1	O-antigen biosynthetic gene cluster	other	Others	Escherichia coli	Bacteria,Proteobacteria,Gammaproteobacteria,Enterobacteriales,Enterobacteriaceae,Escherichia
BGC0000790.1	BGC0000790.1	O-antigen biosynthetic gene cluster	other	Others	Escherichia coli	Bacteria,Proteobacteria,Gammaproteobacteria,Enterobacteriales,Enterobacteriaceae,Escherichia
BGC0000791.1	BGC0000791.1	O-antigen biosynthetic gene cluster	other	Others	Cronobacter sakazakii	Bacteria,Proteobacteria,Gammaproteobacteria,Enterobacteriales,Enterobacteriaceae,Cronobacter
BGC0000792.1	BGC0000792.1	Polysaccharide biosynthetic gene cluster	other	Others	Enterococcus faecalis OG1RF	Bacteria,Firmicutes,Bacilli,Lactobacillales,Enterococcaceae,Enterococcus
BGC0000793.1	BGC0000793.1	Lipopolysaccharide oligosaccharide biosynthetic gene cluster	other	Others	Salmonella enterica subsp. arizonae	Bacteria,Proteobacteria,Gammaproteobacteria,Enterobacteriales,Enterobacteriaceae,Salmonella
BGC0000794.1	BGC0000794.1	S-layer glycan biosynthetic gene cluster	other	Others	Geobacillus stearothermophilus	Bacteria,Firmicutes,Bacilli,Bacillales,Bacillaceae,Geobacillus
BGC0000795.1	BGC0000795.1	S-layer glycan biosynthetic gene cluster	other	Others	Aneurinibacillus thermoaerophilus	Bacteria,Firmicutes,Bacilli,Bacillales,Paenibacillaceae,Aneurinibacillus group,Aneurinibacillus
BGC0000796.1	BGC0000796.1	S-layer glycan biosynthetic gene cluster	other	Others	Paenibacillus alvei	Bacteria,Firmicutes,Bacilli,Bacillales,Paenibacillaceae,Paenibacillus
BGC0000797.1	BGC0000797.1	Sphingan polysaccharide biosynthetic gene cluster	other	Others	Sphingomonas sp. S88	Bacteria,Proteobacteria,Alphaproteobacteria,Sphingomonadales,Sphingomonadaceae,Sphingomonas
BGC0000798.1	BGC0000798.1	Dhurrin biosynthetic gene cluster	other	Others	Sorghum bicolor	Eukaryota,Viridiplantae,Streptophyta,Embryophyta,Tracheophyta,Spermatophyta,Magnoliophyta,Liliopsida,Poales,Poaceae,PACMAD clade,Panicoideae,Andropogoneae,Sorghum
BGC0000799.1	BGC0000799.1	Colanic acid biosynthetic gene cluster	other	Others	Escherichia coli	Bacteria,Proteobacteria,Gammaproteobacteria,Enterobacteriales,Enterobacteriaceae,Escherichia
BGC0000800.1	BGC0000800.1	Xanthan biosynthetic gene cluster	other	Others	Xanthomonas campestris	Bacteria,Proteobacteria,Gammaproteobacteria,Xanthomonadales,Xanthomonadaceae,Xanthomonas
BGC0000801.1	BGC0000801.1	Galactoglucan biosynthetic gene cluster	other	Others	Sinorhizobium meliloti	Bacteria,Proteobacteria,Alphaproteobacteria,Rhizobiales,Rhizobiaceae,Sinorhizobium/Ensifer group,Sinorhizobium
BGC0000802.1	BGC0000802.1	Succinoglycan biosynthetic gene cluster	other	Others	Sinorhizobium meliloti	Bacteria,Proteobacteria,Alphaproteobacteria,Rhizobiales,Rhizobiaceae,Sinorhizobium/Ensifer group,Sinorhizobium
BGC0000803.1	BGC0000803.1	GG exopolysaccharide biosynthetic gene cluster	other	Others	Lactobacillus rhamnosus GG	Bacteria,Firmicutes,Bacilli,Lactobacillales,Lactobacillaceae,Lactobacillus
BGC0000804.1	BGC0000804.1	Acarviostatin biosynthetic gene cluster	other	Others	Streptomyces coelicoflavus ZG0656	Bacteria,Actinobacteria,Actinobacteridae,Actinomycetales,Streptomycineae,Streptomycetaceae,Streptomyces
BGC0000805.1	BGC0000805.1	Moenomycin biosynthetic gene cluster	other	Others	Streptomyces ghanaensis ATCC 14672	Bacteria,Actinobacteria,Actinobacteridae,Actinomycetales,Streptomycineae,Streptomycetaceae,Streptomyces
BGC0000806.1	BGC0000806.1	Phosphonoglycans biosynthetic gene cluster	other	Others	Glycomyces sp. NRRL B-16210	Bacteria,Actinobacteria,Actinobacteridae,Actinomycetales,Glycomycineae,Glycomycetaceae,Glycomyces
BGC0000807.1	BGC0000807.1	Phosphonoglycans biosynthetic gene cluster	other	Others	Stackebrandtia nassauensis DSM 44728	Bacteria,Actinobacteria,Actinobacteridae,Actinomycetales,Glycomycineae,Glycomycetaceae,Stackebrandtia
BGC0000808.1	BGC0000808.1	Cepacian biosynthetic gene cluster	other	Others	Burkholderia multivorans ATCC 17616	Bacteria,Proteobacteria,Betaproteobacteria,Burkholderiales,Burkholderiaceae,Burkholderia,Burkholderia cepacia complex
BGC0000809.1	BGC0000809.1	AT2433 biosynthetic gene cluster	thiopeptide.indole	Others	Actinomadura melliaura	Bacteria,Actinobacteria,Actinobacteridae,Actinomycetales,Streptosporangineae,Thermomonosporaceae,Actinomadura
BGC0000810.1	BGC0000810.1	Benzoxazinone DIMBOA biosynthetic gene cluster	other	Others	Zea mays	Eukaryota,Viridiplantae,Streptophyta,Embryophyta,Tracheophyta,Spermatophyta,Magnoliophyta,Liliopsida,Poales,Poaceae,PACMAD clade,Panicoideae,Andropogoneae,Zea
BGC0000811.1	BGC0000811.1	Fumigaclavine C biosynthetic gene cluster	terpene	Terpene	Aspergillus fumigatus Af293	Eukaryota,Fungi,Dikarya,Ascomycota,Pezizomycotina,Eurotiomycetes,Eurotiomycetidae,Eurotiales,Aspergillaceae,Aspergillus
BGC0000812.1	BGC0000812.1	Huperzine A biosynthetic gene cluster	other	Others	Shiraia sp. slf14	Eukaryota,Fungi,Dikarya,Ascomycota,Pezizomycotina,Dothideomycetes,Pleosporomycetidae,Pleosporales,Pleosporales incertae sedis,Shiraia
BGC0000813.1	BGC0000813.1	K-252a biosynthetic gene cluster	indole	Others	Nonomuraea longicatena	Bacteria,Actinobacteria,Actinobacteridae,Actinomycetales,Streptosporangineae,Streptosporangiaceae,Nonomuraea
BGC0000814.1	BGC0000814.1	K-252a biosynthetic gene cluster	indole	Others	Nonomuraea longicatena	Bacteria,Actinobacteria,Actinobacteridae,Actinomycetales,Streptosporangineae,Streptosporangiaceae,Nonomuraea
BGC0000815.1	BGC0000815.1	Loline alkaloids biosynthetic gene cluster	other	Others	Neotyphodium uncinatum	Eukaryota,Fungi,Dikarya,Ascomycota,Pezizomycotina,Sordariomycetes,Hypocreomycetidae,Hypocreales,Clavicipitaceae,mitosporic Clavicipitaceae,Neotyphodium
BGC0000816.1	BGC0000816.1	Malbrancheamide biosynthetic gene cluster	nrps.terpene	Others	Malbranchea aurantiaca	Eukaryota,Fungi,Dikarya,Ascomycota,Pezizomycotina,Eurotiomycetes,Eurotiomycetidae,Onygenales,mitosporic Onygenales,Malbranchea
BGC0000817.1	BGC0000817.1	Methylarcyriarubin biosynthetic gene cluster	indole	Others	uncultured bacterium	Bacteria,environmental samples
BGC0000818.1	BGC0000818.1	Notoamide biosynthetic gene cluster	nrps.terpene	Others	Aspergillus versicolor	Eukaryota,Fungi,Dikarya,Ascomycota,Pezizomycotina,Eurotiomycetes,Eurotiomycetidae,Eurotiales,Aspergillaceae,Aspergillus
BGC0000819.1	BGC0000819.1	Paraherquamide biosynthetic gene cluster	nrps.terpene	Others	Penicillium fellutanum	Eukaryota,Fungi,Dikarya,Ascomycota,Pezizomycotina,Eurotiomycetes,Eurotiomycetidae,Eurotiales,Aspergillaceae,Penicillium
BGC0000820.1	BGC0000820.1	Physostigmine biosynthetic gene cluster	other	Others	Streptomyces griseofuscus	Bacteria,Actinobacteria,Actinobacteridae,Actinomycetales,Streptomycineae,Streptomycetaceae,Streptomyces
BGC0000821.1	BGC0000821.1	Rebeccamycin biosynthetic gene cluster	indole	Others	Lechevalieria aerocolonigenes	Bacteria,Actinobacteria,Actinobacteridae,Actinomycetales,Pseudonocardineae,Pseudonocardiaceae,Lechevalieria
BGC0000822.1	BGC0000822.1	Rebeccamycin biosynthetic gene cluster	indole	Others	Lechevalieria aerocolonigenes	Bacteria,Actinobacteria,Actinobacteridae,Actinomycetales,Pseudonocardineae,Pseudonocardiaceae,Lechevalieria
BGC0000823.1	BGC0000823.1	Rebeccamycin biosynthetic gene cluster	indole	Others	Lechevalieria aerocolonigenes	Bacteria,Actinobacteria,Actinobacteridae,Actinomycetales,Pseudonocardineae,Pseudonocardiaceae,Lechevalieria
BGC0000824.1	BGC0000824.1	Scytonemin biosynthetic gene cluster	other	Others	Nostoc punctiforme PCC 73102	Bacteria,Cyanobacteria,Nostocales,Nostocaceae,Nostoc
BGC0000825.1	BGC0000825.1	Staurosporine biosynthetic gene cluster	indole	Others	Streptomyces sp. TP-A0274	Bacteria,Actinobacteria,Actinobacteridae,Actinomycetales,Streptomycineae,Streptomycetaceae,Streptomyces
BGC0000826.1	BGC0000826.1	Staurosporine biosynthetic gene cluster	indole	Others	Streptomyces clavuligerus ATCC 27064	Bacteria,Actinobacteria,Actinobacteridae,Actinomycetales,Streptomycineae,Streptomycetaceae,Streptomyces
BGC0000827.1	BGC0000827.1	Staurosporine biosynthetic gene cluster	indole	Others	Salinispora arenicola CNS-205	Bacteria,Actinobacteria,Actinobacteridae,Actinomycetales,Micromonosporineae,Micromonosporaceae,Salinispora
BGC0000828.1	BGC0000828.1	Violacein biosynthetic gene cluster	indole	Others	Chromobacterium violaceum	Bacteria,Proteobacteria,Betaproteobacteria,Neisseriales,Chromobacteriaceae,Chromobacterium
BGC0000829.1	BGC0000829.1	Violacein biosynthetic gene cluster	indole	Others	Chromobacterium violaceum	Bacteria,Proteobacteria,Betaproteobacteria,Neisseriales,Chromobacteriaceae,Chromobacterium
BGC0000830.1	BGC0000830.1	Violacein biosynthetic gene cluster	indole	Others	uncultured bacterium	Bacteria,environmental samples
BGC0000831.1	BGC0000831.1	Violacein biosynthetic gene cluster	indole	Others	Duganella sp. B2	Bacteria,Proteobacteria,Betaproteobacteria,Burkholderiales,Oxalobacteraceae,Duganella
BGC0000832.1	BGC0000832.1	Clorobiocin biosynthetic gene cluster	aminocoumarin	Others	Streptomyces roseochromogenes subsp. oscitans DS 12.976	Bacteria,Actinobacteria,Actinobacteridae,Actinomycetales,Streptomycineae,Streptomycetaceae,Streptomyces
BGC0000833.1	BGC0000833.1	Coumermycin A1 biosynthetic gene cluster	aminocoumarin	Others	Streptomyces rishiriensis	Bacteria,Actinobacteria,Actinobacteridae,Actinomycetales,Streptomycineae,Streptomycetaceae,Streptomyces
BGC0000834.1	BGC0000834.1	Novobiocin biosynthetic gene cluster	aminocoumarin	Others	Streptomyces niveus	Bacteria,Actinobacteria,Actinobacteridae,Actinomycetales,Streptomycineae,Streptomycetaceae,Streptomyces
BGC0000835.1	BGC0000835.1	Simocyclinone biosynthetic gene cluster	aminocoumarin	Others	Streptomyces antibioticus	Bacteria,Actinobacteria,Actinobacteridae,Actinomycetales,Streptomycineae,Streptomycetaceae,Streptomyces
BGC0000836.1	BGC0000836.1	APE Ec biosynthetic gene cluster	other	Others	Escherichia coli CFT073	Bacteria,Proteobacteria,Gammaproteobacteria,Enterobacteriales,Enterobacteriaceae,Escherichia
BGC0000837.1	BGC0000837.1	APE Vf biosynthetic gene cluster	other	Others	Vibrio fischeri ES114	Bacteria,Proteobacteria,Gammaproteobacteria,Vibrionales,Vibrionaceae,Aliivibrio
BGC0000838.1	BGC0000838.1	Flexirubin biosynthetic gene cluster	other	Others	Flavobacterium johnsoniae UW101	Bacteria,Bacteroidetes,Flavobacteriia,Flavobacteriales,Flavobacteriaceae,Flavobacterium
BGC0000839.1	BGC0000839.1	Flexirubin biosynthetic gene cluster	other	Others	Chitinophaga pinensis DSM 2588	Bacteria,Bacteroidetes,Sphingobacteriia,Sphingobacteriales,Chitinophagaceae,Chitinophaga
BGC0000840.1	BGC0000840.1	Xanthomonadin biosynthetic gene cluster	other	Others	Xanthomonas oryzae pv. oryzae	Bacteria,Proteobacteria,Gammaproteobacteria,Xanthomonadales,Xanthomonadaceae,Xanthomonas
BGC0000841.1	BGC0000841.1	Alanylclavam biosynthetic gene cluster	blactam	Others	Streptomyces clavuligerus ATCC 27064	Bacteria,Actinobacteria,Actinobacteridae,Actinomycetales,Streptomycineae,Streptomycetaceae,Streptomyces
BGC0000842.1	BGC0000842.1	Carbapenem MM 4550 biosynthetic gene cluster	blactam	Others	Streptomyces argenteolus	Bacteria,Actinobacteria,Actinobacteridae,Actinomycetales,Streptomycineae,Streptomycetaceae,Streptomyces
BGC0000843.1	BGC0000843.1	Clavams biosynthetic gene cluster	blactam	Others	Streptomyces clavuligerus ATCC 27064	Bacteria,Actinobacteria,Actinobacteridae,Actinomycetales,Streptomycineae,Streptomycetaceae,Streptomyces
BGC0000844.1	BGC0000844.1	Clavulanic acid biosynthetic gene cluster	other	Others	Streptomyces clavuligerus	Bacteria,Actinobacteria,Actinobacteridae,Actinomycetales,Streptomycineae,Streptomycetaceae,Streptomyces
BGC0000845.1	BGC0000845.1	Clavulanic acid biosynthetic gene cluster	blactam	Others	Streptomyces clavuligerus ATCC 27064	Bacteria,Actinobacteria,Actinobacteridae,Actinomycetales,Streptomycineae,Streptomycetaceae,Streptomyces
BGC0000846.1	BGC0000846.1	Tabtoxin biosynthetic gene cluster	blactam	Others	Pseudomonas syringae	Bacteria,Proteobacteria,Gammaproteobacteria,Pseudomonadales,Pseudomonadaceae,Pseudomonas
BGC0000847.1	BGC0000847.1	Thienamycin biosynthetic gene cluster	blactam	Others	Streptomyces cattleya	Bacteria,Actinobacteria,Actinobacteridae,Actinomycetales,Streptomycineae,Streptomycetaceae,Streptomyces
BGC0000848.1	BGC0000848.1	A-factor biosynthetic gene cluster	butyrolactone	Others	Streptomyces griseus subsp. griseus NBRC 13350	Bacteria,Actinobacteria,Actinobacteridae,Actinomycetales,Streptomycineae,Streptomycetaceae,Streptomyces
BGC0000849.1	BGC0000849.1	Gamma-butyrolactone biosynthetic gene cluster	butyrolactone	Others	Streptomyces coelicolor A3(2)	Bacteria,Actinobacteria,Actinobacteridae,Actinomycetales,Streptomycineae,Streptomycetaceae,Streptomyces,Streptomyces albidoflavus group
BGC0000850.1	BGC0000850.1	Gamma-butyrolactone biosynthetic gene cluster	butyrolactone	Others	Streptomyces acidiscabies	Bacteria,Actinobacteria,Actinobacteridae,Actinomycetales,Streptomycineae,Streptomycetaceae,Streptomyces
BGC0000851.1	BGC0000851.1	Albonoursin biosynthetic gene cluster	other	Others	Streptomyces noursei ATCC 11455	Bacteria,Actinobacteria,Actinobacteridae,Actinomycetales,Streptomycineae,Streptomycetaceae,Streptomyces
BGC0000852.1	BGC0000852.1	Ectoine biosynthetic gene cluster	ectoine	Others	Sporosarcina pasteurii	Bacteria,Firmicutes,Bacilli,Bacillales,Planococcaceae,Sporosarcina
BGC0000853.1	BGC0000853.1	Ectoine biosynthetic gene cluster	ectoine	Others	Streptomyces anulatus	Bacteria,Actinobacteria,Actinobacteridae,Actinomycetales,Streptomycineae,Streptomycetaceae,Streptomyces
BGC0000854.1	BGC0000854.1	Ectoine biosynthetic gene cluster	ectoine	Others	Methylomicrobium alcaliphilum 20Z	Bacteria,Proteobacteria,Gammaproteobacteria,Methylococcales,Methylococcaceae,Methylomicrobium
BGC0000855.1	BGC0000855.1	Ectoine biosynthetic gene cluster	ectoine	Others	Methylomicrobium kenyense	Bacteria,Proteobacteria,Gammaproteobacteria,Methylococcales,Methylococcaceae,Methylomicrobium
BGC0000856.1	BGC0000856.1	Ectoine biosynthetic gene cluster	ectoine	Others	Methylophaga thalassica	Bacteria,Proteobacteria,Gammaproteobacteria,Thiotrichales,Piscirickettsiaceae,Methylophaga
BGC0000857.1	BGC0000857.1	Ectoine biosynthetic gene cluster	ectoine	Others	Methylophaga alcalica	Bacteria,Proteobacteria,Gammaproteobacteria,Thiotrichales,Piscirickettsiaceae,Methylophaga
BGC0000858.1	BGC0000858.1	Ectoine biosynthetic gene cluster	ectoine	Others	Methylobacter marinus	Bacteria,Proteobacteria,Gammaproteobacteria,Methylococcales,Methylococcaceae,Methylobacter
BGC0000859.1	BGC0000859.1	Ectoine biosynthetic gene cluster	ectoine	Others	Methylomicrobium alcaliphilum	Bacteria,Proteobacteria,Gammaproteobacteria,Methylococcales,Methylococcaceae,Methylomicrobium
BGC0000860.1	BGC0000860.1	Ectoine biosynthetic gene cluster	ectoine	Others	Methylarcula marina	Bacteria,Proteobacteria,Alphaproteobacteria,Rhodobacterales,Rhodobacteraceae,Methylarcula
BGC0000861.1	BGC0000861.1	Eicosapentaenoic acid biosynthetic gene cluster	hglks	PKSother	Shewanella sp. BR-2	Bacteria,Proteobacteria,Gammaproteobacteria,Alteromonadales,Shewanellaceae,Shewanella
BGC0000862.1	BGC0000862.1	Eicosapentaenoic acid biosynthetic gene cluster	hglks	PKSother	Shewanella sp. SCRC-2738	Bacteria,Proteobacteria,Gammaproteobacteria,Alteromonadales,Shewanellaceae,Shewanella
BGC0000863.1	BGC0000863.1	Eicosapentaenoic acid biosynthetic gene cluster	hglks	PKSother	Pseudoalteromonas sp. DS-12	Bacteria,Proteobacteria,Gammaproteobacteria,Alteromonadales,Pseudoalteromonadaceae,Pseudoalteromonas
BGC0000864.1	BGC0000864.1	Eicosapentaenoic acid-like compound biosynthetic gene cluster	hglks.t1pks	PKSother	Moritella marina ATCC 15381	Bacteria,Proteobacteria,Gammaproteobacteria,Alteromonadales,Moritellaceae,Moritella
BGC0000865.1	BGC0000865.1	Eicoseicosapentaenoic acid biosynthetic gene cluster	hglks	PKSother	Photobacterium profundum SS9	Bacteria,Proteobacteria,Gammaproteobacteria,Vibrionales,Vibrionaceae,Photobacterium
BGC0000866.1	BGC0000866.1	Polyhydroxyalkanoate biosynthetic gene cluster	other	Others	Burkholderia sp. DSM 9242	Bacteria,Proteobacteria,Betaproteobacteria,Burkholderiales,Burkholderiaceae,Burkholderia
BGC0000867.1	BGC0000867.1	Polyhydroxyalkanoic acids biosynthetic gene cluster	other	Others	Ectothiorhodospira shaposhnikovii	Bacteria,Proteobacteria,Gammaproteobacteria,Chromatiales,Ectothiorhodospiraceae,Ectothiorhodospira
BGC0000868.1	BGC0000868.1	Teichuronic acid biosynthetic gene cluster	other	Others	Bacillus subtilis subsp. subtilis str. 168	Bacteria,Firmicutes,Bacilli,Bacillales,Bacillaceae,Bacillus
BGC0000869.1	BGC0000869.1	Heterocyst glycolipids biosynthetic gene cluster	hglks.t1pks	PKSother	Nostoc sp. 'Peltigera membranacea cyanobiont'	Bacteria,Cyanobacteria,Nostocales,Nostocaceae,Nostoc
BGC0000870.1	BGC0000870.1	Mycolic acid biosynthetic gene cluster	other	Others	Mycobacterium tuberculosis H37Rv	Bacteria,Actinobacteria,Actinobacteridae,Actinomycetales,Corynebacterineae,Mycobacteriaceae,Mycobacterium,Mycobacterium tuberculosis complex
BGC0000871.1	BGC0000871.1	VEPE / AEPE / TG-1 biosynthetic gene cluster	other	Others	Myxococcus xanthus DK 1622	Bacteria,Proteobacteria,Deltaproteobacteria,Myxococcales,Cystobacterineae,Myxococcaceae,Myxococcus
BGC0000872.1	BGC0000872.1	A-90289 biosynthetic gene cluster	t3pks.nucleoside	Others	Streptomyces sp. SANK 60405	Bacteria,Actinobacteria,Actinobacteridae,Actinomycetales,Streptomycineae,Streptomycetaceae,Streptomyces
BGC0000873.1	BGC0000873.1	A201A biosynthetic gene cluster	nucleoside	Others	Saccharothrix mutabilis subsp. capreolus	Bacteria,Actinobacteria,Actinobacteridae,Actinomycetales,Pseudonocardineae,Pseudonocardiaceae,Saccharothrix
BGC0000874.1	BGC0000874.1	Blasticidin biosynthetic gene cluster	lantipeptide	RiPPs	Streptomyces griseochromogenes	Bacteria,Actinobacteria,Actinobacteridae,Actinomycetales,Streptomycineae,Streptomycetaceae,Streptomyces
BGC0000875.1	BGC0000875.1	Caprazamycin biosynthetic gene cluster	nucleoside	Others	Streptomyces sp. MK730-62F2	Bacteria,Actinobacteria,Actinobacteridae,Actinomycetales,Streptomycineae,Streptomycetaceae,Streptomyces
BGC0000876.1	BGC0000876.1	Nikkomycin biosynthetic gene cluster	other	Others	Streptomyces tendae	Bacteria,Actinobacteria,Actinobacteridae,Actinomycetales,Streptomycineae,Streptomycetaceae,Streptomyces
BGC0000877.1	BGC0000877.1	Polyoxin biosynthetic gene cluster	nucleoside	Others	Streptomyces cacaoi subsp. asoensis	Bacteria,Actinobacteria,Actinobacteridae,Actinomycetales,Streptomycineae,Streptomycetaceae,Streptomyces
BGC0000878.1	BGC0000878.1	Puromycin biosynthetic gene cluster	nucleoside	Others	Streptomyces alboniger	Bacteria,Actinobacteria,Actinobacteridae,Actinomycetales,Streptomycineae,Streptomycetaceae,Streptomyces
BGC0000879.1	BGC0000879.1	Toyocamycin/sangivamycin biosynthetic gene cluster	nucleoside	Others	Streptomyces rimosus	Bacteria,Actinobacteria,Actinobacteridae,Actinomycetales,Streptomycineae,Streptomycetaceae,Streptomyces
BGC0000880.1	BGC0000880.1	Tunicamycin biosynthetic gene cluster	nucleoside	Others	Streptomyces chartreusis NRRL 3882	Bacteria,Actinobacteria,Actinobacteridae,Actinomycetales,Streptomycineae,Streptomycetaceae,Streptomyces
BGC0000881.1	BGC0000881.1	Toyocamycin biosynthetic gene cluster	nucleoside	Others	Streptomyces ahygroscopicus subsp. wuzhouensis	Bacteria,Actinobacteria,Actinobacteridae,Actinomycetales,Streptomycineae,Streptomycetaceae,Streptomyces
BGC0000882.1	BGC0000882.1	Mildiomycin biosynthetic gene cluster	other	Others	Streptomyces rimofaciens	Bacteria,Actinobacteria,Actinobacteridae,Actinomycetales,Streptomycineae,Streptomycetaceae,Streptomyces
BGC0000883.1	BGC0000883.1	Arginomycin biosynthetic gene cluster	other	Others	Streptomyces arginensis	Bacteria,Actinobacteria,Actinobacteridae,Actinomycetales,Streptomycineae,Streptomycetaceae,Streptomyces
BGC0000884.1	BGC0000884.1	3-methylarginine biosynthetic gene cluster	other	Others	Pseudomonas syringae pv. syringae	Bacteria,Proteobacteria,Gammaproteobacteria,Pseudomonadales,Pseudomonadaceae,Pseudomonas,Pseudomonas syringae
BGC0000885.1	BGC0000885.1	4-hydroxy-3-nitrosobenzamide biosynthetic gene cluster	melanin	Others	Streptomyces murayamaensis	Bacteria,Actinobacteria,Actinobacteridae,Actinomycetales,Streptomycineae,Streptomycetaceae,Streptomyces
BGC0000886.1	BGC0000886.1	Allylmalonyl-CoA biosynthetic gene cluster	other	Others	Streptomyces tsukubaensis	Bacteria,Actinobacteria,Actinobacteridae,Actinomycetales,Streptomycineae,Streptomycetaceae,Streptomyces
BGC0000887.1	BGC0000887.1	AWQC131C biosynthetic gene cluster	other	Others	Dolichospermum circinale AWQC131C	Bacteria,Cyanobacteria,Nostocales,Nostocaceae,Dolichospermum,Dolichospermum circinale
BGC0000888.1	BGC0000888.1	Bacilysin biosynthetic gene cluster	other	Others	Bacillus sp. CS93	Bacteria,Firmicutes,Bacilli,Bacillales,Bacillaceae,Bacillus
BGC0000889.1	BGC0000889.1	Bagremycin biosynthetic gene cluster	melanin	Others	Streptomyces sp. WK-5344	Bacteria,Actinobacteria,Actinobacteridae,Actinomycetales,Streptomycineae,Streptomycetaceae,Streptomyces
BGC0000890.1	BGC0000890.1	Bromophenols / bromopyrroles biosynthetic gene cluster	other	Others	Pseudoalteromonas phenolica O-BC30	Bacteria,Proteobacteria,Gammaproteobacteria,Alteromonadales,Pseudoalteromonadaceae,Pseudoalteromonas
BGC0000891.1	BGC0000891.1	Bromophenols / bromopyrroles biosynthetic gene cluster	other	Others	Pseudoalteromonas luteoviolacea 2ta16	Bacteria,Proteobacteria,Gammaproteobacteria,Alteromonadales,Pseudoalteromonadaceae,Pseudoalteromonas
BGC0000892.1	BGC0000892.1	Caryoynencin biosynthetic gene cluster	other	Others	Burkholderia gladioli BSR3	Bacteria,Proteobacteria,Betaproteobacteria,Burkholderiales,Burkholderiaceae,Burkholderia
BGC0000893.1	BGC0000893.1	Chloramphenicol biosynthetic gene cluster	other	Others	Streptomyces venezuelae ATCC 10712	Bacteria,Actinobacteria,Actinobacteridae,Actinomycetales,Streptomycineae,Streptomycetaceae,Streptomyces
BGC0000894.1	BGC0000894.1	Citrinin biosynthetic gene cluster	other	Others	Monascus aurantiacus	Eukaryota,Fungi,Dikarya,Ascomycota,Pezizomycotina,Eurotiomycetes,Eurotiomycetidae,Eurotiales,Aspergillaceae,Monascus
BGC0000895.1	BGC0000895.1	Citrulline biosynthetic gene cluster	other	Others	Lactobacillus plantarum subsp. plantarum	Bacteria,Firmicutes,Bacilli,Lactobacillales,Lactobacillaceae,Lactobacillus
BGC0000896.1	BGC0000896.1	D-cycloserine biosynthetic gene cluster	other	Others	Streptomyces lavendulae subsp. lavendulae	Bacteria,Actinobacteria,Actinobacteridae,Actinomycetales,Streptomycineae,Streptomycetaceae,Streptomyces
BGC0000897.1	BGC0000897.1	Dehydrophos biosynthetic gene cluster	phosphonate	Others	Streptomyces luridus	Bacteria,Actinobacteria,Actinobacteridae,Actinomycetales,Streptomycineae,Streptomycetaceae,Streptomyces
BGC0000898.1	BGC0000898.1	Desosamine biosynthetic gene cluster	other	Others	Streptomyces venezuelae	Bacteria,Actinobacteria,Actinobacteridae,Actinomycetales,Streptomycineae,Streptomycetaceae,Streptomyces
BGC0000899.1	BGC0000899.1	Desosamine biosynthetic gene cluster	other	Others	Streptomyces narbonensis	Bacteria,Actinobacteria,Actinobacteridae,Actinomycetales,Streptomycineae,Streptomycetaceae,Streptomyces
BGC0000900.1	BGC0000900.1	Ferrichrome biosynthetic gene cluster	nrps	NRPS	Aspergillus oryzae	Eukaryota,Fungi,Dikarya,Ascomycota,Pezizomycotina,Eurotiomycetes,Eurotiomycetidae,Eurotiales,Aspergillaceae,Aspergillus
BGC0000901.1	BGC0000901.1	Ferrichrome biosynthetic gene cluster	nrps	NRPS	Aspergillus niger	Eukaryota,Fungi,Dikarya,Ascomycota,Pezizomycotina,Eurotiomycetes,Eurotiomycetidae,Eurotiales,Aspergillaceae,Aspergillus
BGC0000902.1	BGC0000902.1	Flaviolin biosynthetic gene cluster	t3pks	PKSother	Saccharopolyspora erythraea NRRL 2338	Bacteria,Actinobacteria,Actinobacteridae,Actinomycetales,Pseudonocardineae,Pseudonocardiaceae,Saccharopolyspora
BGC0000903.1	BGC0000903.1	Fluorometabolite biosynthetic gene cluster	other	Others	Streptomyces cattleya	Bacteria,Actinobacteria,Actinobacteridae,Actinomycetales,Streptomycineae,Streptomycetaceae,Streptomyces
BGC0000904.1	BGC0000904.1	FR900098 biosynthetic gene cluster	phosphonate	Others	Streptomyces rubellomurinus	Bacteria,Actinobacteria,Actinobacteridae,Actinomycetales,Streptomycineae,Streptomycetaceae,Streptomyces
BGC0000905.1	BGC0000905.1	Heme D1 biosynthetic gene cluster	other	Others	Heliobacillus mobilis	Bacteria,Firmicutes,Clostridia,Clostridiales,Heliobacteriaceae,Heliobacillus
BGC0000906.1	BGC0000906.1	Heme D1 biosynthetic gene cluster	other	Others	Heliophilum fasciatum	Bacteria,Firmicutes,Clostridia,Clostridiales,Heliobacteriaceae,Heliophilum
BGC0000907.1	BGC0000907.1	Lincomycin biosynthetic gene cluster	other	Others	Streptomyces lincolnensis	Bacteria,Actinobacteria,Actinobacteridae,Actinomycetales,Streptomycineae,Streptomycetaceae,Streptomyces
BGC0000908.1	BGC0000908.1	Melanin biosynthetic gene cluster	melanin	Others	Streptomyces avermitilis	Bacteria,Actinobacteria,Actinobacteridae,Actinomycetales,Streptomycineae,Streptomycetaceae,Streptomyces
BGC0000909.1	BGC0000909.1	Melanin biosynthetic gene cluster	melanin	Others	Streptomyces avermitilis	Bacteria,Actinobacteria,Actinobacteridae,Actinomycetales,Streptomycineae,Streptomycetaceae,Streptomyces
BGC0000910.1	BGC0000910.1	Melanin biosynthetic gene cluster	melanin	Others	Streptomyces coelicolor A3(2)	Bacteria,Actinobacteria,Actinobacteridae,Actinomycetales,Streptomycineae,Streptomycetaceae,Streptomyces,Streptomyces albidoflavus group
BGC0000911.1	BGC0000911.1	Melanin biosynthetic gene cluster	melanin	Others	Streptomyces griseus subsp. griseus NBRC 13350	Bacteria,Actinobacteria,Actinobacteridae,Actinomycetales,Streptomycineae,Streptomycetaceae,Streptomyces
BGC0000912.1	BGC0000912.1	Melanin biosynthetic gene cluster	melanin	Others	Streptomyces griseus subsp. griseus NBRC 13350	Bacteria,Actinobacteria,Actinobacteridae,Actinomycetales,Streptomycineae,Streptomycetaceae,Streptomyces
BGC0000913.1	BGC0000913.1	Menaquinone biosynthetic gene cluster	other	Others	Enterobacter cloacae	Bacteria,Proteobacteria,Gammaproteobacteria,Enterobacteriales,Enterobacteriaceae,Enterobacter,Enterobacter cloacae complex
BGC0000914.1	BGC0000914.1	Methylenomycin biosynthetic gene cluster	butyrolactone.furan	Others	Streptomyces coelicolor A3(2)	Bacteria,Actinobacteria,Actinobacteridae,Actinomycetales,Streptomycineae,Streptomycetaceae,Streptomyces,Streptomyces albidoflavus group
BGC0000915.1	BGC0000915.1	Mitomycin biosynthetic gene cluster	other	Others	Streptomyces lavendulae	Bacteria,Actinobacteria,Actinobacteridae,Actinomycetales,Streptomycineae,Streptomycetaceae,Streptomyces
BGC0000916.1	BGC0000916.1	Molybdenum cofactor biosynthetic gene cluster	other	Others	Staphylococcus carnosus	Bacteria,Firmicutes,Bacilli,Bacillales,Staphylococcus
BGC0000917.1	BGC0000917.1	Molybdenum cofactor biosynthetic gene cluster	other	Others	Rhodobacter capsulatus	Bacteria,Proteobacteria,Alphaproteobacteria,Rhodobacterales,Rhodobacteraceae,Rhodobacter
BGC0000918.1	BGC0000918.1	Ochronotic pigment biosynthetic gene cluster	other	Others	Streptomyces avermitilis	Bacteria,Actinobacteria,Actinobacteridae,Actinomycetales,Streptomycineae,Streptomycetaceae,Streptomyces
BGC0000919.1	BGC0000919.1	Phaseolotoxin biosynthetic gene cluster	other	Others	Pseudomonas syringae	Bacteria,Proteobacteria,Gammaproteobacteria,Pseudomonadales,Pseudomonadaceae,Pseudomonas
BGC0000920.1	BGC0000920.1	Polyhydroxyalkanoates biosynthetic gene cluster	other	Others	Bacillus cereus	Bacteria,Firmicutes,Bacilli,Bacillales,Bacillaceae,Bacillus,Bacillus cereus group
BGC0000921.1	BGC0000921.1	Promysalin biosynthetic gene cluster	other	Others	Pseudomonas putida	Bacteria,Proteobacteria,Gammaproteobacteria,Pseudomonadales,Pseudomonadaceae,Pseudomonas
BGC0000922.1	BGC0000922.1	Pseudomonas quinolone signal (PQS) biosynthetic gene cluster	other	Others	Pseudomonas aeruginosa PAO1	Bacteria,Proteobacteria,Gammaproteobacteria,Pseudomonadales,Pseudomonadaceae,Pseudomonas
BGC0000923.1	BGC0000923.1	Paerucumarin biosynthetic gene cluster	other	Others	Pseudomonas aeruginosa PAO1	Bacteria,Proteobacteria,Gammaproteobacteria,Pseudomonadales,Pseudomonadaceae,Pseudomonas
BGC0000924.1	BGC0000924.1	Pyrrolnitrin biosynthetic gene cluster	other	Others	Pseudomonas chlororaphis	Bacteria,Proteobacteria,Gammaproteobacteria,Pseudomonadales,Pseudomonadaceae,Pseudomonas
BGC0000925.1	BGC0000925.1	Quinolobactin biosynthetic gene cluster	other	Others	Pseudomonas fluorescens	Bacteria,Proteobacteria,Gammaproteobacteria,Pseudomonadales,Pseudomonadaceae,Pseudomonas
BGC0000926.1	BGC0000926.1	Rhizocticin biosynthetic gene cluster	phosphonate	Others	Bacillus subtilis subsp. spizizenii ATCC 6633	Bacteria,Firmicutes,Bacilli,Bacillales,Bacillaceae,Bacillus
BGC0000927.1	BGC0000927.1	Roseoflavin biosynthetic gene cluster	other	Others	Streptomyces davawensis JCM 4913	Bacteria,Actinobacteria,Actinobacteridae,Actinomycetales,Streptomycineae,Streptomycetaceae,Streptomyces
BGC0000928.1	BGC0000928.1	T3 toxin biosynthetic gene cluster	other	Others	Cylindrospermopsis raciborskii T3	Bacteria,Cyanobacteria,Nostocales,Nostocaceae,Cylindrospermopsis
BGC0000929.1	BGC0000929.1	Toxoflavin biosynthetic gene cluster	other	Others	Burkholderia glumae	Bacteria,Proteobacteria,Betaproteobacteria,Burkholderiales,Burkholderiaceae,Burkholderia
BGC0000930.1	BGC0000930.1	Trichothecene biosynthetic gene cluster	terpene	Terpene	Fusarium graminearum	Eukaryota,Fungi,Dikarya,Ascomycota,Pezizomycotina,Sordariomycetes,Hypocreomycetidae,Hypocreales,Nectriaceae,Fusarium
BGC0000931.1	BGC0000931.1	Trichothecene biosynthetic gene cluster	terpene	Terpene	Fusarium graminearum	Eukaryota,Fungi,Dikarya,Ascomycota,Pezizomycotina,Sordariomycetes,Hypocreomycetidae,Hypocreales,Nectriaceae,Fusarium
BGC0000932.1	BGC0000932.1	Tropodithietic acid biosynthetic gene cluster	other	Others	Phaeobacter inhibens DSM 17395	Bacteria,Proteobacteria,Alphaproteobacteria,Rhodobacterales,Rhodobacteraceae,Phaeobacter
BGC0000933.1	BGC0000933.1	Xiamenmycin biosynthetic gene cluster	other	Others	Streptomyces xiamenensis	Bacteria,Actinobacteria,Actinobacteridae,Actinomycetales,Streptomycineae,Streptomycetaceae,Streptomyces
BGC0000934.1	BGC0000934.1	Endophenazines biosynthetic gene cluster	phenazine	Others	Kitasatospora sp. HKI 714	Bacteria,Actinobacteria,Actinobacteridae,Actinomycetales,Streptomycineae,Streptomycetaceae,Kitasatospora
BGC0000935.1	BGC0000935.1	Esmeraldin biosynthetic gene cluster	phenazine.t1pks	Others	Streptomyces antibioticus	Bacteria,Actinobacteria,Actinobacteridae,Actinomycetales,Streptomycineae,Streptomycetaceae,Streptomyces
BGC0000936.1	BGC0000936.1	Pyocyanine biosynthetic gene cluster	phenazine	Others	Pseudomonas aeruginosa PAO1	Bacteria,Proteobacteria,Gammaproteobacteria,Pseudomonadales,Pseudomonadaceae,Pseudomonas
BGC0000937.1	BGC0000937.1	Fosfazinomycin biosynthetic gene cluster	phosphonate	Others	Streptomyces sp. WM6372	Bacteria,Actinobacteria,Actinobacteridae,Actinomycetales,Streptomycineae,Streptomycetaceae,Streptomyces
BGC0000938.1	BGC0000938.1	Fosfomycin biosynthetic gene cluster	other	Others	Streptomyces fradiae	Bacteria,Actinobacteria,Actinobacteridae,Actinomycetales,Streptomycineae,Streptomycetaceae,Streptomyces
BGC0000939.1	BGC0000939.1	Aerobactin biosynthetic gene cluster	siderophore	Others	Grimontia hollisae	Bacteria,Proteobacteria,Gammaproteobacteria,Vibrionales,Vibrionaceae,Grimontia
BGC0000940.1	BGC0000940.1	Desferrioxamine B biosynthetic gene cluster	siderophore	Others	Streptomyces coelicolor A3(2)	Bacteria,Actinobacteria,Actinobacteridae,Actinomycetales,Streptomycineae,Streptomycetaceae,Streptomyces,Streptomyces albidoflavus group
BGC0000941.1	BGC0000941.1	Desferrioxamine B biosynthetic gene cluster	siderophore	Others	Streptomyces griseus subsp. griseus NBRC 13350	Bacteria,Actinobacteria,Actinobacteridae,Actinomycetales,Streptomycineae,Streptomycetaceae,Streptomyces
BGC0000942.1	BGC0000942.1	Petrobactin biosynthetic gene cluster	siderophore	Others	Bacillus anthracis str. Ames	Bacteria,Firmicutes,Bacilli,Bacillales,Bacillaceae,Bacillus,Bacillus cereus group
BGC0000943.1	BGC0000943.1	Staphylobactin biosynthetic gene cluster	siderophore	Others	Staphylococcus aureus subsp. aureus NCTC 8325	Bacteria,Firmicutes,Bacilli,Bacillales,Staphylococcus
BGC0000944.1	BGC0000944.1	Staphyloferrin biosynthetic gene cluster	siderophore	Others	Staphylococcus aureus subsp. aureus NCTC 8325	Bacteria,Firmicutes,Bacilli,Bacillales,Staphylococcus
BGC0000945.1	BGC0000945.1	Vibriobactin biosynthetic gene cluster	nrps	NRPS	Vibrio cholerae O1 biovar El Tor str. N16961	Bacteria,Proteobacteria,Gammaproteobacteria,Vibrionales,Vibrionaceae,Vibrio
BGC0000946.1	BGC0000946.1	Vibrioferrin biosynthetic gene cluster	siderophore	Others	Vibrio parahaemolyticus	Bacteria,Proteobacteria,Gammaproteobacteria,Vibrionales,Vibrionaceae,Vibrio
BGC0000947.1	BGC0000947.1	Vibrioferrin biosynthetic gene cluster	siderophore	Others	Vibrio alginolyticus	Bacteria,Proteobacteria,Gammaproteobacteria,Vibrionales,Vibrionaceae,Vibrio
BGC0000948.1	BGC0000948.1	Alpha-galactosylceramide biosynthetic gene cluster	other	Others	Bacteroides fragilis NCTC 9343	Bacteria,Bacteroidetes,Bacteroidia,Bacteroidales,Bacteroidaceae,Bacteroides
BGC0000949.1	BGC0000949.1	A-500359s biosynthetic gene cluster	nrps.blactam	Others	Streptomyces griseus	Bacteria,Actinobacteria,Actinobacteridae,Actinomycetales,Streptomycineae,Streptomycetaceae,Streptomyces
BGC0000950.1	BGC0000950.1	Napsamycin biosynthetic gene cluster	nrps	NRPS	Streptomyces sp. DSM 5940	Bacteria,Actinobacteria,Actinobacteridae,Actinomycetales,Streptomycineae,Streptomycetaceae,Streptomyces
BGC0000951.1	BGC0000951.1	Pacidamycin biosynthetic gene cluster	nrps	NRPS	Streptomyces coeruleorubidus	Bacteria,Actinobacteria,Actinobacteridae,Actinomycetales,Streptomycineae,Streptomycetaceae,Streptomyces
BGC0000952.1	BGC0000952.1	Pristinamycin biosynthetic gene cluster	nrps.t2pks.ectoine.oligosaccharide	Others	Streptomyces pristinaespiralis	Bacteria,Actinobacteria,Actinobacteridae,Actinomycetales,Streptomycineae,Streptomycetaceae,Streptomyces
BGC0000953.1	BGC0000953.1	Amicetin biosynthetic gene cluster	other	Others	Streptomyces vinaceusdrappus	Bacteria,Actinobacteria,Actinobacteridae,Actinomycetales,Streptomycineae,Streptomycetaceae,Streptomyces
BGC0000954.1	BGC0000954.1	Ajudazol biosynthetic gene cluster	nrps.t1pks	PKS-NRP_Hybrids	Chondromyces crocatus	Bacteria,Proteobacteria,Deltaproteobacteria,Myxococcales,Sorangiineae,Polyangiaceae,Chondromyces
BGC0000955.1	BGC0000955.1	Althiomycin biosynthetic gene cluster	nrps.t1pks	PKS-NRP_Hybrids	Myxococcus xanthus	Bacteria,Proteobacteria,Deltaproteobacteria,Myxococcales,Cystobacterineae,Myxococcaceae,Myxococcus
BGC0000956.1	BGC0000956.1	Andrimid biosynthetic gene cluster	nrps	NRPS	Pantoea agglomerans	Bacteria,Proteobacteria,Gammaproteobacteria,Enterobacteriales,Enterobacteriaceae,Pantoea
BGC0000957.1	BGC0000957.1	Ansatrienin (mycotrienin) biosynthetic gene cluster	t1pks	PKSI	Streptomyces sp. XZQH13	Bacteria,Actinobacteria,Actinobacteridae,Actinomycetales,Streptomycineae,Streptomycetaceae,Streptomyces
BGC0000958.1	BGC0000958.1	Antimycin biosynthetic gene cluster	nrps.t1pks	PKS-NRP_Hybrids	Streptomyces sp. S4	Bacteria,Actinobacteria,Actinobacteridae,Actinomycetales,Streptomycineae,Streptomycetaceae,Streptomyces
BGC0000959.1	BGC0000959.1	Aspyridone biosynthetic gene cluster	nrps.t1pks	PKS-NRP_Hybrids	Aspergillus nidulans FGSC A4	Eukaryota,Fungi,Dikarya,Ascomycota,Pezizomycotina,Eurotiomycetes,Eurotiomycetidae,Eurotiales,Aspergillaceae,Aspergillus
BGC0000960.1	BGC0000960.1	Azinomycin B biosynthetic gene cluster	nrps.t1pks	PKS-NRP_Hybrids	Streptomyces sahachiroi	Bacteria,Actinobacteria,Actinobacteridae,Actinomycetales,Streptomycineae,Streptomycetaceae,Streptomyces
BGC0000961.1	BGC0000961.1	Bactobolin biosynthetic gene cluster	nrps.hserlactone.t1pks	Others	Burkholderia thailandensis E264	Bacteria,Proteobacteria,Betaproteobacteria,Burkholderiales,Burkholderiaceae,Burkholderia,pseudomallei group
BGC0000962.1	BGC0000962.1	Barbamide biosynthetic gene cluster	nrps.t1pks	PKS-NRP_Hybrids	Lyngbya majuscula	Bacteria,Cyanobacteria,Oscillatoriophycideae,Oscillatoriales,Lyngbya
BGC0000963.1	BGC0000963.1	Bleomycin biosynthetic gene cluster	nrps.t1pks	PKS-NRP_Hybrids	Streptomyces verticillus	Bacteria,Actinobacteria,Actinobacteridae,Actinomycetales,Streptomycineae,Streptomycetaceae,Streptomyces
BGC0000964.1	BGC0000964.1	Burkholdac biosynthetic gene cluster	nrps	NRPS	Burkholderia thailandensis E264	Bacteria,Proteobacteria,Betaproteobacteria,Burkholderiales,Burkholderiaceae,Burkholderia,pseudomallei group
BGC0000965.1	BGC0000965.1	C-1027 biosynthetic gene cluster	nrps.t1pks	PKS-NRP_Hybrids	Streptomyces globisporus	Bacteria,Actinobacteria,Actinobacteridae,Actinomycetales,Streptomycineae,Streptomycetaceae,Streptomyces
BGC0000966.1	BGC0000966.1	Caerulomycin A biosynthetic gene cluster	nrps.t1pks	PKS-NRP_Hybrids	Actinoalloteichus sp. WH1-2216-6	Bacteria,Actinobacteria,Actinobacteridae,Actinomycetales,Pseudonocardineae,Pseudonocardiaceae,Actinoalloteichus
BGC0000967.1	BGC0000967.1	Calyculin biosynthetic gene cluster	t2pks.transatpks.nrps	PKS-NRP_Hybrids	uncultured Candidatus Entotheonella sp.	Bacteria,Proteobacteria,Deltaproteobacteria,Candidatus Entotheonella,environmental samples
BGC0000968.1	BGC0000968.1	Chaetoglobosin biosynthetic gene cluster	nrps.t1pks	PKS-NRP_Hybrids	Penicillium expansum	Eukaryota,Fungi,Dikarya,Ascomycota,Pezizomycotina,Eurotiomycetes,Eurotiomycetidae,Eurotiales,Aspergillaceae,Penicillium
BGC0000969.1	BGC0000969.1	Chondramide biosynthetic gene cluster	nrps.t1pks	PKS-NRP_Hybrids	Chondromyces crocatus	Bacteria,Proteobacteria,Deltaproteobacteria,Myxococcales,Sorangiineae,Polyangiaceae,Chondromyces
BGC0000970.1	BGC0000970.1	Chondrochloren biosynthetic gene cluster	nrps.t1pks	PKS-NRP_Hybrids	Chondromyces crocatus	Bacteria,Proteobacteria,Deltaproteobacteria,Myxococcales,Sorangiineae,Polyangiaceae,Chondromyces
BGC0000971.1	BGC0000971.1	Cinnabaramide biosynthetic gene cluster	nrps.transatpks.t1pks	PKS-NRP_Hybrids	Streptomyces sp. JS360	Bacteria,Actinobacteria,Actinobacteridae,Actinomycetales,Streptomycineae,Streptomycetaceae,Streptomyces
BGC0000972.1	BGC0000972.1	Colibactin biosynthetic gene cluster	nrps.t1pks	PKS-NRP_Hybrids	Escherichia coli	Bacteria,Proteobacteria,Gammaproteobacteria,Enterobacteriales,Enterobacteriaceae,Escherichia
BGC0000973.1	BGC0000973.1	Collismycin A biosynthetic gene cluster	nrps.t1pks	PKS-NRP_Hybrids	Streptomyces sp. CS40	Bacteria,Actinobacteria,Actinobacteridae,Actinomycetales,Streptomycineae,Streptomycetaceae,Streptomyces
BGC0000974.1	BGC0000974.1	Crocacin biosynthetic gene cluster	nrps.t1pks	PKS-NRP_Hybrids	Chondromyces crocatus	Bacteria,Proteobacteria,Deltaproteobacteria,Myxococcales,Sorangiineae,Polyangiaceae,Chondromyces
BGC0000975.1	BGC0000975.1	Cryptophycin biosynthetic gene cluster	nrps.t1pks	PKS-NRP_Hybrids	Nostoc sp. ATCC 53789	Bacteria,Cyanobacteria,Nostocales,Nostocaceae,Nostoc
BGC0000976.1	BGC0000976.1	Curacin biosynthetic gene cluster	nrps.t2pks.t1pks	PKS-NRP_Hybrids	Moorea producens 3L	Bacteria,Cyanobacteria,Oscillatoriophycideae,Oscillatoriales,Moorea
BGC0000977.1	BGC0000977.1	Cyclopiazonic acid biosynthetic gene cluster	nrps.terpene.t1pks	Others	Aspergillus oryzae	Eukaryota,Fungi,Dikarya,Ascomycota,Pezizomycotina,Eurotiomycetes,Eurotiomycetidae,Eurotiales,Aspergillaceae,Aspergillus
BGC0000978.1	BGC0000978.1	Cylindrospermopsin biosynthetic gene cluster	t1pks	PKSI	Cylindrospermopsis raciborskii AWT205	Bacteria,Cyanobacteria,Nostocales,Nostocaceae,Cylindrospermopsis
BGC0000979.1	BGC0000979.1	Cylindrospermopsin biosynthetic gene cluster	t1pks	PKSI	Aphanizomenon sp. 10E9	Bacteria,Cyanobacteria,Nostocales,Nostocaceae,Aphanizomenon
BGC0000980.1	BGC0000980.1	Cylindrospermopsin biosynthetic gene cluster	t1pks	PKSI	Aphanizomenon sp. 22D11	Bacteria,Cyanobacteria,Nostocales,Nostocaceae,Aphanizomenon
BGC0000981.1	BGC0000981.1	Cylindrospermopsin biosynthetic gene cluster	t1pks	PKSI	Aphanizomenon sp. 10E6	Bacteria,Cyanobacteria,Nostocales,Nostocaceae,Aphanizomenon
BGC0000982.1	BGC0000982.1	Cystothiazole A biosynthetic gene cluster	nrps.t1pks	PKS-NRP_Hybrids	Cystobacter fuscus	Bacteria,Proteobacteria,Deltaproteobacteria,Myxococcales,Cystobacterineae,Cystobacteraceae,Cystobacter
BGC0000983.1	BGC0000983.1	Cytochalasin biosynthetic gene cluster	nrps.t1pks	PKS-NRP_Hybrids	Aspergillus clavatus NRRL 1	Eukaryota,Fungi,Dikarya,Ascomycota,Pezizomycotina,Eurotiomycetes,Eurotiomycetidae,Eurotiales,Aspergillaceae,Aspergillus
BGC0000984.1	BGC0000984.1	Delftibactin biosynthetic gene cluster	nrps.t1pks	PKS-NRP_Hybrids	Delftia acidovorans SPH-1	Bacteria,Proteobacteria,Betaproteobacteria,Burkholderiales,Comamonadaceae,Delftia
BGC0000985.1	BGC0000985.1	Didemnin biosynthetic gene cluster	nrps	NRPS	Tistrella mobilis KA081020-065	Bacteria,Proteobacteria,Alphaproteobacteria,Rhodospirillales,Rhodospirillaceae,Tistrella
BGC0000986.1	BGC0000986.1	Dkxanthene biosynthetic gene cluster	nrps.bacteriocin.t1pks	Others	Stigmatella aurantiaca DW4/3-1	Bacteria,Proteobacteria,Deltaproteobacteria,Myxococcales,Cystobacterineae,Cystobacteraceae,Stigmatella
BGC0000988.1	BGC0000988.1	Epothilone biosynthetic gene cluster	nrps.t1pks	PKS-NRP_Hybrids	Sorangium cellulosum	Bacteria,Proteobacteria,Deltaproteobacteria,Myxococcales,Sorangiineae,Polyangiaceae,Sorangium
BGC0000989.1	BGC0000989.1	Epothilone biosynthetic gene cluster	nrps.t1pks	PKS-NRP_Hybrids	Sorangium cellulosum So0157-2	Bacteria,Proteobacteria,Deltaproteobacteria,Myxococcales,Sorangiineae,Polyangiaceae,Sorangium
BGC0000990.1	BGC0000990.1	Epothilone biosynthetic gene cluster	nrps.t1pks	PKS-NRP_Hybrids	Sorangium cellulosum	Bacteria,Proteobacteria,Deltaproteobacteria,Myxococcales,Sorangiineae,Polyangiaceae,Sorangium
BGC0000991.1	BGC0000991.1	Epothilone biosynthetic gene cluster	nrps.t1pks	PKS-NRP_Hybrids	Sorangium cellulosum	Bacteria,Proteobacteria,Deltaproteobacteria,Myxococcales,Sorangiineae,Polyangiaceae,Sorangium
BGC0000992.1	BGC0000992.1	Fusaridione A biosynthetic gene cluster	nrps.terpene.t1pks	Others	Fusarium heterosporum	Eukaryota,Fungi,Dikarya,Ascomycota,Pezizomycotina,Sordariomycetes,Hypocreomycetidae,Hypocreales,Nectriaceae,Fusarium
BGC0000993.1	BGC0000993.1	FK228 biosynthetic gene cluster	nrps	NRPS	Chromobacterium violaceum	Bacteria,Proteobacteria,Betaproteobacteria,Neisseriales,Chromobacteriaceae,Chromobacterium
BGC0000994.1	BGC0000994.1	FK520 biosynthetic gene cluster	nrps.t1pks	PKS-NRP_Hybrids	Streptomyces hygroscopicus subsp. ascomyceticus	Bacteria,Actinobacteria,Actinobacteridae,Actinomycetales,Streptomycineae,Streptomycetaceae,Streptomyces
BGC0000995.1	BGC0000995.1	FR901464 biosynthetic gene cluster	nrps.transatpks.t2pks	PKS-NRP_Hybrids	Pseudomonas sp. 2663	Bacteria,Proteobacteria,Gammaproteobacteria,Pseudomonadales,Pseudomonadaceae,Pseudomonas
BGC0000996.1	BGC0000996.1	Frontalamides biosynthetic gene cluster	nrps.t1pks	PKS-NRP_Hybrids	Streptomyces sp. SPB78	Bacteria,Actinobacteria,Actinobacteridae,Actinomycetales,Streptomycineae,Streptomycetaceae,Streptomyces
BGC0000997.1	BGC0000997.1	Glidobactin biosynthetic gene cluster	nrps.t1pks	PKS-NRP_Hybrids	[Polyangium] brachysporum	Bacteria,Proteobacteria,Betaproteobacteria,Burkholderiales
BGC0000998.1	BGC0000998.1	Guadinomine biosynthetic gene cluster	nrps.t1pks	PKS-NRP_Hybrids	Streptomyces sp. K01-0509	Bacteria,Actinobacteria,Actinobacteridae,Actinomycetales,Streptomycineae,Streptomycetaceae,Streptomyces
BGC0000999.1	BGC0000999.1	Heat-stable antifungal factor biosynthetic gene cluster	nrps.t1pks	PKS-NRP_Hybrids	Lysobacter enzymogenes	Bacteria,Proteobacteria,Gammaproteobacteria,Xanthomonadales,Xanthomonadaceae,Lysobacter
BGC0001000.1	BGC0001000.1	Hectochlorin biosynthetic gene cluster	nrps.t1pks	PKS-NRP_Hybrids	Lyngbya majuscula	Bacteria,Cyanobacteria,Oscillatoriophycideae,Oscillatoriales,Lyngbya
BGC0001001.1	BGC0001001.1	Jamaicamide biosynthetic gene cluster	t2pks.nrps.t1pks	PKS-NRP_Hybrids	Lyngbya majuscula	Bacteria,Cyanobacteria,Oscillatoriophycideae,Oscillatoriales,Lyngbya
BGC0001002.1	BGC0001002.1	Jawsamycin biosynthetic gene cluster	nrps.t1pks	PKS-NRP_Hybrids	Streptomyces roseoverticillatus	Bacteria,Actinobacteria,Actinobacteridae,Actinomycetales,Streptomycineae,Streptomycetaceae,Streptomyces
BGC0001003.1	BGC0001003.1	Lipomycin biosynthetic gene cluster	nrps.t1pks	PKS-NRP_Hybrids	Streptomyces aureofaciens	Bacteria,Actinobacteria,Actinobacteridae,Actinomycetales,Streptomycineae,Streptomycetaceae,Streptomyces
BGC0001004.1	BGC0001004.1	Lobophorin biosynthetic gene cluster	t1pks.oligosaccharide	Others	Streptomyces sp. SCSIO 01127	Bacteria,Actinobacteria,Actinobacteridae,Actinomycetales,Streptomycineae,Streptomycetaceae,Streptomyces
BGC0001005.1	BGC0001005.1	Locillomycin biosynthetic gene cluster	nrps.transatpks	PKS-NRP_Hybrids	Bacillus subtilis	Bacteria,Firmicutes,Bacilli,Bacillales,Bacillaceae,Bacillus
BGC0001006.1	BGC0001006.1	Lymphostin biosynthetic gene cluster	t1pks	PKSI	Salinispora tropica CNB-440	Bacteria,Actinobacteria,Actinobacteridae,Actinomycetales,Micromonosporineae,Micromonosporaceae,Salinispora
BGC0001007.1	BGC0001007.1	Lymphostin biosynthetic gene cluster	t1pks	PKSI	Salinispora arenicola CNS-205	Bacteria,Actinobacteria,Actinobacteridae,Actinomycetales,Micromonosporineae,Micromonosporaceae,Salinispora
BGC0001008.1	BGC0001008.1	Maduropeptin biosynthetic gene cluster	nrps.t1pks	PKS-NRP_Hybrids	Actinomadura madurae	Bacteria,Actinobacteria,Actinobacteridae,Actinomycetales,Streptosporangineae,Thermomonosporaceae,Actinomadura
BGC0001009.1	BGC0001009.1	Melithiazol biosynthetic gene cluster	nrps.t1pks	PKS-NRP_Hybrids	Melittangium lichenicola	Bacteria,Proteobacteria,Deltaproteobacteria,Myxococcales,Cystobacterineae,Cystobacteraceae,Melittangium
BGC0001010.1	BGC0001010.1	Melithiazol biosynthetic gene cluster	nrps.t1pks	PKS-NRP_Hybrids	Melittangium lichenicola	Bacteria,Proteobacteria,Deltaproteobacteria,Myxococcales,Cystobacterineae,Cystobacteraceae,Melittangium
BGC0001011.1	BGC0001011.1	Meridamycin biosynthetic gene cluster	nrps.t1pks	PKS-NRP_Hybrids	Streptomyces sp. NRRL 30748	Bacteria,Actinobacteria,Actinobacteridae,Actinomycetales,Streptomycineae,Streptomycetaceae,Streptomyces
BGC0001012.1	BGC0001012.1	Meridamycin biosynthetic gene cluster	nrps.t1pks	PKS-NRP_Hybrids	Streptomyces violaceusniger	Bacteria,Actinobacteria,Actinobacteridae,Actinomycetales,Streptomycineae,Streptomycetaceae,Streptomyces
BGC0001013.1	BGC0001013.1	Meridamycin biosynthetic gene cluster	nrps.t1pks	PKS-NRP_Hybrids	Streptomyces sp.	Bacteria,Actinobacteria,Actinobacteridae,Actinomycetales,Streptomycineae,Streptomycetaceae,Streptomyces
BGC0001014.1	BGC0001014.1	Micacocidin biosynthetic gene cluster	nrps.t1pks	PKS-NRP_Hybrids	Ralstonia solanacearum GMI1000	Bacteria,Proteobacteria,Betaproteobacteria,Burkholderiales,Burkholderiaceae,Ralstonia
BGC0001015.1	BGC0001015.1	Microcystin biosynthetic gene cluster	nrps.t1pks	PKS-NRP_Hybrids	Planktothrix agardhii NIVA-CYA 126/8	Bacteria,Cyanobacteria,Oscillatoriophycideae,Oscillatoriales,Planktothrix
BGC0001016.1	BGC0001016.1	Microcystin biosynthetic gene cluster	nrps.t1pks	PKS-NRP_Hybrids	Anabaena sp. 90	Bacteria,Cyanobacteria,Nostocales,Nostocaceae,Anabaena
BGC0001017.1	BGC0001017.1	Microcystin biosynthetic gene cluster	nrps.t1pks	PKS-NRP_Hybrids	Microcystis aeruginosa PCC 7806	Bacteria,Cyanobacteria,Oscillatoriophycideae,Chroococcales,Microcystis
BGC0001018.1	BGC0001018.1	Micropeptin biosynthetic gene cluster	nrps	NRPS	Microcystis aeruginosa K-139	Bacteria,Cyanobacteria,Oscillatoriophycideae,Chroococcales,Microcystis
[truncated: 4,436 more rows]

## Sheet: singleton
Singleton_clusters
[truncated: 62 more rows]

[truncated: 2 more sheets: full_tree_genes, short_tree_genes]
