# Supplementary material for: Phylogenetic Distribution of Secondary Metabolites in the Bacillus subtilis Species Complex
Source: mSystems. 2021 Mar 9;6(2):e00057-21. doi: 10.1128/mSystems.00057-21 (PMC8546965; doi:10.1128/mSystems.00057-21)
Supplement: DATA SET S2 [file msystems.00057-21-sd002.xlsx]

## Sheet: plipastatin_gcf
name	Accesion ID	Organism	species	PATRIC	Location	Product Prediction	Family Number	Clan Number	Groups	AA_domain_list
NC_020832.1.region005	NC_020832.1	Bacillus subtilis subsp. subtilis str. BAB-1	subtilis	1.30265e+06		NRPS	2044	2044	PPS	X,ile,tyr,glu,pro,val,glu,thr,tyr,orn,glu
NZ_CP032860.1.region009	NZ_CP032860.1	Bacillus subtilis subsp. subtilis SSJ-1	subtilis	135462	South Korea: Jeollanam-do	NRPS	2044	2044	PPS	X,ile,tyr,glu,pro,val,glu,thr,tyr,orn,glu
NZ_CP035167.1.region005	NZ_CP035167.1	Bacillus subtilis SRCM104008	subtilis	1423.74	South Korea	NRPS	2044	2044	PPS	X,ile,tyr,glu,pro,val,glu,thr,tyr,orn,glu
NZ_CP035231.1.region005	NZ_CP035231.1	Bacillus subtilis SRCM103571	subtilis	1423.74	South Korea	NRPS	2044	2044	PPS	X,ile,tyr,glu,pro,val,glu,thr,tyr,orn,glu
NZ_CP021921.1.region005	NZ_CP021921.1	Bacillus subtilis subsp. subtilis SRCM101392	subtilis	135462	South Korea	NRPS	2044	2044	PPS	X,ile,tyr,glu,pro,val,glu,thr,tyr,orn,glu
NZ_CP009796.1.region004	NZ_CP009796.1	Bacillus subtilis SG6	subtilis	1423.14	China: Haidian, Beijing	NRPS	2044	2044	PPS	X,ile,tyr,glu,pro,val,glu,thr,tyr,orn,glu
CP045817.1.region005	CP045817.1	Bacillus subtilis P5_B1	subtilis	1423.88	Denmark:Dyrehave	NRPS	2044	2044	PPS	X,ile,tyr,glu,pro,val,glu,thr,tyr,orn,glu
NZ_CP035164.1.region005	NZ_CP035164.1	Bacillus subtilis SRCM104005	subtilis	1423.74	South Korea	NRPS	2044	2044	PPS	X,ile,tyr,glu,pro,val,glu,thr,tyr,orn,glu
NZ_CP035166.1.region004	NZ_CP035166.1	Bacillus subtilis SRCM103971	subtilis	1423.74	South Korea	NRPS	2044	2044	PPS	X,ile,tyr,glu,pro,val,glu,thr,tyr,orn,glu
NZ_CP035165.1.region005	NZ_CP035165.1	Bacillus subtilis SRCM103881	subtilis	1423.74	South Korea	NRPS	2044	2044	PPS	X,ile,tyr,glu,pro,val,glu,thr,tyr,orn,glu
NZ_CP020367.1.region004	NZ_CP020367.1	Bacillus subtilis GQJK2	subtilis	1423.41	China:Zhongning,Ningxia	NRPS	2044	2044	PPS	X,ile,tyr,glu,pro,val,glu,thr,tyr,orn,glu
NZ_CP035191.1.region005	NZ_CP035191.1	Bacillus subtilis SRCM104011	subtilis	1423.74	South Korea	NRPS	2044	2044	PPS	X,ile,tyr,glu,pro,val,glu,thr,tyr,orn,glu
NZ_CP029461.1.region005	NZ_CP029461.1	Bacillus subtilis QB61	subtilis	1423.56	China: Hainan province	NRPS	2044	2044	PPS	X,ile,tyr,glu,pro,val,glu,thr,tyr,orn,glu
NZ_CP035161.1.region005	NZ_CP035161.1	Bacillus subtilis SRCM103862	subtilis	1423.73	South Korea	NRPS	2044	2044	PPS	X,ile,tyr,glu,pro,val,glu,thr,tyr,orn,glu
NZ_CP040528.1.region004	NZ_CP040528.1	Bacillus subtilis PR10	subtilis	1423.77	China:Hunan Province	NRPS	2044	2044	PPS	X,ile,tyr,glu,pro,val,glu,thr,tyr,orn,glu
NZ_CP016894.1.region005	NZ_CP016894.1	Bacillus subtilis HJ0-6	subtilis	1423.29	South Korea	NRPS	2044	2044	PPS	X,ile,tyr,glu,pro,val,glu,thr,tyr,orn,glu
NC_020244.1.region005	NC_020244.1	Bacillus subtilis XF-1	subtilis	1.2331e+06		NRPS	2044	2044	PPS	X,ile,glu,pro,val,glu,thr,tyr,orn,glu
CP045819.1.region005	CP045819.1	Bacillus subtilis MB9_B4	subtilis	1423.87	Denmark:Birkeroed	NRPS	2044	2044	PPS	X,ile,tyr,glu,pro,val,glu,thr,tyr,orn,glu
NZ_CP035230.1.region003	NZ_CP035230.1	Bacillus subtilis SRCM103551	subtilis	1423.74	South Korea	NRPS	2044	2044	PPS	X,ile,tyr,glu,pro,val,glu,thr,tyr,orn,glu
NZ_CP011534.1.region004	NZ_CP011534.1	Bacillus subtilis UD1022	subtilis	1423.19	USA: Boulder, Colorado	NRPS	2044	2044	PPS	X,ile,tyr,glu,pro,val,glu,thr,tyr,orn,glu
CP045820.1.region005	CP045820.1	Bacillus subtilis MB9_B1	subtilis	1423.87	Denmark:Birkeroed	NRPS	2044	2044	PPS	X,ile,tyr,glu,pro,val,glu,thr,tyr,orn,glu
NZ_CP021123.1.region007	NZ_CP021123.1	Bacillus subtilis SEM-9	subtilis	1423.77	China	NRPS	2044	2044	PPS	glu,orn,tyr,thr,glu,val,pro,glu,tyr,ile,X
NZ_CP035163.1.region005	NZ_CP035163.1	Bacillus subtilis SRCM103923	subtilis	1423.73	South Korea	NRPS	2044	2044	PPS	X,ile,tyr,glu,pro,val,glu,thr,tyr,orn,glu
NZ_CP013654.1.region004	NZ_CP013654.1	Bacillus subtilis subsp. subtilis BSD-2	subtilis	135461	China:Hebie:Handan	NRPS	2044	2044	PPS	glu,orn,tyr,thr,glu,val,pro,glu,tyr,ile,X
CP045824.1.region005	CP045824.1	Bacillus subtilis MB8_B10	subtilis	1423.88	Denmark:Birkeroed	NRPS	2044	2044	PPS	X,ile,tyr,glu,pro,val,glu,thr,tyr,orn,glu
NZ_CP035401.1.region005	NZ_CP035401.1	Bacillus subtilis SRCM103837	subtilis	1423.75	South Korea	NRPS	2044	2044	PPS	X,ile,tyr,glu,pro,val,glu,thr,tyr,orn,glu
CP045825.1.region005	CP045825.1	Bacillus subtilis 75	subtilis	1423.88	Germany:Heida	NRPS	2044	2044	PPS	X,ile,tyr,glu,pro,val,glu,thr,tyr,orn,glu
NC_017195.1.region004	NC_017195.1	Bacillus subtilis subsp. subtilis str. RO-NN-1	subtilis	1.05259e+06		NRPS	2044	2044	PPS	X,ile,tyr,glu,pro,val,glu,thr,tyr,orn,glu
NZ_CP007173.1.region005	NZ_CP007173.1	Bacillus subtilis HJ5	subtilis	1.45399e+06		NRPS	2044	2044	PPS	X,ile,tyr,glu,pro,val,glu,thr,tyr,orn,glu
NZ_CP016767.1.region003	NZ_CP016767.1	Bacillus subtilis CW14	subtilis	1423.43	China: Beijing	NRPS	2044	2044	PPS	glu,orn,tyr,thr,glu,val,pro,glu,tyr,ile,X
NZ_CP021169.1.region004	NZ_CP021169.1	Bacillus subtilis TLO3	subtilis	1423.42	Algeria: Tlemcen	NRPS	2044	2044	PPS	X,ile,tyr,glu,pro,val,glu,thr,tyr,orn
CP045823.1.region005	CP045823.1	Bacillus subtilis MB8_B1	subtilis	1423.88	Denmark:Birkeroed	NRPS	2044	2044	PPS	X,ile,tyr,glu,pro,val,glu,thr,tyr,orn,glu
NZ_CP021903.1.region005	NZ_CP021903.1	Bacillus subtilis ge28	subtilis	1423.43	China: Jilin province	NRPS	2044	2044	PPS	X,ile,tyr,glu,pro,val,glu,thr,tyr,orn,glu
NZ_CP035413.1.region005	NZ_CP035413.1	Bacillus subtilis SRCM103629	subtilis	1423.76	South Korea	NRPS	2044	2044	PPS	X,ile,tyr,glu,pro,val,glu,thr,tyr,orn,glu
NZ_CP022287.1.region005	NZ_CP022287.1	Bacillus subtilis SX01705	subtilis	1423.44	China:Beijing	NRPS	2044	2044	PPS	X,ile,tyr,glu,pro,val,glu,thr,tyr,orn,glu
CP045818.1.region005	CP045818.1	Bacillus subtilis MB9_B6	subtilis	1423.88	Denmark:Birkeroed	NRPS	2044	2044	PPS	X,ile,tyr,glu,pro,val,glu,thr,tyr,orn,glu
NZ_CP017676.1.region008	NZ_CP017676.1	Bacillus subtilis VV2	subtilis	1423.32	India: Rajakkamangalam, Kanyakumari	NRPS	2044	2044	PPS	X,ile,tyr,glu,pro,val,glu,thr,tyr,orn,glu
CP045821.1.region005	CP045821.1	Bacillus subtilis MB8_B7	subtilis	1423.88	Denmark:Birkeroed	NRPS	2550	2044	PPS	X,ile,tyr,glu,pro,val,glu,thr,tyr,orn,glu
NC_019896.1.region007	NC_019896.1	Bacillus subtilis subsp. subtilis str. BSP1	subtilis	1.1922e+06		NRPS	2550	2044	PPS	glu,orn,tyr,thr,glu,val,pro,glu,ile,X
NZ_CP011882.1.region009	NZ_CP011882.1	Bacillus subtilis TO-A JPC	subtilis	1423.18		NRPS	2550	2044	PPS	X,ile,tyr,glu,pro,val,glu,thr,tyr,orn,glu
NZ_CP014858.1.region006	NZ_CP014858.1	Bacillus subtilis subsp. subtilis D12-5	subtilis	135461	South Korea: Yangpyung region, Gyeonggi-do Province	NRPS	2550	2044	PPS	glu,orn,tyr,thr,glu,val,pro,glu,ile,X
NZ_CP014166.1.region005	NZ_CP014166.1	Bacillus subtilis subsp. subtilis CU1050	subtilis	135461		NRPS	2550	2044	PPS	X,ile,tyr,glu,pro,val,glu,thr,tyr,orn,glu
NZ_CP020102.1.region005	NZ_CP020102.1	Bacillus subtilis NCIB 3610	subtilis	1423.41		NRPS	2550	2044	PPS	X,ile,tyr,glu,pro,val,glu,thr,tyr,orn,glu
CP045812.1.region005	CP045812.1	Bacillus subtilis P8_B3	subtilis	1423.88	Denmark:Dyrehave	NRPS	2550	2044	PPS	X,ile,tyr,glu,pro,val,glu,thr,tyr,orn,glu
NZ_LN649259.1.region005	NZ_LN649259.1	Bacillus subtilis BS49	subtilis	1423.18		NRPS	2550	2044	PPS	X,ile,tyr,glu,pro,val,glu,thr,tyr,orn,glu
NZ_CP015004.1.region005	NZ_CP015004.1	Bacillus subtilis SZMC 6179J	subtilis	1423.27	Hungary: Bekes County	NRPS	2550	2044	PPS	X,ile,tyr,glu,pro,val,glu,thr,tyr,orn,glu
NZ_CM000490.1.region005	NZ_CM000490.1	Bacillus subtilis subsp. subtilis str. SMY	subtilis	535024		NRPS	2550	2044	PPS	X,ile,tyr,glu,pro,val,glu,thr,tyr,orn,glu
NZ_CP017112.1.region005	NZ_CP017112.1	Bacillus subtilis BS16045	subtilis	1423.32	South Korea	NRPS	2550	2044	PPS	X,ile,tyr,glu,pro,val,glu,thr,tyr,orn,glu
CP045811.1.region005	CP045811.1	Bacillus subtilis P9_B1	subtilis	1423.88	Denmark:Dyrehave	NRPS	2550	2044	PPS	X,ile,tyr,glu,pro,val,glu,thr,tyr,orn,glu
NZ_CP020915.1.region002	NZ_CP020915.1	Bacillus subtilis 50-1	subtilis	1423.56	China:Jilin	NRPS	2550	2044	PPS	X,ile,tyr,glu,pro,val,glu,thr,tyr,orn,glu
NZ_CP035411.1.region005	NZ_CP035411.1	Bacillus subtilis SRCM103622	subtilis	1423.76	South Korea	NRPS	2550	2044	PPS	X,ile,tyr,glu,pro,val,glu,thr,tyr,orn,glu
NZ_CP005997.1.region005	NZ_CP005997.1	Bacillus subtilis TO-A	subtilis	1.34049e+06		NRPS	2550	2044	PPS	X,ile,tyr,glu,pro,val,glu,thr,tyr,orn,glu
NZ_CP035394.1.region005	NZ_CP035394.1	Bacillus subtilis SRCM103696	subtilis	1423.75	South Korea	NRPS	2550	2044	PPS	X,ile,tyr,glu,pro,val,glu,thr,tyr,orn,glu
NZ_CP011115.1.region005	NZ_CP011115.1	Bacillus subtilis KCTC 1028 = ATCC 6051a	subtilis	1.13687e+06		NRPS	2550	2044	PPS	X,ile,tyr,glu,pro,val,glu,thr,tyr,orn,glu
CP045922.1.region005	CP045922.1	Bacillus subtilis P8_B1	subtilis	1423.88	Denmark:Dyrehave	NRPS	2550	2044	PPS	X,ile,tyr,glu,pro,val,glu,thr,tyr,orn,glu
NZ_CP016852.1.region005	NZ_CP016852.1	Bacillus subtilis subsp. subtilis 168G	subtilis	135461	Germany	NRPS	2550	2044	PPS	X,ile,tyr,glu,pro,val,glu,thr,tyr,orn,glu
NZ_CP010053.1.region005	NZ_CP010053.1	Bacillus subtilis PS832	subtilis	1423.14		NRPS	2550	2044	PPS	X,ile,tyr,glu,pro,val,glu,thr,tyr,orn,glu
NZ_CP010314.1.region005	NZ_CP010314.1	Bacillus subtilis subsp. subtilis 3NA	subtilis	135462	France	NRPS	2550	2044	PPS	X,ile,tyr,glu,pro,val,glu,thr,tyr,orn,glu
NC_000964.3.region005	NC_000964.3	Bacillus subtilis subsp. subtilis str. 168	subtilis	224308		NRPS	2550	2044	PPS	X,ile,tyr,glu,pro,val,glu,thr,tyr,orn,glu
NZ_CP022391.1.region005	NZ_CP022391.1	Bacillus subtilis GS 188	subtilis	1423.45	India: Khaagipur	NRPS	2550	2044	PPS	X,ile,tyr,glu,pro,val,glu,thr,tyr,orn,glu
NZ_CP033205.1.region005	NZ_CP033205.1	Bacillus subtilis MBI 600	subtilis	1423.77		NRPS	2550	2044	PPS	X,ile,tyr,glu,pro,val,glu,thr,tyr,orn,glu
NC_014976.1.region001	NC_014976.1	Bacillus subtilis BSn5	subtilis	936156		NRPS	2550	2044	PPS	X,ile,tyr,glu,pro,val,glu,thr,tyr,glu
NC_017743.1.region005	NC_017743.1	Bacillus sp. JS	sp.	1.12774e+06	Korea	NRPS	2550	2044	PPS	X,ile,tyr,glu,pro,val,glu,thr,tyr,orn,glu
NC_020507.1.region005	NC_020507.1	Bacillus subtilis subsp. subtilis 6051-HGW	subtilis	1.14716e+06		NRPS	2550	2044	PPS	X,ile,tyr,glu,pro,val,glu,thr,tyr,orn,glu
NZ_CP035226.1.region005	NZ_CP035226.1	Bacillus subtilis SRCM103517	subtilis	1423.74	South Korea	NRPS	5071	2044	PPS	X,ile,tyr,glu,pro,val,glu,thr,tyr,orn,glu
NZ_CP029465.1.region007	NZ_CP029465.1	Bacillus subtilis subsp. inaquosorum KCTC 13429	subtilis	483913		NRPS-like.NRPS	5071	2044	PPS	X,ile,tyr,glu,pro,val,glu,thr,tyr,orn,glu
NZ_CP035391.1.region005	NZ_CP035391.1	Bacillus subtilis SRCM103689	subtilis	1423.75	South Korea	NRPS	5071	2044	PPS	X,ile,tyr,glu,pro,val,glu,thr,tyr,orn,glu
NZ_CP035400.1.region005	NZ_CP035400.1	Bacillus subtilis SRCM103835	subtilis	1423.76	South Korea	NRPS	5071	2044	PPS	X,ile,tyr,glu,pro,val,glu,thr,tyr,glu
NZ_CP025941.1.region008	NZ_CP025941.1	Bacillus subtilis BJ3-2	subtilis	1423.54	China	NRPS	5071	2044	PPS	X,ile,tyr,glu,pro,val,glu,tyr,orn,glu
NZ_CP029609.1.region006	NZ_CP029609.1	Bacillus subtilis subsp. subtilis G7	subtilis	135462	China: East China Sea	NRPS	5071	2044	PPS	X,ile,tyr,glu,pro,val,glu,thr,tyr,orn,glu
NZ_CP039935.1.region005	NZ_CP039935.1	Bacillus subtilis H19	subtilis	1423.77	China: Shanghai, The East China Sea	NRPS	5071	2044	PPS	X,ile,tyr,glu,pro,val,glu,thr,tyr,orn,glu
NC_014639.1.region004	NC_014639.1	Bacillus atrophaeus 1942	atrophaeus	720555		NRPS	2971	2044	PPS_groupB	X,ile,tyr,glu,pro,val,glu,thr,tyr,orn,glu
CP024051.1.region007	CP024051.1	Bacillus atrophaeus BA59	atrophaeus	1452.36	China	NRPS	2971	2044	PPS_groupB	glu,orn,tyr,thr,glu,val,pro,ile,X
NZ_CP007640.1.region004	NZ_CP007640.1	Bacillus atrophaeus subsp. globigii BSS	atrophaeus	1.52989e+06		NRPS	2971	2044	PPS_groupB	X,ile,tyr,glu,pro,val,glu,thr,tyr,orn,glu
NZ_CP011802.1.region003	NZ_CP011802.1	Bacillus atrophaeus UCMB-5137	atrophaeus	1.23978e+06	Ukraine	NRPS	2971	2044	PPS_groupB	X,ile,tyr,glu,pro,val,glu,thr,tyr,orn,glu
NZ_CP014840.1.region007	NZ_CP014840.1	Bacillus subtilis subsp. globigii ATCC 49760	subtilis	1.4963e+06		NRPS	2971	2044	PPS_groupB	glu,orn,tyr,thr,glu,val,pro,glu,tyr,ile,X
NZ_CP022653.1.region006	NZ_CP022653.1	Bacillus atrophaeus GQJK17	atrophaeus	1452.35	China:Ningxia	NRPS	2971	2044	PPS_groupB	X,ile,tyr,glu,pro,val,glu,thr,tyr,orn,glu
NZ_CP021500.1.region006	NZ_CP021500.1	Bacillus atrophaeus SRCM101359	atrophaeus	1452.31	South Korea	NRPS	2971	2044	PPS_groupB	X,ile,tyr,glu,pro,val,glu,thr,tyr,orn,glu
NC_022898.1.region005	NC_022898.1	Bacillus subtilis PY79	subtilis	1.41517e+06		NRPS	5104	5104	PPS_groupC	X,ile,tyr,glu,thr,tyr,orn,glu
NZ_CP007800.1.region005	NZ_CP007800.1	Bacillus subtilis subsp. subtilis str. JH642 substr. AG174	subtilis	1.23255e+06		NRPS	5104	5104	PPS_groupC	X,ile,tyr,glu,thr,tyr,orn,glu
NZ_CP008698.1.region005	NZ_CP008698.1	Bacillus subtilis subsp. subtilis str. AG1839	subtilis	1.22133e+06		NRPS	5104	5104	PPS_groupC	X,ile,tyr,glu,thr,tyr,orn,glu
CP045816.1.region003	CP045816.1	Bacillus subtilis P5_B2	subtilis	1423.88	Denmark:Dyrehave	NRPS	5104	5104	PPS_groupD	X,ile,tyr,glu
CP045826.1.region005	CP045826.1	Bacillus subtilis 73	subtilis	1423.88	Germany:Heida	NRPS	5104	5104	PPS_groupD	X,ile,tyr,glu
NZ_CP035162.1.region004	NZ_CP035162.1	Bacillus subtilis SRCM103886	subtilis	1423.73	South Korea	NRPS	5104	5104	PPS_groupD	X,ile,tyr,glu
NZ_CP032857.1.region004	NZ_CP032857.1	Bacillus subtilis subsp. subtilis 2RL2-3	subtilis	135462	South Korea: Gyeonggi	NRPS	5104	5104	PPS_groupD	X,ile,tyr,glu
NZ_CP022891.1.region001	NZ_CP022891.1	Bacillus subtilis DKU_NT_03	subtilis	1423.44	South Korea: Choongnam, Cheonan	NRPS	5104	5104	PPS_groupD	X,ile,tyr,glu
NZ_CP021498.1.region003	NZ_CP021498.1	Bacillus subtilis subsp. subtilis SRCM101444	subtilis	135461	South Korea	NRPS	5104	5104	PPS_groupD	X,ile,tyr,glu
NZ_CP035390.1.region003	NZ_CP035390.1	Bacillus subtilis SRCM103641	subtilis	1423.75	South Korea	NRPS	5104	5104	PPS_groupD	X,ile,tyr,glu
NZ_CP015222.1.region004	NZ_CP015222.1	Bacillus subtilis HRBS-10TDI13	subtilis	1423.32	South Korea: Sunchang	NRPS	5104	5104	PPS_groupD	X,ile,tyr,glu
NZ_CP032872.1.region006	NZ_CP032872.1	Bacillus subtilis subsp. subtilis 2KL1	subtilis	135462	South Korea: Jeonju	NRPS	5104	5104	PPS_groupD	X,ile,tyr,glu
NZ_CP021507.1.region004	NZ_CP021507.1	Bacillus subtilis subsp. subtilis SRCM101441	subtilis	1402.14	South Korea	NRPS	5104	5104	PPS_groupD	X,ile,tyr,glu
NZ_CP032852.1.region006	NZ_CP032852.1	Bacillus subtilis subsp. subtilis GFR-12	subtilis	135462	South Korea: Gyeonggi	NRPS	5104	5104	PPS_groupD	X,ile,tyr,glu
NZ_CP021889.1.region003	NZ_CP021889.1	Bacillus subtilis subsp. subtilis SRCM100761	subtilis	135461	South Korea	NRPS	5104	5104	PPS_groupD	X,ile,tyr,glu
NZ_CP021499.1.region003	NZ_CP021499.1	Bacillus subtilis subsp. subtilis SRCM100757	subtilis	135461	South Korea	NRPS	5104	5104	PPS_groupD	X,ile,tyr,glu
NZ_CP017314.1.region003	NZ_CP017314.1	Bacillus subtilis BS38	subtilis	1423.32	South Korea	NRPS	5104	5104	PPS_groupD	X,ile,tyr,glu
NZ_CP035414.1.region003	NZ_CP035414.1	Bacillus subtilis SRCM103637	subtilis	1423.76	South Korea	NRPS	5104	5104	PPS_groupD	X,ile,tyr,glu
NZ_CP035395.1.region004	NZ_CP035395.1	Bacillus subtilis SRCM103697	subtilis	1423.75	South Korea	NRPS	5104	5104	PPS_groupD	X,ile,tyr,glu
NZ_CP026010.1.region007	NZ_CP026010.1	Bacillus subtilis ATCC 11774	subtilis	1423.74	France	NRPS	5112	5112	PPS_groupE	X
NZ_CP032853.1.region002	NZ_CP032853.1	Bacillus subtilis subsp. subtilis MH-1	subtilis	135462	South Korea: Chungcheongbuk-do	NRPS	5112	5112	PPS_groupE	glu,tyr,X
NZ_CP021892.1.region004	NZ_CP021892.1	Bacillus subtilis subsp. subtilis SRCM100333	subtilis	135462	South Korea	NRPS	5112	5112	PPS_groupE	X,tyr,glu
NZ_CP017763.1.region003	NZ_CP017763.1	Bacillus subtilis 29R7-12	subtilis	1423.34	Japan: Shimokita Peninsula	NRPS	5112	5112	PPS_groupE	glu,tyr,X
NZ_CP022890.1.region006	NZ_CP022890.1	Bacillus subtilis DKU_NT_02	subtilis	1423.44	South Korea: Choongnam, Cheonan	NRPS	5112	5112	PPS_groupE	glu,tyr,X
NZ_CP018184.1.region002	NZ_CP018184.1	Bacillus subtilis KH2	subtilis	1423.34	China: Tianjin	NRPS	5112	5112	PPS_groupE	X,tyr,glu
NZ_CP032863.1.region001	NZ_CP032863.1	Bacillus subtilis subsp. subtilis N2-2	subtilis	135462	Japan	NRPS	5112	5112	PPS_groupE	X,tyr,glu
NZ_CP032865.1.region009	NZ_CP032865.1	Bacillus subtilis subsp. subtilis N3-1	subtilis	135462	Japan	NRPS	5112	5112	PPS_groupE	glu,tyr,X
NZ_CP020023.1.region001	NZ_CP020023.1	Bacillus subtilis ATCC 21228	subtilis	1423.54	United States	NRPS	5112	5112	PPS_groupE	X,tyr,glu
NC_017196.2.region003	NC_017196.2	Bacillus subtilis subsp. natto BEST195	subtilis	645657		NRPS	5112	5112	PPS_groupE	X,tyr,glu
NZ_CP032861.1.region003	NZ_CP032861.1	Bacillus subtilis subsp. subtilis N1-1	subtilis	135462	Japan	NRPS	5112	5112	PPS_groupE	glu,tyr,X
NZ_CP020722.1.region001	NZ_CP020722.1	Bacillus subtilis Bs-115	subtilis	1423.42		NRPS	5112	5112	PPS_groupE	tyr,glu
NZ_CP035397.1.region003	NZ_CP035397.1	Bacillus subtilis SRCM103773	subtilis	1423.75	South Korea	NRPS	5112	5112	PPS_groupE	X,tyr,glu
NZ_CP014471.1.region003	NZ_CP014471.1	Bacillus subtilis subsp. natto CGMCC 2108	subtilis	86029.6		NRPS	5112	5112	PPS_groupE	X,tyr,glu
NZ_CP032867.1.region007	NZ_CP032867.1	Bacillus subtilis subsp. subtilis N4-2	subtilis	135462	Japan	NRPS	5112	5112	PPS_groupE	X,tyr,glu
NZ_CP020722.1.region010	NZ_CP020722.1	Bacillus subtilis Bs-115	subtilis	1423.42		NRPS	5112	5112	PPS_groupE	X,tyr,glu
CP030925.1.region005	CP030925.1	Bacillus subtilis subsp. spizizenii SW83	subtilis	96241.1	India	NRPS	2044	2044	PPS_others	X,ile,glu
CP023755.1.region004	CP023755.1	Bacillus subtilis subsp. subtilis NCD-2	subtilis	135462	China:Hebei	NRPS	2044	2044	PPS_others	X,ile,tyr,glu,pro,val,glu
NZ_CP007409.1.region005	NZ_CP007409.1	Bacillus subtilis subsp. subtilis str. OH 131.1	subtilis	1.40426e+06	USA: Ohio	NRPS	2044	2044	PPS_others	X,ile,tyr,glu,pro,thr,tyr,orn,glu
NZ_CP035402.1.region003	NZ_CP035402.1	Bacillus subtilis SRCM103576	subtilis	1423.75	South Korea	NRPS	2550	2044	PPS_others	X,ile,tyr,glu
NZ_CP021985.1.region001	NZ_CP021985.1	Bacillus subtilis SR1	subtilis	1423.43	India: Assam, Sivasagar	NRPS	2550	2044	PPS_others	X,ile,glu,glu
CP032089.1.region003	CP032089.1	Bacillus subtilis FB6-3	subtilis	1423.59	India: Manipur	NRPS	2550	2044	PPS_others	X,ile,glu
NZ_CM000489.1.region005	NZ_CM000489.1	Bacillus subtilis subsp. subtilis str. JH642	subtilis	535025		NRPS	2550	2044	PPS_others	X,ile,tyr,glu,thr,tyr,orn,glu
NZ_CP034484.1.region005	NZ_CP034484.1	Bacillus subtilis subsp. subtilis NCIB 3610 = ATCC 6051	subtilis	535026		NRPS	2550	2044	PPS_others	X,ile,tyr,glu,pro,thr,tyr,orn,glu
NZ_CP015375.1.region010	NZ_CP015375.1	Bacillus subtilis subsp. subtilis KCTC 3135	subtilis	135461		NRPS	2550	2044	PPS_others	glu,orn,tyr,thr,pro,glu,tyr,ile,X
NZ_CP032315.1.region005	NZ_CP032315.1	Bacillus subtilis MZK05	subtilis	1423.62	Bangladesh	NRPS	5071	2044	PPS_others	X,ile,tyr,glu,pro,val,glu
NZ_CP035406.1.region003	NZ_CP035406.1	Bacillus subtilis SRCM103612	subtilis	1423.76	South Korea	NRPS	5071	2044	PPS_others	X,tyr,glu,pro,val,glu
NZ_CP035403.1.region004	NZ_CP035403.1	Bacillus subtilis SRCM103581	subtilis	1423.75	South Korea	NRPS	5104	5104	PPS_others	X
NZ_CP031675.1.region005	NZ_CP031675.1	Bacillus subtilis subsp. subtilis IITK SM1	subtilis	135462	India: Kanpur	NRPS	5104	5104	PPS_others	X,ile,tyr,glu,pro,glu
CP029052.1.region004	CP029052.1	Bacillus subtilis subsp. subtilis BS155	subtilis	135462	China	NRPS	5104	5104	PPS_others	X,ile,glu,tyr

## Sheet: fengycin_gcf
name	Accesion ID	Organism	species	PATRIC	Location	Product Prediction	Family Number	Clan Number	Groups	AA_domain_list
NZ_CP034037.1.region007	NZ_CP034037.1	Bacillus velezensis BCSo1	velezensis	492670	Turkey	NRPS	3522	2044	FEN	X,ile,glu,pro,thr,tyr,glu
NZ_CP022654.2.region002	NZ_CP022654.2	Bacillus velezensis SCDB 291	velezensis	492670	South Korea	NRPS	3065	3065	FEN	glu,orn,tyr,thr,glu,val,pro,glu,tyr,ile,X
NZ_CP036518.1.region002	NZ_CP036518.1	Bacillus velezensis ANSB01E	velezensis	492670	China: Beijing	NRPS	3065	3065	FEN	glu,orn,tyr,thr,glu,val,pro,glu,ile,X
NZ_CP025939.1.region005	NZ_CP025939.1	Bacillus velezensis 10075	velezensis	492670	China	NRPS	3065	3065	FEN	X,hydrophobic-aliphatic,tyr,glu,pro,val,glu,thr,tyr,orn,glu
NC_022653.1.region008	NC_022653.1	Bacillus amyloliquefaciens CC178	amyloliquefaciens	1.4129e+06	Korea: Suwon	NRPS	3065	3065	FEN	X,ile,tyr,glu,pro,val,glu,thr,tyr,orn,glu
NZ_CP006960.1.region010	NZ_CP006960.1	Bacillus amyloliquefaciens UMAF6614	amyloliquefaciens	1.43432e+06		NRPS	3065	3065	FEN	X,ile,glu,pro,val,glu,thr,tyr,glu
NZ_CP014838.1.region008	NZ_CP014838.1	Bacillus velezensis CBMB205	velezensis	492670	South Korea: Cheongwon	NRPS	3065	3065	FEN	X,ile,tyr,glu,pro,val,glu,thr,tyr,orn,glu
NZ_CP025341.1.region009	NZ_CP025341.1	Bacillus velezensis CMT-6	velezensis	492670	China: Guangdong	NRPS	3065	3065	FEN	X,ile,tyr,glu,pro,val,glu,thr,tyr,orn,glu
NZ_CP006890.1.region008	NZ_CP006890.1	Bacillus velezensis SQR9	velezensis	1.42314e+06		NRPS	3065	3065	FEN	X,ile,tyr,glu,pro,val,glu,thr,tyr,orn,glu
NZ_CP020375.1.region008	NZ_CP020375.1	Bacillus velezensis JTYP2	velezensis	492670	China: Shandong	NRPS	3065	3065	FEN	X,ile,tyr,glu,pro,val,glu,thr,tyr,orn,glu
NZ_CP014783.1.region008	NZ_CP014783.1	Bacillus amyloliquefaciens B15	amyloliquefaciens	1390.23	China:Xinjiang	NRPS	3065	3065	FEN	X,ile,tyr,glu,pro,val,glu,thr,tyr,orn,glu
NZ_CP027868.1.region002	NZ_CP027868.1	Bacillus velezensis SGAir0473	velezensis	492670	Singapore	NRPS	3065	3065	FEN	X,ile,tyr,glu,pro,val,glu,thr,tyr,orn,glu
NZ_CP036527.1.region007	NZ_CP036527.1	Bacillus velezensis UTB96	velezensis	492670	Iran	NRPS	3065	3065	FEN	X,ile,tyr,glu,pro,val,glu,thr,tyr,orn,glu
NZ_CP029071.1.region008	NZ_CP029071.1	Bacillus amyloliquefaciens ALB79	amyloliquefaciens	1390.46	USA: Berkeley, California	NRPS	3065	3065	FEN	X,ile,tyr,glu,pro,val,glu,thr,tyr,orn,glu
NZ_CP038028.1.region014	NZ_CP038028.1	Bacillus amyloliquefaciens FS1092	amyloliquefaciens	1390.53	USA:MD	NRPS	3065	3065	FEN	glu,orn,tyr,thr,glu,val,pro,glu,tyr,ile,X
NZ_AP018402.1.region008	NZ_AP018402.1	Bacillus velezensis S141	velezensis	492670	Thailand	NRPS	3065	3065	FEN	X,ile,tyr,glu,pro,val,glu,thr,tyr,orn,glu
NZ_CP033967.1.region007	NZ_CP033967.1	Bacillus velezensis 1B-23	velezensis	492670	Canada:Delhi	NRPS	3065	3065	FEN	glu,orn,tyr,thr,glu,val,pro,glu,tyr,ile,X
NZ_CP015911.1.region008	NZ_CP015911.1	Bacillus velezensis LS69	velezensis	492671	China:Lichuan,field at the foot of the hill	NRPS	3065	3065	FEN	X,ile,tyr,glu,pro,val,glu,thr,tyr,orn,glu
NC_009725.1.region008	NC_009725.1	Bacillus velezensis FZB42	velezensis	326424		NRPS	3065	3065	FEN	X,ile,tyr,glu,pro,val,glu,thr,tyr,orn,glu
NZ_CP021495.1.region008	NZ_CP021495.1	Bacillus velezensis GQJK49	velezensis	492670	China: Zhongning, Ningxia	NRPS	3065	3065	FEN	X,ile,tyr,glu,pro,val,glu,thr,tyr,orn,glu
NZ_CP028439.1.region006	NZ_CP028439.1	Bacillus velezensis 8-2	velezensis	492670	Korea: Daejeon	NRPS	3065	3065	FEN	glu,orn,tyr,thr,glu,val,pro,glu,tyr,ile,X
NZ_LN999829.1.region009	NZ_LN999829.1	Bacillus velezensis B25	velezensis	492670		NRPS	3065	3065	FEN	X,ile,tyr,glu,pro,thr,tyr,orn,glu
NC_022081.1.region009	NC_022081.1	Bacillus velezensis UCMB5113	velezensis	1.15048e+06	Ukraine: Karpaty mountains	NRPS	3065	3065	FEN	X,ile,tyr,glu,pro,val,glu,thr,tyr,orn,glu
NZ_CP032154.1.region008	NZ_CP032154.1	Bacillus velezensis ZF2	velezensis	492670	China:Beijing	NRPS	3065	3065	FEN	X,ile,tyr,glu,pro,val,glu,thr,tyr,orn,glu
NZ_CP028440.1.region004	NZ_CP028440.1	Bacillus velezensis J7-1	velezensis	492670	Korea: Daejeon	NRPS	3065	3065	FEN	glu,orn,tyr,thr,glu,val,pro,glu,tyr,ile,X
NZ_CP033054.1.region008	NZ_CP033054.1	Bacillus velezensis Bac57	velezensis	492670	Saudi Arabia:Rabigh harbor lagoon	NRPS	3065	3065	FEN	X,ile,tyr,glu,pro,val,glu,thr,tyr
NZ_CP030097.1.region007	NZ_CP030097.1	Bacillus amyloliquefaciens SH-B74	amyloliquefaciens	1390.45	China	NRPS	3065	3065	FEN	X,ile,tyr,glu,pro,val,glu,thr,tyr,orn,glu
NZ_CP027429.1.region006	NZ_CP027429.1	Bacillus velezensis VCC-2003	velezensis	492670	Turkey: Canakkale, Troia antique city	NRPS	3065	3065	FEN	glu,orn,tyr,thr,glu,val,pro,glu,tyr,ile,X
NC_016784.1.region008	NC_016784.1	Bacillus velezensis CAU B946	velezensis	1.11496e+06		NRPS	3065	3065	FEN	X,ile,tyr,glu,pro,val,glu,tyr,orn,glu
NZ_CP007165.1.region009	NZ_CP007165.1	Bacillus velezensis NJN-6	velezensis	1.45821e+06		NRPS	3065	3065	FEN	X,ile,tyr,glu,pro,val,glu,thr,tyr,orn,glu
NC_020272.1.region006	NC_020272.1	Bacillus amyloliquefaciens IT-45	amyloliquefaciens	1.09104e+06		NRPS	3065	3065	FEN	glu,orn,tyr,thr,glu,val,pro,glu,tyr,ile,X
NZ_CP010556.1.region008	NZ_CP010556.1	Bacillus velezensis L-H15	velezensis	1390.11	China	NRPS	3065	3065	FEN	X,ile,tyr,glu,thr,tyr,glu,pro,val,glu
NZ_CP011347.1.region006	NZ_CP011347.1	Bacillus velezensis YJ11-1-4	velezensis	492670	South Korea: Gyeonggi-do, Yangju-Si	NRPS	3065	3065	FEN	glu,tyr,thr,glu,val,pro,glu,tyr,X
NZ_CP028441.1.region007	NZ_CP028441.1	Bacillus velezensis 131-4	velezensis	492670	Korea: Daejeon	NRPS	3065	3065	FEN	X,ile,tyr,glu,pro,val,glu,thr,tyr,orn,glu
NZ_CP026610.1.region009	NZ_CP026610.1	Bacillus velezensis CGMCC 11640	velezensis	492670	China:Tianmu Mountain	NRPS	3065	3065	FEN	X,ile,tyr,glu,pro,val,glu,thr,tyr,orn,glu
NZ_CP031424.1.region008	NZ_CP031424.1	Bacillus amyloliquefaciens B-4	amyloliquefaciens	1390.46	China	NRPS	3065	3065	FEN	X,ile,tyr,glu,pro,val,glu,thr,tyr,orn,glu
NZ_CP029070.1.region008	NZ_CP029070.1	Bacillus amyloliquefaciens ALB69	amyloliquefaciens	1390.45	USA: Chico, California	NRPS	3065	3065	FEN	X,ile,tyr,glu,pro,val,glu,thr,tyr,orn,glu
NZ_CP009749.1.region008	NZ_CP009749.1	Bacillus subtilis ATCC 19217	subtilis	1423.14		NRPS	3065	3065	FEN	X,ile,tyr,glu,pro,val,glu,thr,tyr,orn,glu
NZ_CP025079.1.region008	NZ_CP025079.1	Bacillus velezensis QST713	velezensis	492670	France	NRPS	3065	3065	FEN	X,ile,tyr,glu,pro,val,glu,thr,tyr,orn,glu
NZ_CP029069.1.region008	NZ_CP029069.1	Bacillus amyloliquefaciens ALB65	amyloliquefaciens	1390.45	USA: Davis, California	NRPS	3065	3065	FEN	X,ile,tyr,glu,pro,val,glu,thr,tyr,orn,glu
NZ_CP014990.2.region007	NZ_CP014990.2	Bacillus velezensis KD1	velezensis	492671	South Korea: Yangju-si, Gyeonggi-do	NRPS	3065	3065	FEN	X,ile,tyr,glu,pro,val,glu,thr,tyr,orn,glu
NZ_CP029034.1.region005	NZ_CP029034.1	Bacillus velezensis LDO2	velezensis	492670	China: Zhumadian	NRPS	3065	3065	FEN	glu,orn,tyr,thr,glu,val,pro,glu,tyr,ile,X
NZ_CP023320.1.region012	NZ_CP023320.1	Bacillus velezensis SCGB 1	velezensis	492670	South Korea	NRPS	3065	3065	FEN	X,ile,tyr,glu,pro,val,glu,thr,tyr,orn,glu
NZ_CP024897.1.region008	NZ_CP024897.1	Bacillus velezensis CN026	velezensis	492670	Belgium: Sorinnes	NRPS	3065	3065	FEN	X,ile,tyr,glu,pro,val,glu,thr,tyr,orn,glu
NZ_CP024203.1.region008	NZ_CP024203.1	Bacillus velezensis NKG-1	velezensis	492670	China: Changbai Mountain in Jilin Province	NRPS	3065	3065	FEN	X,ile,tyr,glu,pro,val,glu,thr,tyr,orn,glu
NZ_CP016371.1.region008	NZ_CP016371.1	Bacillus velezensis S3-1	velezensis	492671	China: Tangshan city, Hebei province	NRPS	3065	3065	FEN	X,ile,tyr,glu,pro,val,glu,thr,tyr,orn,glu
NC_017061.1.region008	NC_017061.1	Bacillus velezensis YAU B9601-Y2	velezensis	1.15578e+06	North China	NRPS	3065	3065	FEN	X,ile,tyr,glu,pro,glu,thr,tyr,orn,glu
NZ_CP011686.1.region008	NZ_CP011686.1	Bacillus velezensis G341	velezensis	1390.15	South Korea: Cheongju	NRPS	3065	3065	FEN	X,ile,tyr,glu,pro,val,glu,thr,tyr,orn,glu
NZ_CP011346.1.region009	NZ_CP011346.1	Bacillus velezensis JJ-D34	velezensis	492670	South Korea: Gyeonggi-Do, Yongin-Si, Beagam-myeon	NRPS	3065	3065	FEN	X,ile,tyr,glu,pro,val,glu,thr,tyr,orn,glu
NZ_CP009679.1.region008	NZ_CP009679.1	Bacillus velezensis JS25R	velezensis	492670		NRPS	3065	3065	FEN	X,ile,tyr,glu,pro,val,glu,thr,tyr,orn,glu
NZ_CP007242.1.region007	NZ_CP007242.1	Bacillus amyloliquefaciens KHG19	amyloliquefaciens	1.29236e+06		NRPS	3065	3065	FEN	X,ile,glu,pro,val,glu,thr,tyr,glu
NZ_CP023431.1.region013	NZ_CP023431.1	Bacillus velezensis SCGB 574	velezensis	492670	South Korea	NRPS	3065	3065	FEN	X,ile,tyr,glu,pro,val,glu,thr,tyr,orn,glu
NZ_CP014700.1.region004	NZ_CP014700.1	Bacillus amyloliquefaciens S499	amyloliquefaciens	1390.17	Democratic Republic of the Congo: Iturie province	NRPS	3065	3065	FEN	glu,orn,tyr,thr,glu,val,pro,glu,tyr,ile,X
CP041144.1.region008	CP041144.1	Bacillus velezensis UCMB5044	velezensis	492670	Tajikistan: Dushanbe	NRPS	3065	3065	FEN	X,ile,tyr,glu,pro,val,glu,thr,tyr,orn,glu
NZ_CP019040.1.region008	NZ_CP019040.1	Bacillus velezensis GH1-13	velezensis	492671	Korea: Goheung	NRPS	3065	3065	FEN	X,ile,tyr,glu,pro,val,glu,thr,tyr,orn,glu
NZ_CP016395.1.region009	NZ_CP016395.1	Bacillus velezensis M75	velezensis	492671	Korea: cotton waste cultivated with mushroom in agricultural sites	NRPS	3065	3065	FEN	X,ile,tyr,glu,pro,val,glu,thr,tyr,orn,glu
NZ_CP039297.1.region008	NZ_CP039297.1	Bacillus velezensis UFLA258	velezensis	492670	Brazil: Mato Grosso	NRPS	3065	3065	FEN	X,ile,tyr,glu,pro,val,glu,thr,tyr,orn,glu
NZ_CP040378.1.region009	NZ_CP040378.1	Bacillus velezensis P34	velezensis	492670	Brazil: Amazon region near Manaus	NRPS	3065	3065	FEN	X,ile,tyr,glu,pro,val,glu,thr,tyr,orn,glu
NZ_CP018200.1.region004	NZ_CP018200.1	Bacillus amyloliquefaciens WS-8	amyloliquefaciens	1390.31	China: Baoding	NRPS	3065	3065	FEN	glu,orn,tyr,thr,glu,val,pro,glu,tyr,ile,X
NZ_CP032144.1.region008	NZ_CP032144.1	Bacillus velezensis BIM B-439D	velezensis	492670	Belarus: Vileyka District	NRPS	3065	3065	FEN	X,ile,tyr,glu,pro,val,glu,thr,tyr,orn,glu
NZ_CP013727.1.region004	NZ_CP013727.1	Bacillus amyloliquefaciens MBE1283	amyloliquefaciens	1390.16	South Korea	NRPS	3065	3065	FEN	X,ile,tyr,glu,pro,val,glu,thr,tyr,orn,glu
NZ_CP018152.1.region011	NZ_CP018152.1	Bacillus amyloliquefaciens LM2303	amyloliquefaciens	1390.31	China: Qinghai-Tibetan Plateau	NRPS	3065	3065	FEN	glu,orn,tyr,thr,glu,val,pro,glu,tyr,ile,X
NZ_CP018007.1.region006	NZ_CP018007.1	Bacillus velezensis sx01604	velezensis	492670	China:Beijing	NRPS	3065	3065	FEN	glu,orn,tyr,thr,glu,val,pro,glu,tyr,ile,X
NZ_CP022556.1.region004	NZ_CP022556.1	Bacillus velezensis NJAU-Z9	velezensis	492670	China	NRPS	3065	3065	FEN	glu,orn,tyr,thr,glu,val,pro,glu,tyr,ile,X
NZ_CP022341.1.region008	NZ_CP022341.1	Bacillus velezensis 157	velezensis	492670		NRPS	3065	3065	FEN	X,ile,tyr,glu,pro,val,glu,thr,tyr,orn,glu
NZ_CP028437.1.region008	NZ_CP028437.1	Bacillus velezensis DR-08	velezensis	492670	South Korea: Daejeon	NRPS	3065	3065	FEN	X,ile,tyr,glu,pro,val,glu,thr,tyr,orn,glu
NZ_CP007244.1.region007	NZ_CP007244.1	Bacillus velezensis TrigoCor1448	velezensis	1.44909e+06	Brazil	NRPS	3065	3065	FEN	X,ile,tyr,glu,pro,val,glu,thr,tyr,orn,glu
NZ_CP034203.1.region009	NZ_CP034203.1	Bacillus velezensis 83	velezensis	492670	Mexico: Sinaloa	NRPS	3065	3065	FEN	X,ile,tyr,glu,pro,val,glu,thr,tyr,orn,glu
NZ_CP032146.1.region009	NZ_CP032146.1	Bacillus amyloliquefaciens YP6	amyloliquefaciens	1390.5	China: Guizhou	NRPS-like.NRPS	3065	3065	FEN	X,ile,tyr,glu,pro,val,glu,thr,tyr,orn,glu
NZ_CP024797.1.region008	NZ_CP024797.1	Bacillus velezensis TJ02	velezensis	492670	China: tianjin	NRPS	3065	3065	FEN	X,ile,tyr,glu,pro,val,glu,thr,tyr,orn,glu
NZ_CP021976.1.region008	NZ_CP021976.1	Bacillus velezensis T20E-257	velezensis	492670	South Korea: Yecheon	NRPS	3065	3065	FEN	X,ile,tyr,glu,pro,val,glu,thr,tyr,orn,glu
NZ_CP028375.1.region008	NZ_CP028375.1	Bacillus velezensis W1	velezensis	492670	China: Yunnan	NRPS	3065	3065	FEN	X,ile,tyr,glu,pro,glu,thr,tyr,orn,glu
NZ_CP017953.1.region008	NZ_CP017953.1	Bacillus amyloliquefaciens Y14	amyloliquefaciens	1390.3	China: Linyi, Shandong	NRPS	3065	3065	FEN	X,ile,tyr,glu,pro,val,glu,thr,tyr,orn,glu
NZ_CP020874.1.region003	NZ_CP020874.1	Bacillus velezensis GYL4	velezensis	492670	Korea: Gwangyang Province	NRPS	3065	3065	FEN	glu,orn,tyr,thr,glu,val,pro,glu,tyr,ile,X
NZ_CP032506.1.region007	NZ_CP032506.1	Bacillus velezensis JT3-1	velezensis	492670	China:Gansu	NRPS	3065	3065	FEN	X,ile,tyr,glu,pro,val,glu,thr,tyr,orn,glu
BGC0001095.1	BGC0001095.1	Bacillus amyloliquefaciens subsp. plantarum str. FZB42	amyloliquefaciens			nrps	3065	3065	FEN
NZ_CP037417.1.region009	NZ_CP037417.1	Bacillus velezensis LB002	velezensis	492670	China:Nanjing	NRPS	3065	3065	FEN	X,ile,tyr,glu,pro,val,glu,thr,tyr,orn,glu
NZ_CP023859.1.region010	NZ_CP023859.1	Bacillus velezensis L-1	velezensis	492670	China: pear germplasm repository of the Institute of Pomology, Chinese Academy of Agricultural Sciences, Xingcheng	NRPS	3065	3065	FEN	X,ile,tyr,glu,pro,val,glu,thr,tyr,orn,glu
NZ_CP018295.1.region008	NZ_CP018295.1	Bacillus subtilis J-5	subtilis	1423.34	China:Hebei:Shijiazhuang	NRPS	3065	3065	FEN	X,ile,tyr,glu,pro,val,glu,thr,tyr,orn,glu
NC_019842.1.region009	NC_019842.1	Bacillus velezensis AS43.3	velezensis	1.22579e+06		NRPS	3065	3065	FEN	X,ile,tyr,glu,pro,val,glu,thr,tyr,orn,glu
NZ_CP023414.1.region006	NZ_CP023414.1	Bacillus velezensis BS-37	velezensis	492670	China: shandong	NRPS	3065	3065	FEN	glu,orn,tyr,thr,glu,val,pro,glu,tyr,ile,X
NZ_CP006058.1.region003	NZ_CP006058.1	Bacillus amyloliquefaciens UMAF6639	amyloliquefaciens	1.33354e+06		NRPS	3065	3065	FEN	X,ile,tyr,glu,pro,val,glu,thr,tyr,orn,glu
NZ_CP034176.1.region008	NZ_CP034176.1	Bacillus velezensis MH25	velezensis	492670	China	NRPS	3065	3065	FEN	X,ile,tyr,glu,pro,val,glu,thr,tyr,orn,glu
NZ_CP021011.1.region014	NZ_CP021011.1	Bacillus velezensis GFP-2	velezensis	492670	China	NRPS	3065	3065	FEN	X,ile,tyr,glu,pro,val,glu,thr,tyr,orn,glu
NZ_CP030150.1.region009	NZ_CP030150.1	Bacillus velezensis DSYZ	velezensis	492670	China	NRPS	3065	3065	FEN	X,ile,tyr,glu,pro,val,glu,thr,tyr,orn,glu
NZ_CP029296.1.region008	NZ_CP029296.1	Bacillus velezensis AP183	velezensis	492671	United States	NRPS	3065	3065	FEN	X,ile,tyr,glu,pro,val,glu,thr,tyr,orn,glu
NZ_CP009611.1.region008	NZ_CP009611.1	Bacillus subtilis Bs-916	subtilis	1423.14	China: Jurong county, Nanjing	NRPS	3065	3065	FEN	X,ile,tyr,glu,pro,val,glu,thr,tyr,orn,glu
NC_020410.1.region007	NC_020410.1	Bacillus velezensis UCMB5036	velezensis	1.15048e+06	Ukraine	NRPS	3065	3065	FEN	X,ile,tyr,glu,pro,val,glu,thr,tyr,orn,glu
NZ_CP025308.1.region008	NZ_CP025308.1	Bacillus velezensis Lzh-a42	velezensis	492670	China: Dezhou	NRPS	3065	3065	FEN	X,ile,tyr,glu,pro,val,glu,thr,tyr,orn,glu
CP041143.1.region008	CP041143.1	Bacillus velezensis UCMB5007	velezensis	492670	Ukraine:Kyiv	NRPS	3065	3065	FEN	X,ile,tyr,glu,pro,val,glu,thr,tyr,orn,glu
NZ_CP023748.1.region008	NZ_CP023748.1	Bacillus velezensis LABIM40	velezensis	492670	Brazil	NRPS	4005	4005	FEN	X,ile,glu,pro,glu,thr,tyr,orn,glu
NZ_CP039380.1.region007	NZ_CP039380.1	Bacillus velezensis LPL-K103	velezensis	1390.11	China	NRPS	4005	4005	FEN	X,ile,tyr,glu,pro,glu,thr,tyr,orn,glu
NZ_CP022531.1.region010	NZ_CP022531.1	Bacillus velezensis TB1501	velezensis	492670	China: Xiqing district of Tianjin city	NRPS	4005	4005	FEN	X,ile,tyr,glu,pro,val,glu,tyr,glu
NC_017912.1.region008	NC_017912.1	Bacillus amyloliquefaciens Y2	amyloliquefaciens	1.12621e+06		NRPS	4005	4005	FEN	X,ile,glu,pro,glu,thr,tyr,orn,glu
NC_022530.1.region006	NC_022530.1	Bacillus velezensis NAU-B3	velezensis	1.38573e+06		NRPS	4005	4005	FEN	glu,orn,tyr,glu,val,pro,glu,tyr,ile,X
CP041145.1.region009	CP041145.1	Bacillus velezensis At1	velezensis	492670	Sweden:Uppsala	NRPS	4005	4005	FEN	X,ile,tyr,glu,pro,val,glu,thr,tyr,orn,glu
NZ_CP018133.1.region009	NZ_CP018133.1	Bacillus velezensis ATR2	velezensis	1423.46	China: Shandong	NRPS	4005	4005	FEN	X,ile,glu,pro,glu,thr,tyr,orn,glu
NZ_CP023133.1.region010	NZ_CP023133.1	Bacillus velezensis J01	velezensis	492670	Brazil	NRPS	3522	2044	FEN_Others	X,ile,glu,pro,glu
NZ_CP017747.1.region004	NZ_CP017747.1	Bacillus velezensis SYBC H47	velezensis	492671	China	NRPS	3065	3065	FEN_Others	glu,ile,X
NC_023073.1.region009	NC_023073.1	Bacillus amyloliquefaciens LFB112	amyloliquefaciens	1.41517e+06		NRPS	3065	3065	FEN_Others	X,ile,tyr,glu,pro
NZ_CP021338.1.region009	NZ_CP021338.1	Bacillus velezensis ZL918	velezensis	492670	China:Hubei	NRPS	3065	3065	FEN_Others	X,ile,tyr,glu,pro,val,glu
NC_022075.1.region008	NC_022075.1	Bacillus velezensis UCMB5033 UCMB-5033	velezensis	1.33852e+06		NRPS	3065	3065	FEN_Others	X,ile,tyr,glu,pro,val,glu
NZ_CP009684.1.region010	NZ_CP009684.1	Bacillus subtilis B-1	subtilis	1423.13		NRPS	4005	4005	FEN_Others	X,ile,tyr,val,asp,leu
CP015417.1.region007	CP015417.1	Bacillus velezensis SB1216	velezensis	492670	United States	NRPS	4005	4005	FEN_Others	X,ile,glu,pro,glu,thr,tyr,glu
NZ_CP015443.1.region001	NZ_CP015443.1	Bacillus velezensis CC09	velezensis	492670	China:Campus of NanJing University, Gu Lou	NRPS	4005	4005	FEN_Others	orn,tyr,thr,glu,pro,glu,tyr,ile,X
NZ_CP011278.1.region008	NZ_CP011278.1	Bacillus velezensis L-S60	velezensis	1390.15	China	NRPS	4005	4005	FEN_Others	X,ile,tyr,glu,pro,val,glu,thr,tyr,orn,glu
NZ_CP021888.1.region009	NZ_CP021888.1	Bacillus velezensis SRCM100072	velezensis	492670	South Korea	NRPS	5085	2044	FEN_groupB	X,ile,pro
NZ_CP017775.1.region008	NZ_CP017775.1	Bacillus velezensis 9912D	velezensis	492671	China	NRPS	5085	2044	FEN_groupB	X,ile,pro,val
NZ_CP035410.1.region009	NZ_CP035410.1	Bacillus velezensis SRCM103616	velezensis	492670	South Korea	NRPS	5085	2044	FEN_groupB	X,ile,pro,val
NZ_CP035393.1.region009	NZ_CP035393.1	Bacillus velezensis SRCM103691	velezensis	492670	South Korea	NRPS	5085	2044	FEN_groupB	X,ile,pro,val
NZ_CP035399.1.region009	NZ_CP035399.1	Bacillus velezensis SRCM103788	velezensis	492670	South Korea	NRPS	5085	2044	FEN_groupB	X,ile,pro,val
NZ_CP021890.1.region008	NZ_CP021890.1	Bacillus velezensis SRCM101413	velezensis	492670	South Korea	NRPS	5085	2044	FEN_groupB	X,ile,pro,val
NZ_CP033576.1.region015	NZ_CP033576.1	Bacillus velezensis NY12-2	velezensis	492670	South Korea	NRPS	4005	4005	FEN_groupB	X,ile
NZ_CP023075.1.region009	NZ_CP023075.1	Bacillus velezensis K26	velezensis	492670	South Korea: Bundang	NRPS	4005	4005	FEN_groupB	X,ile
NZ_CP020805.1.region011	NZ_CP020805.1	Bacillus velezensis 9D-6	velezensis	492670	Canada: Delhi	NRPS	3522	2044	FEN_groupC	X,ile,tyr,glu
NC_014551.1.region007	NC_014551.1	Bacillus amyloliquefaciens DSM 7 = ATCC 23350	amyloliquefaciens	692421		NRPS-like	3522	2044	FEN_groupC	ile,tyr,glu
NZ_CP011252.1.region007	NZ_CP011252.1	Bacillus amyloliquefaciens MT45	amyloliquefaciens	1390.4	China: Maotai, Renhuai	NRPS-like	3522	2044	FEN_groupC	ile,tyr,glu
NC_017190.1.region007	NC_017190.1	Bacillus amyloliquefaciens LL3	amyloliquefaciens	1.00158e+06		NRPS-like	3522	2044	FEN_groupC	X,ile,tyr,glu
NC_017191.1.region007	NC_017191.1	Bacillus amyloliquefaciens XH7	amyloliquefaciens	1.03484e+06		NRPS	3522	2044	FEN_groupC	glu,tyr,ile,X
NZ_CP009748.1.region007	NZ_CP009748.1	Bacillus subtilis ATCC 13952	subtilis	1423.14		NRPS-like	3522	2044	FEN_groupC	X,ile,tyr,glu
NC_017188.1.region007	NC_017188.1	Bacillus amyloliquefaciens TA208	amyloliquefaciens	999891		NRPS	3522	2044	FEN_groupC	glu,tyr,ile,X
NZ_CP021505.1.region007	NZ_CP021505.1	Bacillus amyloliquefaciens SRCM101267	amyloliquefaciens	1390.4	South Korea	NRPS-like	3522	2044	FEN_groupC	ile,tyr,glu
NZ_CP018902.1.region004	NZ_CP018902.1	Bacillus amyloliquefaciens HK1	amyloliquefaciens	1390.5	China	NRPS	3522	2044	FEN_groupC	glu,tyr,ile
NZ_CP031880.1.region009	NZ_CP031880.1	Bacillus velezensis OSY-GA1	velezensis	492670	United States	NRPS	4005	4005	FEN_groupC	X,ile,tyr,glu

## Sheet: iturin_gcf
name	Accesion ID	Organism	species	Product Prediction	family_number	clan_number	Groups	AA_domain_list
NZ_CP016913.1.region006	NZ_CP016913.1	Bacillus amyloliquefaciens RD7-7	amyloliquefaciens	transAT-PKS.NRPS	3523	4607	Bacillomycin D	thr,ser,glu,pro,asn,tyr,asn,fatty_acid,mal,inactive
NZ_CP022654.2.region003	NZ_CP022654.2	Bacillus velezensis SCDB 291	velezensis	transAT-PKS.NRPS-like.NRPS	4076	4607	Bacillomycin D	mal,fatty_acid,asn,tyr,asn,pro,glu,ser,thr
NC_022530.1.region007	NC_022530.1	Bacillus velezensis NAU-B3	velezensis	transAT-PKS.NRPS-like.NRPS	4076	4607	Bacillomycin D	mal,fatty_acid,asn,tyr,asn,pro,glu,ser,thr
NZ_CP020874.1.region004	NZ_CP020874.1	Bacillus velezensis GYL4	velezensis	transAT-PKS.NRPS-like.NRPS	4076	4607	Bacillomycin D	mal,fatty_acid,asn,tyr,asn,pro,glu,ser,thr
NZ_CP021011.1.region013	NZ_CP021011.1	Bacillus velezensis GFP-2	velezensis	transAT-PKS.NRPS	4076	4607	Bacillomycin D	thr,ser,glu,pro,asn,tyr,asn,fatty_acid,mal
NZ_CP017775.1.region007	NZ_CP017775.1	Bacillus velezensis 9912D	velezensis	transAT-PKS.NRPS	4076	4607	Bacillomycin D	thr,ser,glu,pro,asn,tyr,asn,fatty_acid,mal
NZ_CP023431.1.region012	NZ_CP023431.1	Bacillus velezensis SCGB 574	velezensis	transAT-PKS.NRPS	4076	4607	Bacillomycin D	thr,ser,glu,pro,asn,tyr,asn,fatty_acid,mal
NZ_CP023075.1.region008	NZ_CP023075.1	Bacillus velezensis K26	velezensis	transAT-PKS.NRPS	4076	4607	Bacillomycin D	thr,ser,glu,pro,asn,tyr,asn,fatty_acid,mal
NZ_CP025308.1.region007	NZ_CP025308.1	Bacillus velezensis Lzh-a42	velezensis	transAT-PKS.NRPS	4076	4607	Bacillomycin D	thr,ser,glu,pro,asn,tyr,asn,fatty_acid,mal
NC_017061.1.region007	NC_017061.1	Bacillus velezensis YAU B9601-Y2	velezensis	transAT-PKS.NRPS	4076	4607	Bacillomycin D	thr,ser,glu,pro,asn,tyr,asn,fatty_acid,mal
NZ_CP009679.1.region007	NZ_CP009679.1	Bacillus velezensis JS25R	velezensis	transAT-PKS.NRPS	4076	4607	Bacillomycin D	thr,ser,glu,pro,asn,tyr,asn,fatty_acid,mal
NZ_CP023320.1.region011	NZ_CP023320.1	Bacillus velezensis SCGB 1	velezensis	transAT-PKS.NRPS	4076	4607	Bacillomycin D	thr,ser,glu,pro,asn,tyr,asn,fatty_acid,mal
NZ_CP029070.1.region007	NZ_CP029070.1	Bacillus amyloliquefaciens ALB69	amyloliquefaciens	transAT-PKS.NRPS	4076	4607	Bacillomycin D	thr,ser,glu,pro,asn,tyr,asn,fatty_acid,mal
NZ_CP035393.1.region008	NZ_CP035393.1	Bacillus velezensis SRCM103691	velezensis	transAT-PKS.NRPS	4076	4607	Bacillomycin D	thr,ser,glu,pro,asn,tyr,asn,fatty_acid,mal
NZ_CP022341.1.region007	NZ_CP022341.1	Bacillus velezensis 157	velezensis	transAT-PKS.NRPS	4076	4607	Bacillomycin D	thr,ser,glu,pro,asn,tyr,asn,fatty_acid,mal
NZ_CP027868.1.region001	NZ_CP027868.1	Bacillus velezensis SGAir0473	velezensis	transAT-PKS.NRPS	4076	4607	Bacillomycin D	thr,ser,glu,pro,asn,tyr,asn,fatty_acid,mal
NC_022653.1.region007	NC_022653.1	Bacillus amyloliquefaciens CC178	amyloliquefaciens	transAT-PKS.NRPS	4076	4607	Bacillomycin D	thr,ser,glu,pro,asn,tyr,asn,fatty_acid,mal
NZ_CP006960.1.region009	NZ_CP006960.1	Bacillus amyloliquefaciens UMAF6614	amyloliquefaciens	transAT-PKS.NRPS	4076	4607	Bacillomycin D	thr,ser,glu,pro,asn,tyr,asn,fatty_acid,mal
NZ_CP024897.1.region007	NZ_CP024897.1	Bacillus velezensis CN026	velezensis	transAT-PKS.NRPS	4076	4607	Bacillomycin D	thr,ser,glu,pro,asn,tyr,asn,fatty_acid,mal
CP041143.1.region007	CP041143.1	Bacillus velezensis UCMB5007	velezensis	transAT-PKS.NRPS	4076	4607	Bacillomycin D	thr,ser,glu,pro,asn,tyr,asn,fatty_acid,mal
NZ_CP018133.1.region008	NZ_CP018133.1	Bacillus velezensis ATR2	velezensis	transAT-PKS.NRPS	4076	4607	Bacillomycin D	thr,ser,glu,pro,asn,tyr,asn,fatty_acid,mal
NZ_CP035399.1.region008	NZ_CP035399.1	Bacillus velezensis SRCM103788	velezensis	transAT-PKS.NRPS	4076	4607	Bacillomycin D	thr,ser,glu,pro,asn,tyr,asn,fatty_acid,mal
NZ_CP025939.1.region004	NZ_CP025939.1	Bacillus velezensis 10075	velezensis	transAT-PKS.NRPS	4076	4607	Bacillomycin D	thr,ser,glu,pro,asn,tyr,asn,fatty_acid,mal
NZ_CP034203.1.region008	NZ_CP034203.1	Bacillus velezensis 83	velezensis	transAT-PKS.NRPS	4076	4607	Bacillomycin D	thr,ser,glu,pro,asn,tyr,asn,fatty_acid,mal
NZ_CP028375.1.region007	NZ_CP028375.1	Bacillus velezensis W1	velezensis	transAT-PKS.NRPS	4076	4607	Bacillomycin D	thr,ser,glu,pro,asn,tyr,asn,fatty_acid,mal
NZ_CP035410.1.region008	NZ_CP035410.1	Bacillus velezensis SRCM103616	velezensis	transAT-PKS.NRPS	4076	4607	Bacillomycin D	thr,ser,glu,pro,asn,tyr,asn,fatty_acid,mal
CP041144.1.region007	CP041144.1	Bacillus velezensis UCMB5044	velezensis	transAT-PKS.NRPS	4076	4607	Bacillomycin D	thr,ser,glu,pro,asn,tyr,asn,fatty_acid,mal
NZ_CP033576.1.region014	NZ_CP033576.1	Bacillus velezensis NY12-2	velezensis	transAT-PKS.NRPS	4076	4607	Bacillomycin D	thr,ser,glu,pro,asn,tyr,asn,fatty_acid,mal
NZ_CP021888.1.region008	NZ_CP021888.1	Bacillus velezensis SRCM100072	velezensis	transAT-PKS.NRPS	4076	4607	Bacillomycin D	thr,ser,glu,pro,asn,tyr,asn,fatty_acid,mal
NC_009725.1.region007	NC_009725.1	Bacillus velezensis FZB42	velezensis	transAT-PKS.NRPS	4076	4607	Bacillomycin D	thr,ser,glu,pro,asn,tyr,asn,fatty_acid,mal
NZ_CP006890.1.region007	NZ_CP006890.1	Bacillus velezensis SQR9	velezensis	transAT-PKS.NRPS	4076	4607	Bacillomycin D	thr,ser,glu,pro,asn,tyr,asn,fatty_acid,mal
NZ_CP009749.1.region007	NZ_CP009749.1	Bacillus subtilis ATCC 19217	subtilis	transAT-PKS.NRPS	4076	4607	Bacillomycin D	thr,ser,glu,pro,asn,tyr,asn,fatty_acid,mal
NZ_CP029069.1.region007	NZ_CP029069.1	Bacillus amyloliquefaciens ALB65	amyloliquefaciens	transAT-PKS.NRPS	4076	4607	Bacillomycin D	thr,ser,glu,pro,asn,tyr,asn,fatty_acid,mal
NZ_CP019040.1.region007	NZ_CP019040.1	Bacillus velezensis GH1-13	velezensis	transAT-PKS.NRPS	4076	4607	Bacillomycin D	thr,ser,glu,pro,asn,tyr,asn,fatty_acid,mal
NC_017912.1.region007	NC_017912.1	Bacillus amyloliquefaciens Y2	amyloliquefaciens	transAT-PKS.NRPS	4076	4607	Bacillomycin D	thr,ser,glu,pro,asn,tyr,asn,fatty_acid,mal
NZ_CP016767.1.region004	NZ_CP016767.1	Bacillus subtilis CW14	subtilis	NRPS-like.transAT-PKS.betalactone.NRPS	3523	4607	Bacillomycin F	mal,fatty_acid,asn,tyr,asn,gln,pro,asn,thr
NZ_CP029465.1.region006	NZ_CP029465.1	Bacillus subtilis subsp. inaquosorum KCTC 13429	subtilis	transAT-PKS.betalactone.NRPS	4076	4607	Bacillomycin F	thr,asn,pro,gln,asn,tyr,asn,fatty_acid,mal
NZ_CP013984.1.region005	NZ_CP013984.1	Bacillus subtilis subsp. inaquosorum DE111	subtilis	transAT-PKS.betalactone.NRPS	4607	4607	Bacillomycin F	thr,asn,pro,gln,asn,tyr,asn,fatty_acid,mal
NZ_CP017747.1.region005	NZ_CP017747.1	Bacillus velezensis SYBC H47	velezensis	transAT-PKS.NRPS-like.NRPS	4076	4607	Bacillomycin L	mal,fatty_acid,asn,tyr,asn,ser,glu,ser,thr
NZ_CP023414.1.region007	NZ_CP023414.1	Bacillus velezensis BS-37	velezensis	transAT-PKS.NRPS-like.NRPS	4076	4607	Bacillomycin L	mal,fatty_acid,asn,tyr,asn,ser,glu,ser,thr
NZ_CP009611.1.region007	NZ_CP009611.1	Bacillus subtilis Bs-916	subtilis	transAT-PKS.NRPS	4076	4607	Bacillomycin L	thr,ser,glu,ser,asn,tyr,asn,fatty_acid,mal
NC_022081.1.region008	NC_022081.1	Bacillus velezensis UCMB5113	velezensis	transAT-PKS.NRPS	4076	4607	Bacillomycin L	thr,ser,glu,ser,asn,tyr,asn,fatty_acid,mal
NZ_CP032144.1.region007	NZ_CP032144.1	Bacillus velezensis BIM B-439D	velezensis	transAT-PKS.NRPS	4076	4607	Bacillomycin L	thr,ser,glu,ser,asn,tyr,asn,fatty_acid,mal
NZ_CP023748.1.region007	NZ_CP023748.1	Bacillus velezensis LABIM40	velezensis	transAT-PKS.NRPS	4076	4607	Bacillomycin L	thr,ser,glu,ser,asn,tyr,asn,fatty_acid,mal
NZ_CP040378.1.region008	NZ_CP040378.1	Bacillus velezensis P34	velezensis	transAT-PKS.NRPS	4076	4607	Bacillomycin L	thr,ser,glu,ser,asn,tyr,asn,fatty_acid,mal
NZ_CP014990.2.region006	NZ_CP014990.2	Bacillus velezensis KD1	velezensis	transAT-PKS.NRPS	4076	4607	Bacillomycin L	thr,ser,glu,ser,asn,tyr,asn,fatty_acid,mal
CP015417.1.region006	CP015417.1	Bacillus velezensis SB1216	velezensis	transAT-PKS.NRPS	4076	4607	Bacillomycin L	thr,ser,glu,ser,asn,tyr,asn,fatty_acid,mal
NZ_CP039380.1.region006	NZ_CP039380.1	Bacillus velezensis LPL-K103	velezensis	transAT-PKS.NRPS	4076	4607	Bacillomycin L	thr,ser,glu,ser,asn,tyr,asn,fatty_acid,mal
NZ_CP030097.1.region006	NZ_CP030097.1	Bacillus amyloliquefaciens SH-B74	amyloliquefaciens	transAT-PKS.NRPS	4076	4607	Bacillomycin L	thr,ser,glu,ser,asn,tyr,asn,fatty_acid,mal
NZ_AP018402.1.region007	NZ_AP018402.1	Bacillus velezensis S141	velezensis	transAT-PKS.NRPS	4076	4607	Bacillomycin L	thr,ser,glu,ser,asn,tyr,asn,fatty_acid,mal
NZ_CP011686.1.region007	NZ_CP011686.1	Bacillus velezensis G341	velezensis	transAT-PKS.NRPS	4076	4607	Bacillomycin L	thr,ser,glu,ser,asn,tyr,asn,fatty_acid,mal
NZ_CP033054.1.region007	NZ_CP033054.1	Bacillus velezensis Bac57	velezensis	transAT-PKS.NRPS	4076	4607	Bacillomycin L	thr,ser,glu,ser,asn,tyr,asn,fatty_acid,mal
NZ_CP007242.1.region006	NZ_CP007242.1	Bacillus amyloliquefaciens KHG19	amyloliquefaciens	transAT-PKS.NRPS	4076	4607	Bacillomycin L	thr,ser,glu,ser,asn,tyr,asn,fatty_acid,mal
CP041145.1.region008	CP041145.1	Bacillus velezensis At1	velezensis	transAT-PKS.NRPS	4076	4607	Bacillomycin L	thr,ser,glu,ser,asn,tyr,asn,fatty_acid,mal
NC_022075.1.region007	NC_022075.1	Bacillus velezensis UCMB5033 UCMB-5033	velezensis	transAT-PKS.NRPS	4076	4607	Bacillomycin L	thr,ser,glu,ser,asn,tyr,asn,fatty_acid,mal
NC_017188.1.region008	NC_017188.1	Bacillus amyloliquefaciens TA208	amyloliquefaciens	transAT-PKS.NRPS-like.NRPS	3523	4607	Iturin A	inactive,mal,fatty_acid,asn,tyr,asn,gln,pro,asn,ser
NZ_CP018902.1.region005	NZ_CP018902.1	Bacillus amyloliquefaciens HK1	amyloliquefaciens	transAT-PKS.NRPS-like.NRPS	3523	4607	Iturin A	inactive,mal,fatty_acid,asn,tyr,asn,gln,pro,asn,ser
NC_017191.1.region008	NC_017191.1	Bacillus amyloliquefaciens XH7	amyloliquefaciens	transAT-PKS.NRPS-like.NRPS	3523	4607	Iturin A	inactive,mal,fatty_acid,asn,tyr,asn,gln,pro,asn,ser
NZ_CP021505.1.region006	NZ_CP021505.1	Bacillus amyloliquefaciens SRCM101267	amyloliquefaciens	transAT-PKS.NRPS	3523	4607	Iturin A	ser,asn,pro,gln,asn,tyr,asn,fatty_acid,mal,inactive
NC_014551.1.region006	NC_014551.1	Bacillus amyloliquefaciens DSM 7 = ATCC 23350	amyloliquefaciens	transAT-PKS.NRPS	3523	4607	Iturin A	ser,asn,pro,gln,asn,tyr,asn,fatty_acid,mal,inactive
NZ_CP009748.1.region006	NZ_CP009748.1	Bacillus subtilis ATCC 13952	subtilis	transAT-PKS.NRPS	3523	4607	Iturin A	ser,asn,pro,gln,asn,tyr,asn,fatty_acid,mal,inactive
NZ_CP032146.1.region008	NZ_CP032146.1	Bacillus amyloliquefaciens YP6	amyloliquefaciens	transAT-PKS.NRPS	3523	4607	Iturin A	ser,asn,pro,gln,asn,tyr,asn,fatty_acid,mal,inactive
NC_017190.1.region006	NC_017190.1	Bacillus amyloliquefaciens LL3	amyloliquefaciens	transAT-PKS.NRPS	3523	4607	Iturin A	ser,asn,pro,gln,asn,tyr,asn,fatty_acid,mal,inactive
NZ_CP015443.1.region002	NZ_CP015443.1	Bacillus velezensis CC09	velezensis	transAT-PKS.NRPS-like.NRPS	4607	4607	Iturin A	mal,fatty_acid,asn,tyr,asn,gln,pro,asn,ser
NZ_CP014700.1.region005	NZ_CP014700.1	Bacillus amyloliquefaciens S499	amyloliquefaciens	transAT-PKS.NRPS-like.NRPS	4607	4607	Iturin A	mal,fatty_acid,asn,tyr,asn,gln,pro,asn,ser
NZ_CP028439.1.region007	NZ_CP028439.1	Bacillus velezensis 8-2	velezensis	transAT-PKS.NRPS-like.NRPS	4607	4607	Iturin A	mal,fatty_acid,asn,tyr,asn,gln,pro,asn,ser
NZ_CP018200.1.region005	NZ_CP018200.1	Bacillus amyloliquefaciens WS-8	amyloliquefaciens	transAT-PKS.NRPS-like.NRPS	4607	4607	Iturin A	mal,fatty_acid,asn,tyr,asn,gln,pro,asn,ser
NZ_CP038028.1.region015	NZ_CP038028.1	Bacillus amyloliquefaciens FS1092	amyloliquefaciens	transAT-PKS.NRPS-like.NRPS	4607	4607	Iturin A	mal,fatty_acid,asn,tyr,asn,gln,pro,asn,ser
NZ_CP018007.1.region007	NZ_CP018007.1	Bacillus velezensis sx01604	velezensis	transAT-PKS.NRPS-like.NRPS	4607	4607	Iturin A	mal,fatty_acid,asn,tyr,asn,gln,pro,asn,ser
NZ_CP036518.1.region003	NZ_CP036518.1	Bacillus velezensis ANSB01E	velezensis	transAT-PKS.NRPS-like.NRPS	4607	4607	Iturin A	mal,fatty_acid,asn,tyr,asn,gln,pro,asn,ser
NZ_CP033967.1.region008	NZ_CP033967.1	Bacillus velezensis 1B-23	velezensis	transAT-PKS.NRPS-like.NRPS	4607	4607	Iturin A	mal,fatty_acid,asn,tyr,asn,gln,pro,asn,ser
NZ_CP028440.1.region005	NZ_CP028440.1	Bacillus velezensis J7-1	velezensis	transAT-PKS.NRPS-like.NRPS	4607	4607	Iturin A	mal,fatty_acid,asn,tyr,asn,gln,pro,asn,ser
NZ_CP022556.1.region005	NZ_CP022556.1	Bacillus velezensis NJAU-Z9	velezensis	transAT-PKS.NRPS-like.NRPS	4607	4607	Iturin A	mal,fatty_acid,asn,tyr,asn,gln,pro,asn,ser
NC_020272.1.region007	NC_020272.1	Bacillus amyloliquefaciens IT-45	amyloliquefaciens	transAT-PKS.NRPS-like.NRPS	4607	4607	Iturin A	mal,fatty_acid,asn,tyr,asn,gln,pro,asn,ser
NZ_CP018152.1.region012	NZ_CP018152.1	Bacillus amyloliquefaciens LM2303	amyloliquefaciens	transAT-PKS.NRPS-like.NRPS	4607	4607	Iturin A	mal,fatty_acid,asn,tyr,asn,gln,pro,asn,ser
NZ_CP029034.1.region006	NZ_CP029034.1	Bacillus velezensis LDO2	velezensis	transAT-PKS.NRPS-like.NRPS	4607	4607	Iturin A	mal,fatty_acid,asn,tyr,asn,gln,pro,asn,ser
NC_019842.1.region008	NC_019842.1	Bacillus velezensis AS43.3	velezensis	transAT-PKS.NRPS	4607	4607	Iturin A	ser,asn,pro,gln,asn,tyr,asn,fatty_acid,mal
NZ_CP020805.1.region010	NZ_CP020805.1	Bacillus velezensis 9D-6	velezensis	transAT-PKS.NRPS	4607	4607	Iturin A	ser,asn,pro,gln,asn,tyr,asn,fatty_acid,mal
NZ_CP034176.1.region007	NZ_CP034176.1	Bacillus velezensis MH25	velezensis	transAT-PKS.NRPS	4607	4607	Iturin A	ser,asn,pro,gln,asn,tyr,asn,fatty_acid,mal
NZ_CP013727.1.region003	NZ_CP013727.1	Bacillus amyloliquefaciens MBE1283	amyloliquefaciens	transAT-PKS.NRPS	4607	4607	Iturin A	ser,asn,pro,gln,asn,tyr,asn,fatty_acid,mal
NZ_CP011346.1.region008	NZ_CP011346.1	Bacillus velezensis JJ-D34	velezensis	transAT-PKS.NRPS	4607	4607	Iturin A	ser,asn,pro,gln,asn,tyr,asn,fatty_acid,mal
NZ_CP016395.1.region008	NZ_CP016395.1	Bacillus velezensis M75	velezensis	transAT-PKS.NRPS	4607	4607	Iturin A	ser,asn,pro,gln,asn,tyr,asn,fatty_acid,mal
NZ_CP024203.1.region007	NZ_CP024203.1	Bacillus velezensis NKG-1	velezensis	transAT-PKS.NRPS	4607	4607	Iturin A	ser,asn,pro,gln,asn,tyr,asn,fatty_acid,mal
NZ_CP029296.1.region007	NZ_CP029296.1	Bacillus velezensis AP183	velezensis	transAT-PKS.NRPS	4607	4607	Iturin A	ser,asn,pro,gln,asn,tyr,asn,fatty_acid,mal
NZ_CP014838.1.region007	NZ_CP014838.1	Bacillus velezensis CBMB205	velezensis	transAT-PKS.NRPS	4607	4607	Iturin A	ser,asn,pro,gln,asn,tyr,asn,fatty_acid,mal
NZ_CP014783.1.region007	NZ_CP014783.1	Bacillus amyloliquefaciens B15	amyloliquefaciens	transAT-PKS.NRPS	4607	4607	Iturin A	ser,asn,pro,gln,asn,tyr,asn,fatty_acid,mal
NZ_CP039297.1.region007	NZ_CP039297.1	Bacillus velezensis UFLA258	velezensis	transAT-PKS.NRPS	4607	4607	Iturin A	ser,asn,pro,gln,asn,tyr,asn,fatty_acid,mal
NZ_CP026610.1.region008	NZ_CP026610.1	Bacillus velezensis CGMCC 11640	velezensis	transAT-PKS.NRPS	4607	4607	Iturin A	ser,asn,pro,gln,asn,tyr,asn,fatty_acid,mal
NZ_CP006058.1.region002	NZ_CP006058.1	Bacillus amyloliquefaciens UMAF6639	amyloliquefaciens	transAT-PKS.NRPS	4607	4607	Iturin A	ser,asn,pro,gln,asn,tyr,asn,fatty_acid,mal
NZ_CP021338.1.region008	NZ_CP021338.1	Bacillus velezensis ZL918	velezensis	transAT-PKS.NRPS	4607	4607	Iturin A	ser,asn,pro,gln,asn,tyr,asn,fatty_acid,mal
NZ_CP028441.1.region006	NZ_CP028441.1	Bacillus velezensis 131-4	velezensis	transAT-PKS.NRPS	4607	4607	Iturin A	ser,asn,pro,gln,asn,tyr,asn,fatty_acid,mal
NZ_CP025341.1.region008	NZ_CP025341.1	Bacillus velezensis CMT-6	velezensis	transAT-PKS.NRPS	4607	4607	Iturin A	ser,asn,pro,gln,asn,tyr,asn,fatty_acid,mal
NZ_CP010556.1.region007	NZ_CP010556.1	Bacillus velezensis L-H15	velezensis	transAT-PKS.NRPS	4607	4607	Iturin A	ser,asn,pro,gln,asn,tyr,asn,fatty_acid,mal
NZ_CP029071.1.region007	NZ_CP029071.1	Bacillus amyloliquefaciens ALB79	amyloliquefaciens	transAT-PKS.NRPS	4607	4607	Iturin A	ser,asn,pro,gln,asn,tyr,asn,fatty_acid,mal
NZ_CP016371.1.region007	NZ_CP016371.1	Bacillus velezensis S3-1	velezensis	transAT-PKS.NRPS	4607	4607	Iturin A	ser,asn,pro,gln,asn,tyr,asn,fatty_acid,mal
NZ_CP037417.1.region008	NZ_CP037417.1	Bacillus velezensis LB002	velezensis	transAT-PKS.NRPS	4607	4607	Iturin A	ser,asn,pro,gln,asn,tyr,asn,fatty_acid,mal
NZ_CP009684.1.region009	NZ_CP009684.1	Bacillus subtilis B-1	subtilis	transAT-PKS.NRPS	4607	4607	Iturin A	ser,asn,pro,gln,asn,tyr,asn,fatty_acid,mal
NZ_CP020375.1.region007	NZ_CP020375.1	Bacillus velezensis JTYP2	velezensis	transAT-PKS.NRPS	4607	4607	Iturin A	ser,asn,pro,gln,asn,tyr,asn,fatty_acid,mal
NC_023073.1.region008	NC_023073.1	Bacillus amyloliquefaciens LFB112	amyloliquefaciens	transAT-PKS.NRPS	4607	4607	Iturin A	ser,asn,pro,gln,asn,tyr,asn,fatty_acid,mal
NC_020410.1.region006	NC_020410.1	Bacillus velezensis UCMB5036	velezensis	transAT-PKS.NRPS	4607	4607	Iturin A	ser,asn,pro,gln,asn,tyr,asn,fatty_acid,mal
NZ_CP031424.1.region007	NZ_CP031424.1	Bacillus amyloliquefaciens B-4	amyloliquefaciens	transAT-PKS.NRPS	4607	4607	Iturin A	ser,asn,pro,gln,asn,tyr,asn,fatty_acid,mal
NZ_CP023859.1.region009	NZ_CP023859.1	Bacillus velezensis L-1	velezensis	transAT-PKS.NRPS	4607	4607	Iturin A	ser,asn,pro,gln,asn,tyr,asn,fatty_acid,mal
NZ_CP007165.1.region008	NZ_CP007165.1	Bacillus velezensis NJN-6	velezensis	transAT-PKS.NRPS	4607	4607	Iturin A	ser,asn,pro,gln,asn,tyr,asn,fatty_acid,mal
NZ_CP032154.1.region007	NZ_CP032154.1	Bacillus velezensis ZF2	velezensis	transAT-PKS.NRPS	4607	4607	Iturin A	ser,asn,pro,gln,asn,tyr,asn,fatty_acid,mal
NZ_CP021495.1.region007	NZ_CP021495.1	Bacillus velezensis GQJK49	velezensis	transAT-PKS.NRPS	4607	4607	Iturin A	ser,asn,pro,gln,asn,tyr,asn,fatty_acid,mal
NZ_CP021976.1.region007	NZ_CP021976.1	Bacillus velezensis T20E-257	velezensis	transAT-PKS.NRPS	4607	4607	Iturin A	ser,asn,pro,gln,asn,tyr,asn,fatty_acid,mal
NZ_CP017953.1.region007	NZ_CP017953.1	Bacillus amyloliquefaciens Y14	amyloliquefaciens	transAT-PKS.NRPS	4607	4607	Iturin A	ser,asn,pro,gln,asn,tyr,asn,fatty_acid,mal
NZ_CP031880.1.region008	NZ_CP031880.1	Bacillus velezensis OSY-GA1	velezensis	transAT-PKS.NRPS	4607	4607	Iturin A	ser,asn,pro,gln,asn,tyr,asn,fatty_acid,mal
NZ_CP018295.1.region007	NZ_CP018295.1	Bacillus subtilis J-5	subtilis	transAT-PKS.NRPS	4607	4607	Iturin A	ser,asn,pro,gln,asn,tyr,asn,fatty_acid,mal
NZ_CP007244.1.region006	NZ_CP007244.1	Bacillus velezensis TrigoCor1448	velezensis	transAT-PKS.NRPS	4607	4607	Iturin A	ser,asn,pro,gln,asn,tyr,asn,fatty_acid,mal
NZ_CP015911.1.region007	NZ_CP015911.1	Bacillus velezensis LS69	velezensis	transAT-PKS.NRPS	4607	4607	Iturin A	ser,asn,pro,gln,asn,tyr,asn,fatty_acid,mal
NZ_CP030150.1.region008	NZ_CP030150.1	Bacillus velezensis DSYZ	velezensis	transAT-PKS.NRPS	4607	4607	Iturin A	ser,asn,pro,gln,asn,tyr,asn,fatty_acid,mal
NZ_CP011278.1.region007	NZ_CP011278.1	Bacillus velezensis L-S60	velezensis	transAT-PKS.NRPS	4607	4607	Iturin A	ser,asn,pro,gln,asn,tyr,asn,fatty_acid,mal
NZ_CP025079.1.region007	NZ_CP025079.1	Bacillus velezensis QST713	velezensis	transAT-PKS.NRPS	4607	4607	Iturin A	ser,asn,pro,gln,asn,tyr,asn,fatty_acid,mal
NZ_CP022531.1.region009	NZ_CP022531.1	Bacillus velezensis TB1501	velezensis	transAT-PKS.NRPS	4607	4607	Iturin A	ser,asn,pro,gln,asn,tyr,asn,fatty_acid,mal
NZ_LN999829.1.region008	NZ_LN999829.1	Bacillus velezensis B25	velezensis	transAT-PKS.NRPS	4607	4607	Iturin A	ser,asn,pro,gln,asn,tyr,asn,fatty_acid,mal
NZ_CP028437.1.region007	NZ_CP028437.1	Bacillus velezensis DR-08	velezensis	transAT-PKS.NRPS	4607	4607	Iturin A	ser,asn,pro,gln,asn,tyr,asn,fatty_acid,mal
NZ_CP032506.1.region006	NZ_CP032506.1	Bacillus velezensis JT3-1	velezensis	transAT-PKS.NRPS	4607	4607	Iturin A	ser,asn,pro,gln,asn,tyr,asn,fatty_acid,mal
NZ_CP024797.1.region007	NZ_CP024797.1	Bacillus velezensis TJ02	velezensis	transAT-PKS.NRPS	4607	4607	Iturin A	ser,asn,pro,gln,asn,tyr,asn,fatty_acid,mal
NC_014639.1.region005	NC_014639.1	Bacillus atrophaeus 1942	atrophaeus	transAT-PKS.NRPS	2972	2044	Mycosubtilin	asn,ser,pro,gln,asn,tyr,asn,fatty_acid,mal
NZ_CP007640.1.region005	NZ_CP007640.1	Bacillus atrophaeus subsp. globigii BSS	atrophaeus	transAT-PKS.NRPS	2972	2044	Mycosubtilin	asn,ser,pro,gln,asn,tyr,asn,fatty_acid,mal
NZ_CP021500.1.region007	NZ_CP021500.1	Bacillus atrophaeus SRCM101359	atrophaeus	transAT-PKS.NRPS	2972	2044	Mycosubtilin	asn,ser,pro,gln,asn,tyr,asn,fatty_acid,mal,inactive
NZ_CP022653.1.region007	NZ_CP022653.1	Bacillus atrophaeus GQJK17	atrophaeus	transAT-PKS.NRPS	2972	2044	Mycosubtilin	asn,ser,pro,gln,asn,tyr,asn,fatty_acid,mal,inactive
NZ_CP011802.1.region004	NZ_CP011802.1	Bacillus atrophaeus UCMB-5137	atrophaeus	transAT-PKS.NRPS	2972	2044	Mycosubtilin	asn,ser,pro,gln,asn,tyr,asn,fatty_acid,mal,inactive
NZ_CP014840.1.region006	NZ_CP014840.1	Bacillus subtilis subsp. globigii ATCC 49760	subtilis	transAT-PKS.NRPS	2972	2044	Mycosubtilin	mal,fatty_acid,asn,tyr,asn,gln,pro,ser,asn
NZ_CP018173.1.region009	NZ_CP018173.1	Bacillus subtilis MJ01	subtilis	transAT-PKS.NRPS	3481	2044	Mycosubtilin	X,asn,ser,pro,gln,asn,tyr,asn,fatty_acid,mal
NC_014479.1.region005	NC_014479.1	Bacillus subtilis subsp. spizizenii str. W23	subtilis	transAT-PKS.NRPS	3481	2044	Mycosubtilin	X,asn,ser,pro,gln,asn,tyr,asn,fatty_acid,mal
NZ_CP034943.1.region005	NZ_CP034943.1	Bacillus subtilis subsp. spizizenii ATCC 6633	subtilis	transAT-PKS.NRPS	3481	2044	Mycosubtilin	X,asn,ser,pro,gln,asn,tyr,asn,fatty_acid,mal
NZ_CP039755.1.region004	NZ_CP039755.1	Bacillus subtilis NRS 231	subtilis	transAT-PKS.NRPS	3481	2044	Mycosubtilin	X,asn,ser,pro,gln,asn,tyr,asn,fatty_acid,mal
NC_016047.1.region004	NC_016047.1	Bacillus subtilis subsp. spizizenii TU-B-10	subtilis	transAT-PKS.NRPS	3481	2044	Mycosubtilin	X,asn,ser,pro,gln,asn,tyr,asn,fatty_acid,mal
CP041015.1.region003	CP041015.1	Bacillus subtilis FDAARGOS_606	subtilis	transAT-PKS.NRPS	3481	2044	Mycosubtilin	X,asn,ser,pro,gln,asn,tyr,asn,fatty_acid,mal
CP024051.1.region006	CP024051.1	Bacillus atrophaeus BA59	atrophaeus	transAT-PKS.NRPS	1832	2044	Others	inactive,mal,fatty_acid,asn,tyr,ser,asn
NZ_CP011252.1.region006	NZ_CP011252.1	Bacillus amyloliquefaciens MT45	amyloliquefaciens	transAT-PKS.NRPS	3523	4607	Others	ser,asn,gln,asn,tyr,asn,fatty_acid,mal,inactive
NZ_CP034037.1.region006	NZ_CP034037.1	Bacillus velezensis BCSo1	velezensis	transAT-PKS.NRPS	4076	4607	Others	asn,tyr,asn,fatty_acid,mal
NZ_CP027429.1.region007	NZ_CP027429.1	Bacillus velezensis VCC-2003	velezensis	transAT-PKS.NRPS-like.NRPS	4076	4607	Others	mal,fatty_acid,asn,tyr,asn,asn,ser
NZ_CP026533.1.region015	NZ_CP026533.1	Bacillus velezensis DKU_NT_04	velezensis	transAT-PKS.NRPS-like.NRPS	4076	4607	Others	mal,fatty_acid,asn,tyr,ser,thr
NZ_CP011347.1.region007	NZ_CP011347.1	Bacillus velezensis YJ11-1-4	velezensis	transAT-PKS.NRPS-like.NRPS	4076	4607	Others	mal,fatty_acid,tyr,asn,pro,glu,ser,thr
NZ_CP021890.1.region007	NZ_CP021890.1	Bacillus velezensis SRCM101413	velezensis	transAT-PKS.NRPS	4076	4607	Others	ser,glu,pro,asn,tyr,asn,fatty_acid,mal
NZ_CP036527.1.region006	NZ_CP036527.1	Bacillus velezensis UTB96	velezensis	transAT-PKS.NRPS	4607	4607	Others	asn,tyr,asn,fatty_acid,mal
NZ_CP023133.1.region009	NZ_CP023133.1	Bacillus velezensis J01	velezensis	transAT-PKS.NRPS	4607	4607	Others	ser,asn,asn,tyr,asn,fatty_acid,mal
NC_016784.1.region007	NC_016784.1	Bacillus velezensis CAU B946	velezensis	transAT-PKS.NRPS	4607	4607	Others	ser,asn,pro,gln,asn,tyr,fatty_acid,mal

## Sheet: sfp mutation
List of genomes with Mutation in sfp gene causing framshift error.
	Organism		PATRIC	Location	Isolation	Isolation comment	General Comments
NC_000964.3	Bacillus subtilis subsp. subtilis str. 168	sfp	224308		X-ray irradiated strain, Marburg	derived in 1947 from an X-ray irradiated strain, Marburg	Bacillus subtilis subsp. subtilis str. 168. This strain was derived in 1947 from an X-ray irradiated strain, Marburg.
NZ_CP014166.1	Bacillus subtilis subsp. subtilis CU1050	sfp	135461		Laboratory strain		CU1050 is sensitive to the temperate bacteriophage SP???.
NZ_LN649259.1	Bacillus subtilis BS49	sfp	1423.18				Bacillus strain BS49 carries multiple copies of Tn916, an extremely common and mobile element capable of transfer to and from a broad range of microorganisms. Here we report the draft genome sequence of BS34A. Here, we report the complete genome sequence of BS49.
NZ_CP008698.1	Bacillus subtilis subsp. subtilis str. AG1839	sfp	1.22133e+06				AG1839 is a laboratory strain that contains a temperature-sensitive allele of dnaB linked to a tn917 insertion in ytpD in a JH642 (AG174 isolate) background. It contains two additional point mutations (in thrS and yntA) relative to AG174.
NZ_CP010314.1	Bacillus subtilis subsp. subtilis 3NA	sfp	135462	France			The strain is used for heterologous gene expression and high cell density fermentation. Due to mutations the strain produces no spores, no antibiotics and low amounts of extracellular proteases. Dispite the fact that the strain was characterized as non-transfomable we found comparable transfomation frequencies to Bacillus subtilis 168. The strain reaches high cell densities during fed-batch ferme…
NZ_CP007800.1	Bacillus subtilis subsp. subtilis str. JH642 substr. AG174	sfp	1232554.3				AG174 is an isolate of the common lab strain JH642.
NZ_CP016852.1	Bacillus subtilis subsp. subtilis 168G	sfp	135461	Germany	laboratory strain		Spores produced by different wild-type Bacillus subtilis 168 strains show different germination properties in response to some germinants. The goal of the project was to associate observed phenotype with changes on the level of genome sequences.
NZ_CP033205.1	Bacillus subtilis MBI 600	sfp	1423.77				A new biocontrol agent, is a plant growth promoting rhizobacteria (PGPR) belongs to Bacillus subtilis family, the goal of the study is to identify the genes of the new strain B.subtilis MBI 600 that involved in plant protection.	plant
NZ_CP010053.1	Bacillus subtilis PS832	sfp	1423.14				Spores produced by different wild-type Bacillus subtilis 168 strains show different germination properties in response to some germinants. The goal of the project was to associate observed phenotype with changes on the level of genome sequences.
NC_022898.1	Bacillus subtilis PY79	sfp	1.41517e+06				PY79 is a widely used laboratory strain of Bacillus subtilis. We sequenced the PY79 genome to high coverage with both the PacBio RSII and Illumina HiSeq2000 platforms. Initial assembly was performed using HGAP in smrtanalysis 2.0.1, and the original PacBio data was used to twice refine the assembly, followed by a final correction with Illumina paired end reads.
NZ_CM000489.1	Bacillus subtilis subsp. subtilis str. JH642 JH642	sfp	535025.4				Bacillus subtilis subsp. subtilis str. JH642. Bacillus subtilis subsp. subtilis str. JH642, also known as BGSC 1A96, is one of the most commonly used laboratory strains and will be used for comparative analysis.
NZ_CM000490.1	Bacillus subtilis subsp. subtilis str. SMY	sfp	535024				Bacillus subtilis subsp. subtilis str. SMY. This strain,also known as BGSC 1A775 is one of the most commonly used strains of B. subtilis and will be used for comparative analysis.
NZ_CP022391.1	Bacillus subtilis GS 188	sfp	1423.45	India: Khaagipur	wheat sourdough	isolate from wheat sourdough exhibiting potential guten hydrolyzing potentiality	Bacillus subtilis GS 188 is an indigenous isolate from wheat sourdough exhibiting potential guten hydrolyzing potentiality.
NC_019896.1	Bacillus subtilis subsp. subtilis str. BSP1	sfp	1.1922e+06				Elucidate at the genome level differences between present strain and archetype Bacillus subtilis strain 168, mainly in term of:- domestication: present strain has never been cultured in lab- niche adaptation (gut-association): present strain has been isolated from broilers fecal material

## Sheet: subfam_dist
	PPS	PPS_groupB	PPS_groupC	PPS_groupD	PPS_groupE	PPS_others	FEN	FEN_groupB	FEN_groupC	FEN_Others	Iturin A	Bacillomycin D	Bacillomycin F	Bacillomycin L	Mycosubtilin	Itu_Others	Sfp Mutation
NZ_CP008698.1	0	0	1	0	0	0	0	0	0	0	0	0	0	0	0	0	1
NZ_CP021889.1	0	0	0	1	0	0	0	0	0	0	0	0	0	0	0	0	0
NZ_CP012110.1	0	0	0	0	0	0	0	0	0	0	0	0	0	0	0	0	0
NZ_CP009920.1	0	0	0	0	0	0	0	0	0	0	0	0	0	0	0	0	0
NZ_CP017747.1	0	0	0	0	0	0	0	0	0	1	0	0	0	1	0	0	0
NZ_CP007436.1	0	0	0	0	0	0	0	0	0	0	0	0	0	0	0	0	0
NZ_CP025941.1	1	0	0	0	0	0	0	0	0	0	0	0	0	0	0	0	0
NZ_CP028441.1	0	0	0	0	0	0	1	0	0	0	1	0	0	0	0	0	0
NZ_CP005997.1	1	0	0	0	0	0	0	0	0	0	0	0	0	0	0	0	0
NC_000964.3	1	0	0	0	0	0	0	0	0	0	0	0	0	0	0	0	1
NZ_CM007615.1	0	0	0	0	0	0	0	0	0	0	0	0	0	0	0	0	0
NC_020410.1	0	0	0	0	0	0	1	0	0	0	1	0	0	0	0	0	0
NZ_CP025079.1	0	0	0	0	0	0	1	0	0	0	1	0	0	0	0	0	0
NZ_CP022287.1	1	0	0	0	0	0	0	0	0	0	0	0	0	0	0	0	0
NZ_CP033576.1	0	0	0	0	0	0	0	1	0	0	0	1	0	0	0	0	0
NZ_CP016852.1	1	0	0	0	0	0	0	0	0	0	0	0	0	0	0	0	1
NZ_CP020023.1	0	0	0	0	1	0	0	0	0	0	0	0	0	0	0	0	0
NC_020507.1	1	0	0	0	0	0	0	0	0	0	0	0	0	0	0	0	0
NZ_CP017786.1	0	0	0	0	0	0	0	0	0	0	0	0	0	0	0	0	0
NZ_CP035165.1	1	0	0	0	0	0	0	0	0	0	0	0	0	0	0	0	0
NZ_CP032867.1	0	0	0	0	1	0	0	0	0	0	0	0	0	0	0	0	0
NZ_CP026610.1	0	0	0	0	0	0	1	0	0	0	1	0	0	0	0	0	0
NZ_CP023431.1	0	0	0	0	0	0	1	0	0	0	0	1	0	0	0	0	0
NZ_CP033389.1	0	0	0	0	0	0	0	0	0	0	0	0	0	0	0	0	0
NZ_CP013984.1	0	0	0	0	0	0	0	0	0	0	0	0	1	0	0	0	0
NZ_CP039935.1	1	0	0	0	0	0	0	0	0	0	0	0	0	0	0	0	0
NZ_CP035394.1	1	0	0	0	0	0	0	0	0	0	0	0	0	0	0	0	0
NZ_CP016395.1	0	0	0	0	0	0	1	0	0	0	1	0	0	0	0	0	0
NZ_CP021669.1	0	0	0	0	0	0	0	0	0	0	0	0	0	0	0	0	0
NZ_CP018152.1	0	0	0	0	0	0	1	0	0	0	1	0	0	0	0	0	0
NZ_CP036518.1	0	0	0	0	0	0	1	0	0	0	1	0	0	0	0	0	0
CP045922.1	1	0	0	0	0	0	0	0	0	0	0	0	0	0	0	0	0
NZ_CP015222.1	0	0	0	1	0	0	0	0	0	0	0	0	0	0	0	0	0
NZ_CP016913.1	0	0	0	0	0	0	0	0	0	0	0	1	0	0	0	0	0
NZ_LN649259.1	1	0	0	0	0	0	0	0	0	0	0	0	0	0	0	0	1
NZ_CP033054.1	0	0	0	0	0	0	1	0	0	0	0	0	0	1	0	0	0
CP045811.1	1	0	0	0	0	0	0	0	0	0	0	0	0	0	0	0	0
NZ_CP020874.1	0	0	0	0	0	0	1	0	0	0	0	1	0	0	0	0	0
CP011007.1	0	0	0	0	0	0	0	0	0	0	0	0	0	0	0	0	0
NZ_CP015004.1	1	0	0	0	0	0	0	0	0	0	0	0	0	0	0	0	0
NC_016047.1	0	0	0	0	0	0	0	0	0	0	0	0	0	0	1	0	0
NZ_CP007409.1	0	0	0	0	0	1	0	0	0	0	0	0	0	0	0	0	0
NZ_CP032865.1	0	0	0	0	1	0	0	0	0	0	0	0	0	0	0	0	0
NZ_CP023666.1	0	0	0	0	0	0	0	0	0	0	0	0	0	0	0	0	0
NZ_CP024203.1	0	0	0	0	0	0	1	0	0	0	1	0	0	0	0	0	0
CP045817.1	1	0	0	0	0	0	0	0	0	0	0	0	0	0	0	0	0
NZ_CP011347.1	0	0	0	0	0	0	1	0	0	0	0	0	0	0	0	1	0
NZ_CP032154.1	0	0	0	0	0	0	1	0	0	0	1	0	0	0	0	0	0
NZ_CP021892.1	0	0	0	0	1	0	0	0	0	0	0	0	0	0	0	0	0
NZ_CP031126.1	0	0	0	0	0	0	0	0	0	0	0	0	0	0	0	0	0
NZ_CP014793.1	0	0	0	0	0	0	0	0	0	0	0	0	0	0	0	0	0
CP024051.1	0	1	0	0	0	0	0	0	0	0	0	0	0	0	0	1	0
NZ_CP010997.1	0	0	0	0	0	0	0	0	0	0	0	0	0	0	0	0	0
NZ_CP035166.1	1	0	0	0	0	0	0	0	0	0	0	0	0	0	0	0	0
NZ_CP035191.1	1	0	0	0	0	0	0	0	0	0	0	0	0	0	0	0	0
NZ_CP011882.1	1	0	0	0	0	0	0	0	0	0	0	0	0	0	0	0	0
NC_014551.1	0	0	0	0	0	0	0	0	1	0	1	0	0	0	0	0	0
NZ_CP032146.1	0	0	0	0	0	0	1	0	0	0	1	0	0	0	0	0	0
NZ_CP017112.1	1	0	0	0	0	0	0	0	0	0	0	0	0	0	0	0	0
NZ_CP017314.1	0	0	0	1	0	0	0	0	0	0	0	0	0	0	0	0	0
NC_016784.1	0	0	0	0	0	0	1	0	0	0	0	0	0	0	0	1	0
NZ_CP020352.1	0	0	0	0	0	0	0	0	0	0	0	0	0	0	0	0	0
NZ_CP029609.1	1	0	0	0	0	0	0	0	0	0	0	0	0	0	0	0	0
NZ_CP014838.1	0	0	0	0	0	0	1	0	0	0	1	0	0	0	0	0	0
CP024706.1	0	0	0	0	0	0	0	0	0	0	0	0	0	0	0	0	0
NZ_CP023414.1	0	0	0	0	0	0	1	0	0	0	0	0	0	1	0	0	0
NZ_CP032863.1	0	0	0	0	1	0	0	0	0	0	0	0	0	0	0	0	0
NZ_LR134165.1	0	0	0	0	0	0	0	0	0	0	0	0	0	0	0	0	0
NZ_CP035228.1	0	0	0	0	0	0	0	0	0	0	0	0	0	0	0	0	0
NZ_CP035414.1	0	0	0	1	0	0	0	0	0	0	0	0	0	0	0	0	0
NZ_CP032315.1	0	0	0	0	0	1	0	0	0	0	0	0	0	0	0	0	0
NZ_CP021970.1	0	0	0	0	0	0	0	0	0	0	0	0	0	0	0	0	0
CP045825.1	1	0	0	0	0	0	0	0	0	0	0	0	0	0	0	0	0
NZ_CP021498.1	0	0	0	1	0	0	0	0	0	0	0	0	0	0	0	0	0
NZ_CP034037.1	0	0	0	0	0	0	1	0	0	0	0	0	0	0	0	1	0
NZ_CP029070.1	0	0	0	0	0	0	1	0	0	0	0	1	0	0	0	0	0
NZ_CP023320.1	0	0	0	0	0	0	1	0	0	0	0	1	0	0	0	0	0
NZ_CP038186.1	0	0	0	0	0	0	0	0	0	0	0	0	0	0	0	0	0
NZ_CP022391.1	1	0	0	0	0	0	0	0	0	0	0	0	0	0	0	0	1
NZ_CP027868.1	0	0	0	0	0	0	1	0	0	0	0	1	0	0	0	0	0
NZ_CP014990.2	0	0	0	0	0	0	1	0	0	0	0	0	0	1	0	0	0
NZ_CP035188.1	0	0	0	0	0	0	0	0	0	0	0	0	0	0	0	0	0
CP045818.1	1	0	0	0	0	0	0	0	0	0	0	0	0	0	0	0	0
NZ_CP021495.1	0	0	0	0	0	0	1	0	0	0	1	0	0	0	0	0	0
NZ_CP035163.1	1	0	0	0	0	0	0	0	0	0	0	0	0	0	0	0	0
NZ_CP023168.1	0	0	0	0	0	0	0	0	0	0	0	0	0	0	0	0	0
NZ_CP037417.1	0	0	0	0	0	0	1	0	0	0	1	0	0	0	0	0	0
NZ_CP027034.1	0	0	0	0	0	0	0	0	0	0	0	0	0	0	0	0	0
NZ_CP035410.1	0	0	0	0	0	0	0	1	0	0	0	1	0	0	0	0	0
CP045821.1	1	0	0	0	0	0	0	0	0	0	0	0	0	0	0	0	0
NZ_CP017953.1	0	0	0	0	0	0	1	0	0	0	1	0	0	0	0	0	0
NZ_CP032857.1	0	0	0	1	0	0	0	0	0	0	0	0	0	0	0	0	0
NZ_CP035167.1	1	0	0	0	0	0	0	0	0	0	0	0	0	0	0	0	0
NZ_CP009749.1	0	0	0	0	0	0	1	0	0	0	0	1	0	0	0	0	0
NZ_CP014794.1	0	0	0	0	0	0	0	0	0	0	0	0	0	0	0	0	0
NZ_CP014842.1	0	0	0	0	0	0	0	0	0	0	0	0	0	0	0	0	0
NZ_CP016371.1	0	0	0	0	0	0	1	0	0	0	1	0	0	0	0	0	0
NZ_CP025308.1	0	0	0	0	0	0	1	0	0	0	0	1	0	0	0	0	0
NZ_CP013727.1	0	0	0	0	0	0	1	0	0	0	1	0	0	0	0	0	0
NZ_CP014781.1	0	0	0	0	0	0	0	0	0	0	0	0	0	0	0	0	0
CP041145.1	0	0	0	0	0	0	1	0	0	0	0	0	0	1	0	0	0
NZ_CP021507.1	0	0	0	1	0	0	0	0	0	0	0	0	0	0	0	0	0
NZ_CP015911.1	0	0	0	0	0	0	1	0	0	0	1	0	0	0	0	0	0
NZ_CP030150.1	0	0	0	0	0	0	1	0	0	0	1	0	0	0	0	0	0
NZ_CP020915.1	1	0	0	0	0	0	0	0	0	0	0	0	0	0	0	0	0
NZ_CP017247.1	0	0	0	0	0	0	0	0	0	0	0	0	0	0	0	0	0
NZ_CP010556.1	0	0	0	0	0	0	1	0	0	0	1	0	0	0	0	0	0
NZ_CP031675.1	0	0	0	0	0	1	0	0	0	0	0	0	0	0	0	0	0
CP023755.1	0	0	0	0	0	1	0	0	0	0	0	0	0	0	0	0	0
CP029052.1	0	0	0	0	0	1	0	0	0	0	0	0	0	0	0	0	0
NZ_CP035393.1	0	0	0	0	0	0	0	1	0	0	0	1	0	0	0	0	0
NZ_CP021011.1	0	0	0	0	0	0	1	0	0	0	0	1	0	0	0	0	0
NC_022898.1	0	0	1	0	0	0	0	0	0	0	0	0	0	0	0	0	1
NC_009848.4	0	0	0	0	0	0	0	0	0	0	0	0	0	0	0	0	0
NC_021362.1	0	0	0	0	0	0	0	0	0	0	0	0	0	0	0	0	0
NZ_CP035230.1	1	0	0	0	0	0	0	0	0	0	0	0	0	0	0	0	0
NZ_CP009748.1	0	0	0	0	0	0	0	0	1	0	1	0	0	0	0	0	0
CP045820.1	1	0	0	0	0	0	0	0	0	0	0	0	0	0	0	0	0
NZ_CP035402.1	0	0	0	0	0	1	0	0	0	0	0	0	0	0	0	0	0
NZ_CP009684.1	0	0	0	0	0	0	0	0	0	1	1	0	0	0	0	0	0
NZ_CP029296.1	0	0	0	0	0	0	1	0	0	0	1	0	0	0	0	0	0
NZ_CP040378.1	0	0	0	0	0	0	1	0	0	0	0	0	0	1	0	0	0
NZ_CP020367.1	1	0	0	0	0	0	0	0	0	0	0	0	0	0	0	0	0
NZ_CP031880.1	0	0	0	0	0	0	0	0	1	0	1	0	0	0	0	0	0
NZ_CP021338.1	0	0	0	0	0	0	0	0	0	1	1	0	0	0	0	0	0
NZ_CP020375.1	0	0	0	0	0	0	1	0	0	0	1	0	0	0	0	0	0
NC_017912.1	0	0	0	0	0	0	1	0	0	0	0	1	0	0	0	0	0
NC_017195.1	1	0	0	0	0	0	0	0	0	0	0	0	0	0	0	0	0
NC_009725.1	0	0	0	0	0	0	1	0	0	0	0	1	0	0	0	0	0
NZ_CP033205.1	1	0	0	0	0	0	0	0	0	0	0	0	0	0	0	0	1
NZ_CP023665.1	0	0	0	0	0	0	0	0	0	0	0	0	0	0	0	0	0
NZ_CP035413.1	1	0	0	0	0	0	0	0	0	0	0	0	0	0	0	0	0
NZ_CP022531.1	0	0	0	0	0	0	1	0	0	0	1	0	0	0	0	0	0
CP041154.1	0	0	0	0	0	0	0	0	0	0	0	0	0	0	0	0	0
NZ_CP018902.1	0	0	0	0	0	0	0	0	1	0	1	0	0	0	0	0	0
NZ_CP007800.1	0	0	1	0	0	0	0	0	0	0	0	0	0	0	0	0	1
NC_017061.1	0	0	0	0	0	0	1	0	0	0	0	1	0	0	0	0	0
NZ_CP016784.1	0	0	0	0	0	0	0	0	0	0	0	0	0	0	0	0	0
NZ_CP021890.1	0	0	0	0	0	0	0	1	0	0	0	0	0	0	0	1	0
NC_017743.1	1	0	0	0	0	0	0	0	0	0	0	0	0	0	0	0	0
NZ_CP035164.1	1	0	0	0	0	0	0	0	0	0	0	0	0	0	0	0	0
NZ_CP011534.1	1	0	0	0	0	0	0	0	0	0	0	0	0	0	0	0	0
NZ_CP029071.1	0	0	0	0	0	0	1	0	0	0	1	0	0	0	0	0	0
NZ_CP016894.1	1	0	0	0	0	0	0	0	0	0	0	0	0	0	0	0	0
NZ_CP035391.1	1	0	0	0	0	0	0	0	0	0	0	0	0	0	0	0	0
NZ_CP039755.1	0	0	0	0	0	0	0	0	0	0	0	0	0	0	1	0	0
NC_022530.1	0	0	0	0	0	0	1	0	0	0	0	1	0	0	0	0	0
NZ_CP025939.1	0	0	0	0	0	0	1	0	0	0	0	1	0	0	0	0	0
NZ_CP039297.1	0	0	0	0	0	0	1	0	0	0	1	0	0	0	0	0	0
NZ_CP025341.1	0	0	0	0	0	0	1	0	0	0	1	0	0	0	0	0	0
NC_019896.1	1	0	0	0	0	0	0	0	0	0	0	0	0	0	0	0	1
NZ_CP021976.1	0	0	0	0	0	0	1	0	0	0	1	0	0	0	0	0	0
NZ_CP022653.1	0	1	0	0	0	0	0	0	0	0	0	0	0	0	1	0	0
NZ_CP035395.1	0	0	0	1	0	0	0	0	0	0	0	0	0	0	0	0	0
NZ_CP026010.1	0	0	0	0	1	0	0	0	0	0	0	0	0	0	0	0	0
NZ_CP038028.1	0	0	0	0	0	0	1	0	0	0	1	0	0	0	0	0	0
NZ_CP032872.1	0	0	0	1	0	0	0	0	0	0	0	0	0	0	0	0	0
NZ_CP009796.1	1	0	0	0	0	0	0	0	0	0	0	0	0	0	0	0	0
NZ_CP014858.1	1	0	0	0	0	0	0	0	0	0	0	0	0	0	0	0	0
NZ_CP014795.1	0	0	0	0	0	0	0	0	0	0	0	0	0	0	0	0	0
NC_014639.1	0	1	0	0	0	0	0	0	0	0	0	0	0	0	1	0	0
NZ_CP011346.1	0	0	0	0	0	0	1	0	0	0	1	0	0	0	0	0	0
NZ_CP014840.1	0	1	0	0	0	0	0	0	0	0	0	0	0	0	1	0	0
NZ_CP021123.1	1	0	0	0	0	0	0	0	0	0	0	0	0	0	0	0	0
NZ_CP021499.1	0	0	0	1	0	0	0	0	0	0	0	0	0	0	0	0	0
NZ_CP011686.1	0	0	0	0	0	0	1	0	0	0	0	0	0	1	0	0	0
NZ_CP023133.1	0	0	0	0	0	0	0	0	0	1	0	0	0	0	0	1	0
NC_006270.3	0	0	0	0	0	0	0	0	0	0	0	0	0	0	0	0	0
NZ_CP040528.1	1	0	0	0	0	0	0	0	0	0	0	0	0	0	0	0	0
NZ_CP021500.1	0	1	0	0	0	0	0	0	0	0	0	0	0	0	1	0	0
NZ_CP027429.1	0	0	0	0	0	0	1	0	0	0	0	0	0	0	0	1	0
NZ_CP035226.1	1	0	0	0	0	0	0	0	0	0	0	0	0	0	0	0	0
CP045814.1	0	0	0	0	0	0	0	0	0	0	0	0	0	0	0	0	0
NZ_CP007640.1	0	1	0	0	0	0	0	0	0	0	0	0	0	0	1	0	0
CP026522.1	0	0	0	0	0	0	0	0	0	0	0	0	0	0	0	0	0
CP024922.1	0	0	0	0	0	0	0	0	0	0	0	0	0	0	0	0	0
NC_023073.1	0	0	0	0	0	0	0	0	0	1	1	0	0	0	0	0	0
NZ_CP007173.1	1	0	0	0	0	0	0	0	0	0	0	0	0	0	0	0	0
NZ_CP022341.1	0	0	0	0	0	0	1	0	0	0	0	1	0	0	0	0	0
NC_022081.1	0	0	0	0	0	0	1	0	0	0	0	0	0	1	0	0	0
NZ_CP020722.1	0	0	0	0	1	0	0	0	0	0	0	0	0	0	0	0	0
NZ_CP023748.1	0	0	0	0	0	0	1	0	0	0	0	0	0	1	0	0	0
NZ_CP035397.1	0	0	0	0	1	0	0	0	0	0	0	0	0	0	0	0	0
NZ_CP013654.1	1	0	0	0	0	0	0	0	0	0	0	0	0	0	0	0	0
NZ_CP023859.1	0	0	0	0	0	0	1	0	0	0	1	0	0	0	0	0	0
NZ_CP010314.1	1	0	0	0	0	0	0	0	0	0	0	0	0	0	0	0	1
NZ_CP011252.1	0	0	0	0	0	0	0	0	1	0	0	0	0	0	0	1	0
NZ_CP035399.1	0	0	0	0	0	0	0	1	0	0	0	1	0	0	0	0	0
CP045819.1	1	0	0	0	0	0	0	0	0	0	0	0	0	0	0	0	0
NZ_CP030097.1	0	0	0	0	0	0	1	0	0	0	0	0	0	1	0	0	0
NZ_CP018133.1	0	0	0	0	0	0	1	0	0	0	0	1	0	0	0	0	0
NZ_CP034203.1	0	0	0	0	0	0	1	0	0	0	0	1	0	0	0	0	0
NZ_CP015375.1	0	0	0	0	0	1	0	0	0	0	0	0	0	0	0	0	0
NZ_CM000489.1	0	0	0	0	0	1	0	0	0	0	0	0	0	0	0	0	1
CP015417.1	0	0	0	0	0	0	0	0	0	1	0	0	0	1	0	0	0
NZ_CP035162.1	0	0	0	1	0	0	0	0	0	0	0	0	0	0	0	0	0
NZ_CP007244.1	0	0	0	0	0	0	1	0	0	0	1	0	0	0	0	0	0
CP032089.1	0	0	0	0	0	1	0	0	0	0	0	0	0	0	0	0	0
NZ_CP035404.1	0	0	0	0	0	0	0	0	0	0	0	0	0	0	0	0	0
NZ_CP033967.1	0	0	0	0	0	0	1	0	0	0	1	0	0	0	0	0	0
NZ_CP014166.1	1	0	0	0	0	0	0	0	0	0	0	0	0	0	0	0	1
NZ_CP032144.1	0	0	0	0	0	0	1	0	0	0	0	0	0	1	0	0	0
NZ_CP018173.1	0	0	0	0	0	0	0	0	0	0	0	0	0	0	1	0	0
NZ_CP027789.1	0	0	0	0	0	0	0	0	0	0	0	0	0	0	0	0	0
NZ_CP017775.1	0	0	0	0	0	0	0	1	0	0	0	1	0	0	0	0	0
NZ_CP032860.1	1	0	0	0	0	0	0	0	0	0	0	0	0	0	0	0	0
NZ_CP011802.1	0	1	0	0	0	0	0	0	0	0	0	0	0	0	1	0	0
NZ_CP020102.1	1	0	0	0	0	0	0	0	0	0	0	0	0	0	0	0	0
NZ_CP020805.1	0	0	0	0	0	0	0	0	1	0	1	0	0	0	0	0	0
NZ_CP017676.1	1	0	0	0	0	0	0	0	0	0	0	0	0	0	0	0	0
CP030925.1	0	0	0	0	0	1	0	0	0	0	0	0	0	0	0	0	0
NZ_CP011109.1	0	0	0	0	0	0	0	0	0	0	0	0	0	0	0	0	0
NZ_CP032855.1	0	0	0	0	0	0	0	0	0	0	0	0	0	0	0	0	0
NZ_CP028439.1	0	0	0	0	0	0	1	0	0	0	1	0	0	0	0	0	0
NZ_CP035406.1	0	0	0	0	0	1	0	0	0	0	0	0	0	0	0	0	0
NZ_CP029069.1	0	0	0	0	0	0	1	0	0	0	0	1	0	0	0	0	0
CP045824.1	1	0	0	0	0	0	0	0	0	0	0	0	0	0	0	0	0
NZ_CP035405.1	0	0	0	0	0	0	0	0	0	0	0	0	0	0	0	0	0
NZ_CP032852.1	0	0	0	1	0	0	0	0	0	0	0	0	0	0	0	0	0
NZ_AP018402.1	0	0	0	0	0	0	1	0	0	0	0	0	0	1	0	0	0
CP045812.1	1	0	0	0	0	0	0	0	0	0	0	0	0	0	0	0	0
CP045816.1	0	0	0	1	0	0	0	0	0	0	0	0	0	0	0	0	0
NZ_CP028375.1	0	0	0	0	0	0	1	0	0	0	0	1	0	0	0	0	0
NZ_CP032853.1	0	0	0	0	1	0	0	0	0	0	0	0	0	0	0	0	0
NC_019842.1	0	0	0	0	0	0	1	0	0	0	1	0	0	0	0	0	0
NZ_CP032538.1	0	0	0	0	0	0	0	0	0	0	0	0	0	0	0	0	0
NZ_CP017763.1	0	0	0	0	1	0	0	0	0	0	0	0	0	0	0	0	0
NZ_CP032861.1	0	0	0	0	1	0	0	0	0	0	0	0	0	0	0	0	0
NZ_CP035403.1	0	0	0	0	0	1	0	0	0	0	0	0	0	0	0	0	0
CP045823.1	1	0	0	0	0	0	0	0	0	0	0	0	0	0	0	0	0
NZ_CP014700.1	0	0	0	0	0	0	1	0	0	0	1	0	0	0	0	0	0
NC_020272.1	0	0	0	0	0	0	1	0	0	0	1	0	0	0	0	0	0
NZ_CP034176.1	0	0	0	0	0	0	1	0	0	0	1	0	0	0	0	0	0
NZ_CP021985.1	0	0	0	0	0	1	0	0	0	0	0	0	0	0	0	0	0
NZ_AP014928.1	0	0	0	0	0	0	0	0	0	0	0	0	0	0	0	0	0
NZ_CP035231.1	1	0	0	0	0	0	0	0	0	0	0	0	0	0	0	0	0
NZ_CP023075.1	0	0	0	0	0	0	0	1	0	0	0	1	0	0	0	0	0
NZ_CP029461.1	1	0	0	0	0	0	0	0	0	0	0	0	0	0	0	0	0
CP041015.1	0	0	0	0	0	0	0	0	0	0	0	0	0	0	1	0	0
NZ_CP028440.1	0	0	0	0	0	0	1	0	0	0	1	0	0	0	0	0	0
NZ_CP035400.1	1	0	0	0	0	0	0	0	0	0	0	0	0	0	0	0	0
NZ_CP035390.1	0	0	0	1	0	0	0	0	0	0	0	0	0	0	0	0	0
NZ_CP015443.1	0	0	0	0	0	0	0	0	0	1	1	0	0	0	0	0	0
NC_020244.1	1	0	0	0	0	0	0	0	0	0	0	0	0	0	0	0	0
NZ_CP018007.1	0	0	0	0	0	0	1	0	0	0	1	0	0	0	0	0	0
NZ_CP035401.1	1	0	0	0	0	0	0	0	0	0	0	0	0	0	0	0	0
NC_014976.1	1	0	0	0	0	0	0	0	0	0	0	0	0	0	0	0	0
NZ_CP024897.1	0	0	0	0	0	0	1	0	0	0	0	1	0	0	0	0	0
NZ_CP016767.1	1	0	0	0	0	0	0	0	0	0	0	0	1	0	0	0	0
NC_017196.2	0	0	0	0	1	0	0	0	0	0	0	0	0	0	0	0	0
NC_020832.1	1	0	0	0	0	0	0	0	0	0	0	0	0	0	0	0	0
NZ_CP035411.1	1	0	0	0	0	0	0	0	0	0	0	0	0	0	0	0	0
NZ_CP026673.1	0	0	0	0	0	0	0	0	0	0	0	0	0	0	0	0	0
NZ_CP022891.1	0	0	0	1	0	0	0	0	0	0	0	0	0	0	0	0	0
NZ_CP022556.1	0	0	0	0	0	0	1	0	0	0	1	0	0	0	0	0	0
NZ_CP024797.1	0	0	0	0	0	0	1	0	0	0	1	0	0	0	0	0	0
NZ_CP021505.1	0	0	0	0	0	0	0	0	1	0	1	0	0	0	0	0	0
NZ_CP035161.1	1	0	0	0	0	0	0	0	0	0	0	0	0	0	0	0	0
NZ_CP019040.1	0	0	0	0	0	0	1	0	0	0	0	1	0	0	0	0	0
NZ_CP022654.2	0	0	0	0	0	0	1	0	0	0	0	1	0	0	0	0	0
NZ_CP018295.1	0	0	0	0	0	0	1	0	0	0	1	0	0	0	0	0	0
NZ_CP022477.1	0	0	0	0	0	0	0	0	0	0	0	0	0	0	0	0	0
CP041143.1	0	0	0	0	0	0	1	0	0	0	0	1	0	0	0	0	0
NZ_CP021888.1	0	0	0	0	0	0	0	1	0	0	0	1	0	0	0	0	0
NZ_CP023729.1	0	0	0	0	0	0	0	0	0	0	0	0	0	0	0	0	0
NZ_CP034943.1	0	0	0	0	0	0	0	0	0	0	0	0	0	0	1	0	0
NZ_CP025226.1	0	0	0	0	0	0	0	0	0	0	0	0	0	0	0	0	0
NZ_CP011115.1	1	0	0	0	0	0	0	0	0	0	0	0	0	0	0	0	0
NZ_CP021677.1	0	0	0	0	0	0	0	0	0	0	0	0	0	0	0	0	0
NC_022075.1	0	0	0	0	0	0	0	0	0	1	0	0	0	1	0	0	0
NZ_CP039380.1	0	0	0	0	0	0	1	0	0	0	0	0	0	1	0	0	0
NZ_CP029464.1	0	0	0	0	0	0	0	0	0	0	0	0	0	0	0	0	0
NZ_CP018184.1	0	0	0	0	1	0	0	0	0	0	0	0	0	0	0	0	0
NZ_CP009679.1	0	0	0	0	0	0	1	0	0	0	0	1	0	0	0	0	0
NZ_CP006058.1	0	0	0	0	0	0	1	0	0	0	1	0	0	0	0	0	0
NZ_CP014783.1	0	0	0	0	0	0	1	0	0	0	1	0	0	0	0	0	0
NZ_CP031424.1	0	0	0	0	0	0	1	0	0	0	1	0	0	0	0	0	0
NZ_CP014471.1	0	0	0	0	1	0	0	0	0	0	0	0	0	0	0	0	0
NZ_CP010524.1	0	0	0	0	0	0	0	0	0	0	0	0	0	0	0	0	0
NZ_CP007165.1	0	0	0	0	0	0	1	0	0	0	1	0	0	0	0	0	0
NZ_CP028437.1	0	0	0	0	0	0	1	0	0	0	1	0	0	0	0	0	0
NZ_CP021169.1	1	0	0	0	0	0	0	0	0	0	0	0	0	0	0	0	0
NZ_LT906438.1	0	0	0	0	0	0	0	0	0	0	0	0	0	0	0	0	0
NC_014479.1	0	0	0	0	0	0	0	0	0	0	0	0	0	0	1	0	0
NZ_CP009611.1	0	0	0	0	0	0	1	0	0	0	0	0	0	1	0	0	0
NZ_CP026533.1	0	0	0	0	0	0	0	0	0	0	0	0	0	0	0	1	0
NZ_CP006960.1	0	0	0	0	0	0	1	0	0	0	0	1	0	0	0	0	0
NZ_CP021903.1	1	0	0	0	0	0	0	0	0	0	0	0	0	0	0	0	0
NC_004722.1	0	0	0	0	0	0	0	0	0	0	0	0	0	0	0	0	0
NC_017188.1	0	0	0	0	0	0	0	0	1	0	1	0	0	0	0	0	0
NZ_LR134392.1	0	0	0	0	0	0	0	0	0	0	0	0	0	0	0	0	0
NZ_CP011278.1	0	0	0	0	0	0	0	0	0	1	1	0	0	0	0	0	0
NZ_CP029465.1	1	0	0	0	0	0	0	0	0	0	0	0	1	0	0	0	0
NZ_CP034484.1	0	0	0	0	0	1	0	0	0	0	0	0	0	0	0	0	0
NC_022653.1	0	0	0	0	0	0	1	0	0	0	0	1	0	0	0	0	0
NZ_CP021921.1	1	0	0	0	0	0	0	0	0	0	0	0	0	0	0	0	0
NZ_CP018200.1	0	0	0	0	0	0	1	0	0	0	1	0	0	0	0	0	0
NZ_CP022890.1	0	0	0	0	1	0	0	0	0	0	0	0	0	0	0	0	0
NZ_CP006890.1	0	0	0	0	0	0	1	0	0	0	0	1	0	0	0	0	0
NZ_CP036527.1	0	0	0	0	0	0	1	0	0	0	0	0	0	0	0	1	0
NZ_LN999829.1	0	0	0	0	0	0	1	0	0	0	1	0	0	0	0	0	0
NZ_CM000490.1	1	0	0	0	0	0	0	0	0	0	0	0	0	0	0	0	1
CP041144.1	0	0	0	0	0	0	1	0	0	0	0	1	0	0	0	0	0
NZ_CP010053.1	1	0	0	0	0	0	0	0	0	0	0	0	0	0	0	0	1
NC_017190.1	0	0	0	0	0	0	0	0	1	0	1	0	0	0	0	0	0
NZ_CP007242.1	0	0	0	0	0	0	1	0	0	0	0	0	0	1	0	0	0
NZ_CP029034.1	0	0	0	0	0	0	1	0	0	0	1	0	0	0	0	0	0
NZ_CP032506.1	0	0	0	0	0	0	1	0	0	0	1	0	0	0	0	0	0
NC_017191.1	0	0	0	0	0	0	0	0	1	0	1	0	0	0	0	0	0
CP045826.1	0	0	0	1	0	0	0	0	0	0	0	0	0	0	0	0	0
